# Supplementary material for: Transcripts enriched in codons that trigger P‐site tRNA‐mediated mRNA decay possess stable mRNA
Source: FEBS Open Bio. 2026 Jun 12:10.1002/2211-5463.70277. Online ahead of print. doi: 10.1002/2211-5463.70277 (PMC13398649; doi:10.1002/2211-5463.70277)
Supplement: Supplementary file 2 — Table S1. Table containing data on codon pair‐level resolution, used for Figures 4, S4 and S5. [file FEB4-9999-0-s003.xlsx]

## Sheet: PTMD
P-SITE_CODON	A-SITE_CODON	P-SITE_AA	A-SITE_AA	EXPECTED_FREQUENCY	OBSERVED_FREQUENCY	ENRICHMENT	LOG10_ENRICHMENT	TOTAL_COUNT	MEAN_POS	MEDIAN_POS	P-SITE_TRNA	A-SITE_TRNA	P-SITE_DT	A-SITE_DT
AAA	AAA	K	K	0.000599606	0.000647068	1.07916	0.0330839	8433	0.518386	0.517799	0.0452844	0.0452844	1.03505	1.03505
AAA	AAC	K	N	0.000451745	0.00040506	0.896657	-0.0473736	5279	0.511905	0.513514	0.0452844	0.0281357	1.03505	0.9321
AAA	AAG	K	K	0.00076817	0.000795158	1.03513	0.0149961	10363	0.515239	0.517304	0.0452844	0.0314993	1.03505	0.95645
AAA	AAT	K	N	0.000406831	0.000572179	1.40643	0.148118	7457	0.50688	0.501929	0.0452844	0.0281357	1.03505	0.96795
AAA	ACA	K	T	0.000376946	0.000471279	1.25026	0.0969989	6142	0.51194	0.512594	0.0452844	0.0108133	1.03505	1.0389
AAA	ACC	K	T	0.000465114	0.000386031	0.829971	-0.080937	5031	0.519393	0.526961	0.0452844	0.0242451	1.03505	0.93375
AAA	ACG	K	T	0.000145939	9.33e-05	0.639338	-0.19427	1216	0.511489	0.507669	0.0452844	0.00943918	1.03505	1.1156
AAA	ACT	K	T	0.000327812	0.000389177	1.1872	0.0745227	5072	0.501838	0.493471	0.0452844	0.0242451	1.03505	0.9959
AAA	AGA	K	R	0.0002971	0.000417874	1.40651	0.148144	5446	0.514795	0.516129	0.0452844	0.0127463	1.03505	1.0249
AAA	AGC	K	S	0.000490192	0.000298558	0.609064	-0.215337	3891	0.515992	0.511078	0.0452844	0.0217013	1.03505	0.9216
AAA	AGG	K	R	0.0002964	0.000294799	0.994597	-0.00235279	3842	0.50839	0.512075	0.0452844	0.0117619	1.03505	1.05585
AAA	AGT	K	S	0.000304713	0.000313214	1.0279	0.0119508	4082	0.513976	0.506163	0.0452844	0.0217013	1.03505	0.9486
AAA	ATA	K	I	0.000179632	0.000344367	1.91707	0.282638	4488	0.492634	0.478586	0.0452844	0.00827608	1.03505	1.08255
AAA	ATC	K	I	0.000482947	0.000436213	0.903232	-0.0442007	5685	0.527165	0.53271	0.0452844	0.028918	1.03505	0.86415
AAA	ATG	K	M	0.000514034	0.000527983	1.02714	0.0116277	6881	0.519171	0.522831	0.0452844	0.0226408	1.03505	0.9979
AAA	ATT	K	I	0.000375194	0.000490845	1.30824	0.116688	6397	0.504507	0.496571	0.0452844	0.028918	1.03505	0.88455
AAA	CAA	K	Q	0.00030771	0.000428156	1.39143	0.143461	5580	0.504374	0.498594	0.0452844	0.0121536	1.03505	1.0522
AAA	CAC	K	H	0.000373877	0.000285821	0.764478	-0.116635	3725	0.536081	0.535452	0.0452844	0.0221514	1.03505	1.0138
AAA	CAG	K	Q	0.000853107	0.000563049	0.659998	-0.180458	7338	0.518597	0.525707	0.0452844	0.0294555	1.03505	0.99245
AAA	CAT	K	H	0.00027041	0.000329941	1.22015	0.0864131	4300	0.525102	0.524447	0.0452844	0.0221514	1.03505	1.0776
AAA	CCA	K	P	0.000429981	0.000440356	1.02413	0.010355	5739	0.513001	0.510253	0.0452844	0.0110747	1.03505	1.10015
AAA	CCC	K	P	0.00051467	0.000412043	0.800596	-0.0965864	5370	0.549346	0.572143	0.0452844	0.0213026	1.03505	1.0432
AAA	CCG	K	P	0.000182087	7.2e-05	0.39569	-0.402644	939	0.504894	0.537037	0.0452844	0.00768887	1.03505	1.19125
AAA	CCT	K	P	0.000453823	0.000477954	1.05317	0.0224998	6229	0.500782	0.491517	0.0452844	0.0213026	1.03505	1.1145
AAA	CGA	K	R	0.000148205	0.000135122	0.911728	-0.0401345	1761	0.51351	0.521025	0.0452844	0.0163116	1.03505	1.1218
AAA	CGC	K	R	0.00025595	0.000129291	0.505142	-0.296587	1685	0.514331	0.520369	0.0452844	0.0275274	1.03505	1.0227
AAA	CGG	K	R	0.000283202	0.000142949	0.50476	-0.296915	1863	0.498483	0.497333	0.0452844	0.0138401	1.03505	1.0887
AAA	CGT	K	R	0.000110326	0.00011571	1.0488	0.0206918	1508	0.496083	0.509135	0.0452844	0.0275274	1.03505	0.9583
AAA	CTA	K	L	0.000173977	0.000223823	1.28651	0.109413	2917	0.505753	0.505272	0.0452844	0.0111484	1.03505	1.10075
AAA	CTC	K	L	0.000475951	0.000349968	0.735302	-0.133534	4561	0.51313	0.509653	0.0452844	0.0239894	1.03505	0.9953
AAA	CTG	K	L	0.00096776	0.000551999	0.570389	-0.243829	7194	0.509989	0.511068	0.0452844	0.0206915	1.03505	1.01825
AAA	CTT	K	L	0.000324582	0.000389561	1.20019	0.0792506	5077	0.50212	0.49701	0.0452844	0.0239894	1.03505	0.97875
AAA	GAA	K	E	0.000728536	0.00130235	1.78762	0.252276	16973	0.505356	0.501202	0.0452844	0.0269043	1.03505	1.0743
AAA	GAC	K	D	0.00061439	0.000592743	0.964768	-0.0155773	7725	0.507997	0.510779	0.0452844	0.0478211	1.03505	0.9971
AAA	GAG	K	E	0.000996855	0.000897824	0.900656	-0.045441	11701	0.509206	0.505682	0.0452844	0.052637	1.03505	0.979
AAA	GAT	K	D	0.000531443	0.000788483	1.48366	0.171335	10276	0.492736	0.484971	0.0452844	0.0478211	1.03505	0.9582
AAA	GCA	K	A	0.000391763	0.000548777	1.40079	0.146372	7152	0.509237	0.508022	0.0452844	0.0228152	1.03505	0.9937
AAA	GCC	K	A	0.000692418	0.000648373	0.936389	-0.0285438	8450	0.534387	0.548165	0.0452844	0.0453674	1.03505	0.968
AAA	GCG	K	A	0.000187653	9.51e-05	0.50703	-0.294966	1240	0.477518	0.481184	0.0452844	0.0143675	1.03505	1.0241
AAA	GCT	K	A	0.00044872	0.000548086	1.22144	0.0868736	7143	0.516933	0.524272	0.0452844	0.0453674	1.03505	0.9908
AAA	GGA	K	G	0.000405925	0.000578164	1.42431	0.153605	7535	0.501355	0.492868	0.0452844	0.0230541	1.03505	0.99255
AAA	GGC	K	G	0.000547972	0.000430612	0.785827	-0.104673	5612	0.50239	0.497315	0.0452844	0.0591899	1.03505	1.00645
AAA	GGG	K	G	0.000413397	0.000335005	0.810372	-0.0913158	4366	0.509669	0.507829	0.0452844	0.0126808	1.03505	1.06205
AAA	GGT	K	G	0.000262353	0.000289581	1.10378	0.0428839	3774	0.494251	0.480794	0.0452844	0.0591899	1.03505	0.99075
AAA	GTA	K	V	0.000171651	0.00027293	1.59003	0.201405	3557	0.499763	0.491859	0.0452844	0.0117301	1.03505	0.924
AAA	GTC	K	V	0.000349084	0.000358638	1.02737	0.0117263	4674	0.505015	0.501446	0.0452844	0.0211935	1.03505	0.89355
AAA	GTG	K	V	0.000674856	0.000568343	0.84217	-0.0746005	7407	0.499043	0.488095	0.0452844	0.0236722	1.03505	0.88425
AAA	GTT	K	V	0.000264774	0.000395623	1.49419	0.174405	5156	0.503155	0.494522	0.0452844	0.0211935	1.03505	0.8677
AAA	TAC	K	Y	0.000355664	0.000344136	0.967589	-0.0143093	4485	0.506976	0.508271	0.0452844	0.0338304	1.03505	0.97905
AAA	TAT	K	Y	0.000286281	0.000375059	1.31011	0.117306	4888	0.491249	0.467973	0.0452844	0.0338304	1.03505	1.026
AAA	TCA	K	S	0.000316075	0.00035204	1.11379	0.0468019	4588	0.485967	0.464989	0.0452844	0.0115157	1.03505	0.96145
AAA	TCC	K	S	0.000446357	0.000296257	0.663722	-0.178014	3861	0.514537	0.511111	0.0452844	0.0186326	1.03505	1.00125
AAA	TCG	K	S	0.000111778	6.08e-05	0.54436	-0.264114	793	0.478986	0.454297	0.0452844	0.00583211	1.03505	1.09695
AAA	TCT	K	S	0.000384926	0.000386875	1.00506	0.00219329	5042	0.510286	0.504565	0.0452844	0.0186326	1.03505	0.99835
AAA	TGC	K	C	0.000307488	0.000214462	0.697463	-0.156479	2795	0.511207	0.505351	0.0452844	0.0207665	1.03505	1.01155
AAA	TGG	K	W	0.00029974	0.000240167	0.801248	-0.0962328	3130	0.486155	0.483841	0.0452844	0.0149398	1.03505	1.11315
AAA	TGT	K	C	0.000260464	0.000403449	1.54896	0.19004	5258	0.546616	0.560495	0.0452844	0.0207665	1.03505	1.00575
AAA	TTA	K	L	0.000184752	0.000269784	1.46025	0.164428	3516	0.499092	0.488126	0.0452844	0.00529486	1.03505	1.06805
AAA	TTC	K	F	0.000479025	0.000285668	0.596352	-0.224497	3723	0.516789	0.533742	0.0452844	0.0260307	1.03505	0.91515
AAA	TTG	K	L	0.000314083	0.000269247	0.85725	-0.0668927	3509	0.481101	0.471111	0.0452844	0.00875914	1.03505	1.0463
AAA	TTT	K	F	0.000407274	0.000392246	0.963103	-0.0163274	5112	0.484534	0.476027	0.0452844	0.0260307	1.03505	0.92595
AAC	AAA	N	K	0.000451745	0.000563049	1.24639	0.0956525	7338	0.522971	0.527344	0.0281357	0.0452844	0.9321	1.03505
AAC	AAC	N	N	0.000340346	0.000543636	1.5973	0.203388	7085	0.507611	0.513995	0.0281357	0.0281357	0.9321	0.9321
AAC	AAG	N	K	0.000578741	0.000739068	1.27703	0.1062	9632	0.519125	0.521834	0.0281357	0.0314993	0.9321	0.95645
AAC	AAT	N	N	0.000306507	0.000355492	1.15982	0.0643893	4633	0.49571	0.490964	0.0281357	0.0281357	0.9321	0.96795
AAC	ACA	N	T	0.000283992	0.000367462	1.29392	0.111907	4789	0.513892	0.517889	0.0281357	0.0108133	0.9321	1.0389
AAC	ACC	N	T	0.000350418	0.00042923	1.22491	0.0881041	5594	0.500347	0.501974	0.0281357	0.0242451	0.9321	0.93375
AAC	ACG	N	T	0.000109951	0.000157988	1.4369	0.157426	2059	0.510694	0.51816	0.0281357	0.00943918	0.9321	1.1156
AAC	ACT	N	T	0.000246974	0.000274388	1.111	0.0457139	3576	0.505516	0.501908	0.0281357	0.0242451	0.9321	0.9959
AAC	AGA	N	R	0.000223836	0.000325261	1.45312	0.162302	4239	0.536574	0.556561	0.0281357	0.0127463	0.9321	1.0249
AAC	AGC	N	S	0.000369312	0.000595122	1.61143	0.207213	7756	0.52237	0.539658	0.0281357	0.0217013	0.9321	0.9216
AAC	AGG	N	R	0.000223309	0.000270015	1.20916	0.0824821	3519	0.522402	0.532143	0.0281357	0.0117619	0.9321	1.05585
AAC	AGT	N	S	0.000229571	0.00032104	1.39844	0.145642	4184	0.518331	0.528186	0.0281357	0.0217013	0.9321	0.9486
AAC	ATA	N	I	0.000135335	0.000177861	1.31423	0.118672	2318	0.492204	0.486772	0.0281357	0.00827608	0.9321	1.08255
AAC	ATC	N	I	0.000363853	0.000675229	1.85577	0.268524	8800	0.501163	0.502716	0.0281357	0.028918	0.9321	0.86415
AAC	ATG	N	M	0.000387275	0.000526295	1.35897	0.13321	6859	0.516046	0.524229	0.0281357	0.0226408	0.9321	0.9979
AAC	ATT	N	I	0.000282672	0.000389177	1.37678	0.138864	5072	0.497808	0.494921	0.0281357	0.028918	0.9321	0.88455
AAC	CAA	N	Q	0.000231829	0.000266715	1.15048	0.0608797	3476	0.50721	0.504404	0.0281357	0.0121536	0.9321	1.0522
AAC	CAC	N	H	0.00028168	0.000361171	1.2822	0.107956	4707	0.495969	0.49722	0.0281357	0.0221514	0.9321	1.0138
AAC	CAG	N	Q	0.000642733	0.0007205	1.12099	0.0496032	9390	0.504531	0.507231	0.0281357	0.0294555	0.9321	0.99245
AAC	CAT	N	H	0.000203728	0.000204333	1.00297	0.0012888	2663	0.510186	0.508961	0.0281357	0.0221514	0.9321	1.0776
AAC	CCA	N	P	0.000323949	0.000339763	1.04882	0.0206994	4428	0.522333	0.528789	0.0281357	0.0110747	0.9321	1.10015
AAC	CCC	N	P	0.000387754	0.00047688	1.22985	0.0898534	6215	0.539909	0.559524	0.0281357	0.0213026	0.9321	1.0432
AAC	CCG	N	P	0.000137185	0.000138192	1.00734	0.00317665	1801	0.456338	0.438406	0.0281357	0.00768887	0.9321	1.19125
AAC	CCT	N	P	0.000341911	0.000362321	1.05969	0.0251804	4722	0.535465	0.563674	0.0281357	0.0213026	0.9321	1.1145
AAC	CGA	N	R	0.000111658	0.000126605	1.13387	0.054563	1650	0.49787	0.490331	0.0281357	0.0163116	0.9321	1.1218
AAC	CGC	N	R	0.000192833	0.000240013	1.24467	0.0950529	3128	0.494034	0.498344	0.0281357	0.0275274	0.9321	1.0227
AAC	CGG	N	R	0.000213365	0.000220907	1.03535	0.0150868	2879	0.506199	0.51358	0.0281357	0.0138401	0.9321	1.0887
AAC	CGT	N	R	8.31e-05	8.45e-05	1.01637	0.00705075	1101	0.525137	0.515294	0.0281357	0.0275274	0.9321	0.9583
AAC	CTA	N	L	0.000131075	0.000146939	1.12103	0.0496186	1915	0.506322	0.504124	0.0281357	0.0111484	0.9321	1.10075
AAC	CTC	N	L	0.000358583	0.000512867	1.43026	0.155415	6684	0.505466	0.505289	0.0281357	0.0239894	0.9321	0.9953
AAC	CTG	N	L	0.000729113	0.000856466	1.17467	0.0699155	11162	0.486283	0.48077	0.0281357	0.0206915	0.9321	1.01825
AAC	CTT	N	L	0.000244541	0.000264797	1.08283	0.0345614	3451	0.514399	0.509747	0.0281357	0.0239894	0.9321	0.97875
AAC	GAA	N	E	0.000548881	0.000123383	0.22479	-0.648224	1608	0.501705	0.503815	0.0281357	0.0269043	0.9321	1.0743
AAC	GAC	N	D	0.000462883	0.000213694	0.46166	-0.335678	2785	0.480394	0.470588	0.0281357	0.0478211	0.9321	0.9971
AAC	GAG	N	E	0.000751033	0.000308457	0.41071	-0.386465	4020	0.481969	0.478619	0.0281357	0.052637	0.9321	0.979
AAC	GAT	N	D	0.000400391	0.000103433	0.25833	-0.587826	1348	0.477753	0.465121	0.0281357	0.0478211	0.9321	0.9582
AAC	GCA	N	A	0.000295155	9.03e-05	0.305981	-0.514306	1177	0.516577	0.508961	0.0281357	0.0228152	0.9321	0.9937
AAC	GCC	N	A	0.00052167	0.000240857	0.461704	-0.335636	3139	0.486818	0.48745	0.0281357	0.0453674	0.9321	0.968
AAC	GCG	N	A	0.000141378	8.69e-05	0.614372	-0.211569	1132	0.427768	0.416606	0.0281357	0.0143675	0.9321	1.0241
AAC	GCT	N	A	0.000338067	8.22e-05	0.243083	-0.614245	1071	0.478532	0.476489	0.0281357	0.0453674	0.9321	0.9908
AAC	GGA	N	G	0.000305825	0.00010819	0.353765	-0.451286	1410	0.48484	0.506991	0.0281357	0.0230541	0.9321	0.99255
AAC	GGC	N	G	0.000412844	0.000212006	0.513527	-0.289437	2763	0.486225	0.491326	0.0281357	0.0591899	0.9321	1.00645
AAC	GGG	N	G	0.000311455	0.000186071	0.597427	-0.223715	2425	0.481297	0.476341	0.0281357	0.0126808	0.9321	1.06205
AAC	GGT	N	G	0.000197657	6.32e-05	0.319876	-0.495018	824	0.489855	0.478761	0.0281357	0.0591899	0.9321	0.99075
AAC	GTA	N	V	0.000129322	4.03e-05	0.311497	-0.506546	525	0.494457	0.480769	0.0281357	0.0117301	0.9321	0.924
AAC	GTC	N	V	0.000263001	0.000173948	0.661397	-0.179538	2267	0.500106	0.49789	0.0281357	0.0211935	0.9321	0.89355
AAC	GTG	N	V	0.000508438	0.000363396	0.71473	-0.145858	4736	0.480266	0.465887	0.0281357	0.0236722	0.9321	0.88425
AAC	GTT	N	V	0.000199482	6.75e-05	0.338492	-0.470452	880	0.490526	0.493501	0.0281357	0.0211935	0.9321	0.8677
AAC	TAC	N	Y	0.000267958	0.000407362	1.52025	0.181914	5309	0.496634	0.490544	0.0281357	0.0338304	0.9321	0.97905
AAC	TAT	N	Y	0.000215685	0.00025697	1.19142	0.0760631	3349	0.495434	0.475299	0.0281357	0.0338304	0.9321	1.026
AAC	TCA	N	S	0.000238131	0.000239476	1.00565	0.00244519	3121	0.513223	0.512107	0.0281357	0.0115157	0.9321	0.96145
AAC	TCC	N	S	0.000336286	0.000362628	1.07833	0.0327529	4726	0.508357	0.513168	0.0281357	0.0186326	0.9321	1.00125
AAC	TCG	N	S	8.42e-05	0.000104737	1.24371	0.0947189	1365	0.494053	0.512931	0.0281357	0.00583211	0.9321	1.09695
AAC	TCT	N	S	0.000290004	0.000273928	0.944565	-0.0247684	3570	0.50751	0.506576	0.0281357	0.0186326	0.9321	0.99835
AAC	TGC	N	C	0.000231662	0.000349968	1.51068	0.179172	4561	0.493164	0.4862	0.0281357	0.0207665	0.9321	1.01155
AAC	TGG	N	W	0.000225825	0.000333854	1.47838	0.169785	4351	0.502638	0.513147	0.0281357	0.0149398	0.9321	1.11315
AAC	TGT	N	C	0.000196234	0.000245691	1.25203	0.0976141	3202	0.512536	0.514184	0.0281357	0.0207665	0.9321	1.00575
AAC	TTA	N	L	0.000139192	0.000148857	1.06943	0.0291541	1940	0.507881	0.503829	0.0281357	0.00529486	0.9321	1.06805
AAC	TTC	N	F	0.000360899	0.000550388	1.52505	0.183284	7173	0.504459	0.513605	0.0281357	0.0260307	0.9321	0.91515
AAC	TTG	N	L	0.000236631	0.000314595	1.32948	0.123681	4100	0.483943	0.463713	0.0281357	0.00875914	0.9321	1.0463
AAC	TTT	N	F	0.000306841	0.000351809	1.14655	0.0593941	4585	0.499344	0.498123	0.0281357	0.0260307	0.9321	0.92595
AAG	AAA	K	K	0.00076817	0.00132475	1.72456	0.236677	17265	0.511608	0.507012	0.0314993	0.0452844	0.95645	1.03505
AAG	AAC	K	N	0.000578741	0.000701701	1.21246	0.0836672	9145	0.516472	0.525003	0.0314993	0.0281357	0.95645	0.9321
AAG	AAG	K	K	0.000984122	0.00173948	1.76755	0.247371	22670	0.509807	0.509346	0.0314993	0.0314993	0.95645	0.95645
AAG	AAT	K	N	0.000521201	0.00058929	1.13064	0.053324	7680	0.502285	0.497469	0.0314993	0.0281357	0.95645	0.96795
AAG	ACA	K	T	0.000482914	0.000503506	1.04264	0.0181341	6562	0.518654	0.52325	0.0314993	0.0108133	0.95645	1.0389
AAG	ACC	K	T	0.000595869	0.000586912	0.984968	-0.00657785	7649	0.512006	0.520124	0.0314993	0.0242451	0.95645	0.93375
AAG	ACG	K	T	0.000186966	0.00021684	1.15979	0.0643776	2826	0.489349	0.497175	0.0314993	0.00943918	0.95645	1.1156
AAG	ACT	K	T	0.000419968	0.000371222	0.88393	-0.053582	4838	0.511133	0.515185	0.0314993	0.0242451	0.95645	0.9959
AAG	AGA	K	R	0.000380622	0.00047642	1.25169	0.0974964	6209	0.51468	0.519231	0.0314993	0.0127463	0.95645	1.0249
AAG	AGC	K	S	0.000627997	0.000532126	0.847339	-0.0719429	6935	0.518528	0.528998	0.0314993	0.0217013	0.95645	0.9216
AAG	AGG	K	R	0.000379725	0.000546321	1.43873	0.157979	7120	0.523882	0.526886	0.0314993	0.0117619	0.95645	1.05585
AAG	AGT	K	S	0.000390375	0.0003281	0.840474	-0.0754757	4276	0.5076	0.513195	0.0314993	0.0217013	0.95645	0.9486
AAG	ATA	K	I	0.00023013	0.000274081	1.19098	0.0759057	3572	0.519314	0.518931	0.0314993	0.00827608	0.95645	1.08255
AAG	ATC	K	I	0.000618715	0.0006651	1.07497	0.0313965	8668	0.503293	0.503268	0.0314993	0.028918	0.95645	0.86415
AAG	ATG	K	M	0.000658542	0.000778815	1.18264	0.0728509	10150	0.508443	0.514598	0.0314993	0.0226408	0.95645	0.9979
AAG	ATT	K	I	0.00048067	0.000459079	0.95508	-0.0199601	5983	0.500882	0.494822	0.0314993	0.028918	0.95645	0.88455
AAG	CAA	K	Q	0.000394214	0.000421864	1.07014	0.0294405	5498	0.50658	0.505102	0.0314993	0.0121536	0.95645	1.0522
AAG	CAC	K	H	0.000478983	0.000436136	0.910546	-0.0406983	5684	0.525604	0.534838	0.0314993	0.0221514	0.95645	1.0138
AAG	CAG	K	Q	0.00109294	0.00103011	0.942514	-0.0257123	13425	0.506503	0.513066	0.0314993	0.0294555	0.95645	0.99245
AAG	CAT	K	H	0.000346429	0.000308764	0.891274	-0.0499886	4024	0.517621	0.527946	0.0314993	0.0221514	0.95645	1.0776
AAG	CCA	K	P	0.000550859	0.000540029	0.98034	-0.00862315	7038	0.512599	0.516658	0.0314993	0.0110747	0.95645	1.10015
AAG	CCC	K	P	0.000659356	0.000658731	0.999053	-0.000411648	8585	0.518917	0.528378	0.0314993	0.0213026	0.95645	1.0432
AAG	CCG	K	P	0.000233276	0.000203182	0.870997	-0.0599833	2648	0.471118	0.461828	0.0314993	0.00768887	0.95645	1.19125
AAG	CCT	K	P	0.000581404	0.000456547	0.785249	-0.104993	5950	0.520266	0.522403	0.0314993	0.0213026	0.95645	1.1145
AAG	CGA	K	R	0.000189869	0.000170572	0.898368	-0.0465457	2223	0.49617	0.492414	0.0314993	0.0163116	0.95645	1.1218
AAG	CGC	K	R	0.000327904	0.000307306	0.937183	-0.0281755	4005	0.507506	0.514019	0.0314993	0.0275274	0.95645	1.0227
AAG	CGG	K	R	0.000362817	0.000353267	0.97368	-0.0115837	4604	0.496122	0.492007	0.0314993	0.0138401	0.95645	1.0887
AAG	CGT	K	R	0.000141341	0.000115403	0.816483	-0.0880529	1504	0.507551	0.50203	0.0314993	0.0275274	0.95645	0.9583
AAG	CTA	K	L	0.000222886	0.00021193	0.950844	-0.0218907	2762	0.496717	0.497459	0.0314993	0.0111484	0.95645	1.10075
AAG	CTC	K	L	0.000609752	0.000534812	0.877097	-0.0569525	6970	0.50973	0.52045	0.0314993	0.0239894	0.95645	0.9953
AAG	CTG	K	L	0.00123982	0.00121794	0.982355	-0.00773166	15873	0.500896	0.499248	0.0314993	0.0206915	0.95645	1.01825
AAG	CTT	K	L	0.00041583	0.000355953	0.856006	-0.0675234	4639	0.499319	0.50134	0.0314993	0.0239894	0.95645	0.97875
AAG	GAA	K	E	0.000933345	0.00108351	1.16089	0.0647913	14121	0.500699	0.495271	0.0314993	0.0269043	0.95645	1.0743
AAG	GAC	K	D	0.000787109	0.000876646	1.11375	0.0467892	11425	0.504584	0.501441	0.0314993	0.0478211	0.95645	0.9971
AAG	GAG	K	E	0.0012771	0.001592	1.24658	0.095721	20748	0.502497	0.5	0.0314993	0.052637	0.95645	0.979
AAG	GAT	K	D	0.000680845	0.000703005	1.03255	0.0139104	9162	0.495814	0.487496	0.0314993	0.0478211	0.95645	0.9582
AAG	GCA	K	A	0.000501897	0.000487392	0.971101	-0.0127358	6352	0.505078	0.500746	0.0314993	0.0228152	0.95645	0.9937
AAG	GCC	K	A	0.000887074	0.000896443	1.01056	0.00456261	11683	0.530109	0.541132	0.0314993	0.0453674	0.95645	0.968
AAG	GCG	K	A	0.000240407	0.000234488	0.97538	-0.010826	3056	0.456342	0.438419	0.0314993	0.0143675	0.95645	1.0241
AAG	GCT	K	A	0.000574866	0.000527983	0.918445	-0.0369467	6881	0.50632	0.511873	0.0314993	0.0453674	0.95645	0.9908
AAG	GGA	K	G	0.00052004	0.000335159	0.644486	-0.190786	4368	0.505099	0.509528	0.0314993	0.0230541	0.95645	0.99255
AAG	GGC	K	G	0.000702021	0.000558675	0.79581	-0.0991908	7281	0.507311	0.507893	0.0314993	0.0591899	0.95645	1.00645
AAG	GGG	K	G	0.000529613	0.000378819	0.715274	-0.145528	4937	0.493089	0.485358	0.0314993	0.0126808	0.95645	1.06205
AAG	GGT	K	G	0.000336107	0.000253671	0.754734	-0.122206	3306	0.504272	0.502729	0.0314993	0.0591899	0.95645	0.99075
AAG	GTA	K	V	0.000219906	0.000169268	0.769726	-0.113664	2206	0.50606	0.501518	0.0314993	0.0117301	0.95645	0.924
AAG	GTC	K	V	0.000447221	0.000412196	0.921685	-0.0354176	5372	0.518535	0.523311	0.0314993	0.0211935	0.95645	0.89355
AAG	GTG	K	V	0.000864574	0.000832219	0.962577	-0.0165645	10846	0.495051	0.49351	0.0314993	0.0236722	0.95645	0.88425
AAG	GTT	K	V	0.000339209	0.000290578	0.856636	-0.0672038	3787	0.493043	0.487342	0.0314993	0.0211935	0.95645	0.8677
AAG	TAC	K	Y	0.00045565	0.000439589	0.964752	-0.0155841	5729	0.520389	0.527027	0.0314993	0.0338304	0.95645	0.97905
AAG	TAT	K	Y	0.000366762	0.000305157	0.832031	-0.0798607	3977	0.490021	0.482566	0.0314993	0.0338304	0.95645	1.026
AAG	TCA	K	S	0.000404931	0.000340146	0.840011	-0.075715	4433	0.513378	0.515634	0.0314993	0.0115157	0.95645	0.96145
AAG	TCC	K	S	0.000571838	0.000406211	0.710361	-0.148521	5294	0.514057	0.52576	0.0314993	0.0186326	0.95645	1.00125
AAG	TCG	K	S	0.000143201	0.00010865	0.758727	-0.119915	1416	0.49591	0.481941	0.0314993	0.00583211	0.95645	1.09695
AAG	TCT	K	S	0.000493138	0.000342909	0.69536	-0.15779	4469	0.521699	0.518934	0.0314993	0.0186326	0.95645	0.99835
AAG	TGC	K	C	0.000393931	0.000311372	0.790424	-0.10214	4058	0.501749	0.498141	0.0314993	0.0207665	0.95645	1.01155
AAG	TGG	K	W	0.000384005	0.000333701	0.869002	-0.060979	4349	0.510354	0.506696	0.0314993	0.0149398	0.95645	1.11315
AAG	TGT	K	C	0.000333687	0.000285514	0.855634	-0.0677117	3721	0.533849	0.540248	0.0314993	0.0207665	0.95645	1.00575
AAG	TTA	K	L	0.00023669	0.000198962	0.840602	-0.0754094	2593	0.495242	0.491322	0.0314993	0.00529486	0.95645	1.06805
AAG	TTC	K	F	0.00061369	0.000496139	0.808452	-0.0923456	6466	0.514518	0.523074	0.0314993	0.0260307	0.95645	0.91515
AAG	TTG	K	L	0.000402379	0.000295106	0.733402	-0.134658	3846	0.491317	0.483163	0.0314993	0.00875914	0.95645	1.0463
AAG	TTT	K	F	0.000521768	0.000442121	0.847352	-0.0719362	5762	0.508774	0.502161	0.0314993	0.0260307	0.95645	0.92595
AAT	AAA	N	K	0.000406831	0.000468977	1.15276	0.0617374	6112	0.498759	0.48776	0.0281357	0.0452844	0.96795	1.03505
AAT	AAC	N	N	0.000306507	0.000222442	0.72573	-0.139225	2899	0.502978	0.503086	0.0281357	0.0281357	0.96795	0.9321
AAT	AAG	N	K	0.000521201	0.000326565	0.626563	-0.203036	4256	0.515183	0.510891	0.0281357	0.0314993	0.96795	0.95645
AAT	AAT	N	N	0.000276033	0.000307766	1.11496	0.047259	4011	0.482985	0.470874	0.0281357	0.0281357	0.96795	0.96795
AAT	ACA	N	T	0.000255757	0.000225741	0.882641	-0.0542159	2942	0.506253	0.510759	0.0281357	0.0108133	0.96795	1.0389
AAT	ACC	N	T	0.000315578	0.000163973	0.519596	-0.284334	2137	0.497032	0.492971	0.0281357	0.0242451	0.96795	0.93375
AAT	ACG	N	T	9.9e-05	4.24e-05	0.428523	-0.368026	553	0.471002	0.458034	0.0281357	0.00943918	0.96795	1.1156
AAT	ACT	N	T	0.000222419	0.000192287	0.864523	-0.0632233	2506	0.493245	0.481831	0.0281357	0.0242451	0.96795	0.9959
AAT	AGA	N	R	0.000201581	0.000146095	0.724745	-0.139815	1904	0.492309	0.49098	0.0281357	0.0127463	0.96795	1.0249
AAT	AGC	N	S	0.000332594	0.000166352	0.500165	-0.300887	2168	0.517581	0.517431	0.0281357	0.0217013	0.96795	0.9216
AAT	AGG	N	R	0.000201106	9.05e-05	0.449838	-0.346944	1179	0.518366	0.521236	0.0281357	0.0117619	0.96795	1.05585
AAT	AGT	N	S	0.000206746	0.000163206	0.789401	-0.102702	2127	0.518752	0.543353	0.0281357	0.0217013	0.96795	0.9486
AAT	ATA	N	I	0.000121879	0.000169114	1.38755	0.142249	2204	0.490595	0.475566	0.0281357	0.00827608	0.96795	1.08255
AAT	ATC	N	I	0.000327678	0.000238478	0.727783	-0.137998	3108	0.50469	0.50358	0.0281357	0.028918	0.96795	0.86415
AAT	ATG	N	M	0.00034877	0.000258582	0.74141	-0.129942	3370	0.50238	0.505103	0.0281357	0.0226408	0.96795	0.9979
AAT	ATT	N	I	0.000254568	0.000342295	1.34461	0.128597	4461	0.501959	0.489709	0.0281357	0.028918	0.96795	0.88455
AAT	CAA	N	Q	0.00020878	0.000249297	1.19407	0.077029	3249	0.499385	0.494658	0.0281357	0.0121536	0.96795	1.0522
AAT	CAC	N	H	0.000253675	0.0001718	0.677244	-0.169255	2239	0.537394	0.546904	0.0281357	0.0221514	0.96795	1.0138
AAT	CAG	N	Q	0.00057883	0.000363472	0.627943	-0.20208	4737	0.505483	0.505682	0.0281357	0.0294555	0.96795	0.99245
AAT	CAT	N	H	0.000183473	0.000193591	1.05515	0.0233142	2523	0.515762	0.526316	0.0281357	0.0221514	0.96795	1.0776
AAT	CCA	N	P	0.000291741	0.000298942	1.02468	0.01059	3896	0.513554	0.512703	0.0281357	0.0110747	0.96795	1.10015
AAT	CCC	N	P	0.000349202	0.00021638	0.619642	-0.207859	2820	0.534433	0.543221	0.0281357	0.0213026	0.96795	1.0432
AAT	CCG	N	P	0.000123545	4.31e-05	0.349043	-0.457121	562	0.494582	0.493717	0.0281357	0.00768887	0.96795	1.19125
AAT	CCT	N	P	0.000307917	0.00030017	0.974838	-0.0110674	3912	0.511692	0.507101	0.0281357	0.0213026	0.96795	1.1145
AAT	CGA	N	R	0.000100556	8.52e-05	0.847759	-0.0717276	1111	0.505107	0.490862	0.0281357	0.0163116	0.96795	1.1218
AAT	CGC	N	R	0.000173661	7.68e-05	0.442282	-0.3543	1001	0.497577	0.491209	0.0281357	0.0275274	0.96795	1.0227
AAT	CGG	N	R	0.000192151	7.66e-05	0.398524	-0.399545	998	0.49953	0.499758	0.0281357	0.0138401	0.96795	1.0887
AAT	CGT	N	R	7.49e-05	6.17e-05	0.824136	-0.0840012	804	0.516192	0.522535	0.0281357	0.0275274	0.96795	0.9583
AAT	CTA	N	L	0.000118043	0.000119469	1.01209	0.00521778	1557	0.504327	0.504451	0.0281357	0.0111484	0.96795	1.10075
AAT	CTC	N	L	0.000322931	0.000236867	0.733491	-0.134605	3087	0.50884	0.506922	0.0281357	0.0239894	0.96795	0.9953
AAT	CTG	N	L	0.000656622	0.000321194	0.489161	-0.310548	4186	0.491825	0.491168	0.0281357	0.0206915	0.96795	1.01825
AAT	CTT	N	L	0.000220228	0.000267713	1.21562	0.0847967	3489	0.502077	0.489899	0.0281357	0.0239894	0.96795	0.97875
AAT	GAA	N	E	0.000494309	0.000927058	1.87546	0.273108	12082	0.501078	0.499449	0.0281357	0.0269043	0.96795	1.0743
AAT	GAC	N	D	0.000416861	0.000547856	1.31424	0.118675	7140	0.488691	0.483404	0.0281357	0.0478211	0.96795	0.9971
AAT	GAG	N	E	0.000676363	0.000744209	1.10031	0.0415152	9699	0.500339	0.5	0.0281357	0.052637	0.96795	0.979
AAT	GAT	N	D	0.000360582	0.000559212	1.55086	0.190572	7288	0.497336	0.492638	0.0281357	0.0478211	0.96795	0.9582
AAT	GCA	N	A	0.00026581	0.000409664	1.54119	0.187857	5339	0.502504	0.493991	0.0281357	0.0228152	0.96795	0.9937
AAT	GCC	N	A	0.000469804	0.00053251	1.13347	0.0544112	6940	0.498058	0.487618	0.0281357	0.0453674	0.96795	0.968
AAT	GCG	N	A	0.000127322	7.47e-05	0.58698	-0.231377	974	0.471064	0.460105	0.0281357	0.0143675	0.96795	1.0241
AAT	GCT	N	A	0.000304455	0.000475422	1.56155	0.193557	6196	0.53769	0.552809	0.0281357	0.0453674	0.96795	0.9908
AAT	GGA	N	G	0.000275419	0.000570031	2.06969	0.315905	7429	0.490418	0.470553	0.0281357	0.0230541	0.96795	0.99255
AAT	GGC	N	G	0.000371797	0.000486165	1.30761	0.116477	6336	0.497531	0.493743	0.0281357	0.0591899	0.96795	1.00645
AAT	GGG	N	G	0.000280489	0.000405521	1.44576	0.160098	5285	0.493715	0.483544	0.0281357	0.0126808	0.96795	1.06205
AAT	GGT	N	G	0.000178006	0.000297101	1.66905	0.22247	3872	0.495444	0.496966	0.0281357	0.0591899	0.96795	0.99075
AAT	GTA	N	V	0.000116465	0.00021638	1.8579	0.269023	2820	0.504579	0.505905	0.0281357	0.0117301	0.96795	0.924
AAT	GTC	N	V	0.000236853	0.000353421	1.49215	0.173814	4606	0.488743	0.479609	0.0281357	0.0211935	0.96795	0.89355
AAT	GTG	N	V	0.000457887	0.000548393	1.19766	0.0783332	7147	0.481699	0.477327	0.0281357	0.0236722	0.96795	0.88425
AAT	GTT	N	V	0.000179649	0.0003248	1.80798	0.257193	4233	0.489285	0.48294	0.0281357	0.0211935	0.96795	0.8677
AAT	TAC	N	Y	0.000241317	0.000185458	0.768524	-0.114343	2417	0.508632	0.50293	0.0281357	0.0338304	0.96795	0.97905
AAT	TAT	N	Y	0.000194241	0.000222058	1.14321	0.0581258	2894	0.500414	0.493044	0.0281357	0.0338304	0.96795	1.026
AAT	TCA	N	S	0.000214456	0.000267406	1.24691	0.0958335	3485	0.493201	0.474946	0.0281357	0.0115157	0.96795	0.96145
AAT	TCC	N	S	0.000302851	0.000214462	0.708142	-0.14988	2795	0.507398	0.500816	0.0281357	0.0186326	0.96795	1.00125
AAT	TCG	N	S	7.58e-05	3.16e-05	0.416834	-0.380037	412	0.459635	0.426802	0.0281357	0.00583211	0.96795	1.09695
AAT	TCT	N	S	0.000261171	0.000302932	1.1599	0.0644199	3948	0.497768	0.490044	0.0281357	0.0186326	0.96795	0.99835
AAT	TGC	N	C	0.00020863	9.71e-05	0.465613	-0.331975	1266	0.480196	0.464502	0.0281357	0.0207665	0.96795	1.01155
AAT	TGG	N	W	0.000203373	0.000111643	0.548957	-0.260462	1455	0.484649	0.494058	0.0281357	0.0149398	0.96795	1.11315
AAT	TGT	N	C	0.000176724	0.00011617	0.657352	-0.182202	1514	0.493223	0.488954	0.0281357	0.0207665	0.96795	1.00575
AAT	TTA	N	L	0.000125354	0.000202338	1.61414	0.207942	2637	0.475598	0.457482	0.0281357	0.00529486	0.96795	1.06805
AAT	TTC	N	F	0.000325017	0.000240857	0.74106	-0.130146	3139	0.48518	0.469136	0.0281357	0.0260307	0.96795	0.91515
AAT	TTG	N	L	0.000213104	0.000249297	1.16984	0.0681259	3249	0.484717	0.473439	0.0281357	0.00875914	0.96795	1.0463
AAT	TTT	N	F	0.000276334	0.000298635	1.0807	0.0337069	3892	0.488669	0.48796	0.0281357	0.0260307	0.96795	0.92595
ACA	AAA	T	K	0.000376946	0.000339993	0.901967	-0.0448091	4431	0.51156	0.499458	0.0108133	0.0452844	1.0389	1.03505
ACA	AAC	T	N	0.000283992	0.000190675	0.671411	-0.173012	2485	0.509012	0.501686	0.0108133	0.0281357	1.0389	0.9321
ACA	AAG	T	K	0.000482914	0.000323649	0.6702	-0.173796	4218	0.506904	0.501734	0.0108133	0.0314993	1.0389	0.95645
ACA	AAT	T	N	0.000255757	0.0002849	1.11395	0.0468663	3713	0.489425	0.477124	0.0108133	0.0281357	1.0389	0.96795
ACA	ACA	T	T	0.000236969	0.000260807	1.1006	0.0416276	3399	0.502932	0.488527	0.0108133	0.0108133	1.0389	1.0389
ACA	ACC	T	T	0.000292396	0.000232877	0.796443	-0.0988453	3035	0.50593	0.511229	0.0108133	0.0242451	1.0389	0.93375
ACA	ACG	T	T	9.17e-05	5.25e-05	0.572058	-0.24256	684	0.475875	0.466377	0.0108133	0.00943918	1.0389	1.1156
ACA	ACT	T	T	0.000206081	0.000243389	1.18104	0.0722639	3172	0.502562	0.494272	0.0108133	0.0242451	1.0389	0.9959
ACA	AGA	T	R	0.000186773	0.000187913	1.0061	0.00264212	2449	0.506589	0.519231	0.0108133	0.0127463	1.0389	1.0249
ACA	AGC	T	S	0.000308162	0.00017625	0.57194	-0.24265	2297	0.512178	0.522314	0.0108133	0.0217013	1.0389	0.9216
ACA	AGG	T	R	0.000186333	0.000139803	0.750284	-0.124774	1822	0.515488	0.523543	0.0108133	0.0117619	1.0389	1.05585
ACA	AGT	T	S	0.000191559	0.000194819	1.01702	0.00732785	2539	0.510623	0.503667	0.0108133	0.0217013	1.0389	0.9486
ACA	ATA	T	I	0.000112926	0.000127986	1.13336	0.0543688	1668	0.503493	0.507874	0.0108133	0.00827608	1.0389	1.08255
ACA	ATC	T	I	0.000303607	0.000138652	0.456682	-0.340386	1807	0.508354	0.518152	0.0108133	0.028918	1.0389	0.86415
ACA	ATG	T	M	0.00032315	0.000207863	0.643239	-0.191628	2709	0.509347	0.510989	0.0108133	0.0226408	1.0389	0.9979
ACA	ATT	T	I	0.000235868	0.000196967	0.835075	-0.0782747	2567	0.498989	0.5	0.0108133	0.028918	1.0389	0.88455
ACA	CAA	T	Q	0.000193443	0.000183156	0.946818	-0.0237333	2387	0.504505	0.503937	0.0108133	0.0121536	1.0389	1.0522
ACA	CAC	T	H	0.00023504	0.000189831	0.807655	-0.0927742	2474	0.548335	0.570025	0.0108133	0.0221514	1.0389	1.0138
ACA	CAG	T	Q	0.00053631	0.000398462	0.742968	-0.12903	5193	0.535503	0.545802	0.0108133	0.0294555	1.0389	0.99245
ACA	CAT	T	H	0.000169995	0.00016781	0.987145	-0.00561923	2187	0.528864	0.534091	0.0108133	0.0221514	1.0389	1.0776
ACA	CCA	T	P	0.00027031	0.000313291	1.15901	0.0640855	4083	0.523385	0.530276	0.0108133	0.0110747	1.0389	1.10015
ACA	CCC	T	P	0.00032355	0.000301858	0.932956	-0.030139	3934	0.54565	0.557228	0.0108133	0.0213026	1.0389	1.0432
ACA	CCG	T	P	0.00011447	7.86e-05	0.68707	-0.162999	1025	0.488816	0.492882	0.0108133	0.00768887	1.0389	1.19125
ACA	CCT	T	P	0.000285298	0.00031306	1.09731	0.040329	4080	0.51877	0.513141	0.0108133	0.0213026	1.0389	1.1145
ACA	CGA	T	R	9.32e-05	5.56e-05	0.596255	-0.224568	724	0.523896	0.550944	0.0108133	0.0163116	1.0389	1.1218
ACA	CGC	T	R	0.000160904	6.75e-05	0.419646	-0.377117	880	0.508532	0.519378	0.0108133	0.0275274	1.0389	1.0227
ACA	CGG	T	R	0.000178036	9.7e-05	0.544762	-0.263793	1264	0.497243	0.483429	0.0108133	0.0138401	1.0389	1.0887
ACA	CGT	T	R	6.94e-05	4.67e-05	0.672638	-0.172219	608	0.51402	0.505204	0.0108133	0.0275274	1.0389	0.9583
ACA	CTA	T	L	0.000109371	0.00010466	0.956927	-0.0191214	1364	0.504862	0.513084	0.0108133	0.0111484	1.0389	1.10075
ACA	CTC	T	L	0.000299209	0.000185918	0.621365	-0.206653	2423	0.510553	0.508078	0.0108133	0.0239894	1.0389	0.9953
ACA	CTG	T	L	0.000608387	0.000406058	0.667433	-0.175592	5292	0.519768	0.533105	0.0108133	0.0206915	1.0389	1.01825
ACA	CTT	T	L	0.00020405	0.0001718	0.841947	-0.0747151	2239	0.51128	0.514003	0.0108133	0.0239894	1.0389	0.97875
ACA	GAA	T	E	0.000457998	0.000711369	1.55321	0.191231	9271	0.49606	0.494135	0.0108133	0.0269043	1.0389	1.0743
ACA	GAC	T	D	0.000386239	0.000484553	1.25454	0.0984849	6315	0.513396	0.516269	0.0108133	0.0478211	1.0389	0.9971
ACA	GAG	T	E	0.000626678	0.00072119	1.15081	0.061005	9399	0.509917	0.506608	0.0108133	0.052637	1.0389	0.979
ACA	GAT	T	D	0.000334095	0.000560133	1.67657	0.224422	7300	0.513261	0.511607	0.0108133	0.0478211	1.0389	0.9582
ACA	GCA	T	A	0.000246284	0.000423783	1.72071	0.235707	5523	0.497494	0.498721	0.0108133	0.0228152	1.0389	0.9937
ACA	GCC	T	A	0.000435293	0.000572333	1.31482	0.118867	7459	0.519619	0.533937	0.0108133	0.0453674	1.0389	0.968
ACA	GCG	T	A	0.000117969	0.000103663	0.878728	-0.0561455	1351	0.495518	0.496706	0.0108133	0.0143675	1.0389	1.0241
ACA	GCT	T	A	0.00028209	0.000435369	1.54337	0.18847	5674	0.501503	0.496651	0.0108133	0.0453674	1.0389	0.9908
ACA	GGA	T	G	0.000255187	0.000438668	1.71901	0.235278	5717	0.50929	0.523715	0.0108133	0.0230541	1.0389	0.99255
ACA	GGC	T	G	0.000344486	0.000365851	1.06202	0.026133	4768	0.501912	0.50753	0.0108133	0.0591899	1.0389	1.00645
ACA	GGG	T	G	0.000259884	0.00030861	1.18749	0.0746298	4022	0.503953	0.498501	0.0108133	0.0126808	1.0389	1.06205
ACA	GGT	T	G	0.00016493	0.00030884	1.87256	0.272435	4025	0.491969	0.481428	0.0108133	0.0591899	1.0389	0.99075
ACA	GTA	T	V	0.000107909	0.000185918	1.72291	0.236262	2423	0.503322	0.500885	0.0108133	0.0117301	1.0389	0.924
ACA	GTC	T	V	0.000219454	0.000279453	1.2734	0.104965	3642	0.489041	0.48347	0.0108133	0.0211935	1.0389	0.89355
ACA	GTG	T	V	0.000424252	0.000562895	1.32679	0.122804	7336	0.515521	0.517375	0.0108133	0.0236722	1.0389	0.88425
ACA	GTT	T	V	0.000166452	0.000262802	1.57885	0.19834	3425	0.497663	0.496823	0.0108133	0.0211935	1.0389	0.8677
ACA	TAC	T	Y	0.00022359	0.00015584	0.696988	-0.156774	2031	0.537741	0.551198	0.0108133	0.0338304	1.0389	0.97905
ACA	TAT	T	Y	0.000179972	0.000148397	0.824553	-0.0837812	1934	0.517474	0.511945	0.0108133	0.0338304	1.0389	1.026
ACA	TCA	T	S	0.000198702	0.000244463	1.2303	0.0900116	3186	0.492442	0.482317	0.0108133	0.0115157	1.0389	0.96145
ACA	TCC	T	S	0.000280604	0.000216764	0.772488	-0.112108	2825	0.503029	0.504065	0.0108133	0.0186326	1.0389	1.00125
ACA	TCG	T	S	7.03e-05	4.97e-05	0.70758	-0.150224	648	0.526449	0.557362	0.0108133	0.00583211	1.0389	1.09695
ACA	TCT	T	S	0.000241986	0.000274312	1.13358	0.0544538	3575	0.485492	0.488693	0.0108133	0.0186326	1.0389	0.99835
ACA	TGC	T	C	0.000193304	0.000106348	0.550161	-0.25951	1386	0.506415	0.509541	0.0108133	0.0207665	1.0389	1.01155
ACA	TGG	T	W	0.000188433	0.000140033	0.743144	-0.128927	1825	0.485965	0.47644	0.0108133	0.0149398	1.0389	1.11315
ACA	TGT	T	C	0.000163742	0.000135046	0.824745	-0.0836802	1760	0.503672	0.505792	0.0108133	0.0207665	1.0389	1.00575
ACA	TTA	T	L	0.000116145	0.000149778	1.28957	0.110446	1952	0.50724	0.499788	0.0108133	0.00529486	1.0389	1.06805
ACA	TTC	T	F	0.000301142	0.0002084	0.692033	-0.159873	2716	0.51084	0.523392	0.0108133	0.0260307	1.0389	0.91515
ACA	TTG	T	L	0.00019745	0.0001685	0.853382	-0.0688564	2196	0.486806	0.484054	0.0108133	0.00875914	1.0389	1.0463
ACA	TTT	T	F	0.000256035	0.00029288	1.14391	0.0583913	3817	0.486352	0.485442	0.0108133	0.0260307	1.0389	0.92595
ACC	AAA	T	K	0.000465114	0.000469667	1.00979	0.0042311	6121	0.513168	0.517391	0.0242451	0.0452844	0.93375	1.03505
ACC	AAC	T	N	0.000350418	0.000550772	1.57176	0.196385	7178	0.502954	0.498114	0.0242451	0.0281357	0.93375	0.9321
ACC	AAG	T	K	0.000595869	0.000829073	1.39137	0.143442	10805	0.51994	0.535593	0.0242451	0.0314993	0.93375	0.95645
ACC	AAT	T	N	0.000315578	0.000308687	0.978163	-0.00958898	4023	0.5044	0.502646	0.0242451	0.0281357	0.93375	0.96795
ACC	ACA	T	T	0.000292396	0.000438361	1.4992	0.17586	5713	0.507391	0.517745	0.0242451	0.0108133	0.93375	1.0389
ACC	ACC	T	T	0.000360788	0.000737227	2.04338	0.310349	9608	0.50366	0.507733	0.0242451	0.0242451	0.93375	0.93375
ACC	ACG	T	T	0.000113205	0.000226585	2.00155	0.301367	2953	0.511758	0.515403	0.0242451	0.00943918	0.93375	1.1156
ACC	ACT	T	T	0.000254283	0.000335773	1.32047	0.120728	4376	0.508168	0.515918	0.0242451	0.0242451	0.93375	0.9959
ACC	AGA	T	R	0.00023046	0.000211393	0.917264	-0.0375055	2755	0.505678	0.505217	0.0242451	0.0127463	0.93375	1.0249
ACC	AGC	T	S	0.000380241	0.00066909	1.75965	0.245425	8720	0.530336	0.543456	0.0242451	0.0217013	0.93375	0.9216
ACC	AGG	T	R	0.000229917	0.000275923	1.2001	0.0792165	3596	0.508411	0.516291	0.0242451	0.0117619	0.93375	1.05585
ACC	AGT	T	S	0.000236365	0.000305618	1.29299	0.111595	3983	0.518629	0.520231	0.0242451	0.0217013	0.93375	0.9486
ACC	ATA	T	I	0.00013934	0.000153461	1.10134	0.0419224	2000	0.494313	0.49009	0.0242451	0.00827608	0.93375	1.08255
ACC	ATC	T	I	0.000374621	0.000817333	2.18176	0.338807	10652	0.511227	0.510991	0.0242451	0.028918	0.93375	0.86415
ACC	ATG	T	M	0.000398736	0.000558598	1.40092	0.146414	7280	0.501009	0.502215	0.0242451	0.0226408	0.93375	0.9979
ACC	ATT	T	I	0.000291038	0.000369381	1.26919	0.103525	4814	0.497698	0.494702	0.0242451	0.028918	0.93375	0.88455
ACC	CAA	T	Q	0.00023869	0.000189908	0.795626	-0.0992909	2475	0.496038	0.502538	0.0242451	0.0121536	0.93375	1.0522
ACC	CAC	T	H	0.000290016	0.000348894	1.20301	0.0802707	4547	0.537739	0.552398	0.0242451	0.0221514	0.93375	1.0138
ACC	CAG	T	Q	0.000661754	0.000707839	1.06964	0.029238	9225	0.506171	0.505766	0.0242451	0.0294555	0.93375	0.99245
ACC	CAT	T	H	0.000209757	0.000180547	0.860743	-0.0651265	2353	0.514558	0.527383	0.0242451	0.0221514	0.93375	1.0776
ACC	CCA	T	P	0.000333536	0.000426929	1.28001	0.107213	5564	0.513395	0.521822	0.0242451	0.0110747	0.93375	1.10015
ACC	CCC	T	P	0.000399229	0.000345978	0.866615	-0.0621735	4509	0.512876	0.517241	0.0242451	0.0213026	0.93375	1.0432
ACC	CCG	T	P	0.000141244	0.000182619	1.29293	0.111574	2380	0.460854	0.441583	0.0242451	0.00768887	0.93375	1.19125
ACC	CCT	T	P	0.00035203	0.000386492	1.09789	0.0405604	5037	0.51864	0.532156	0.0242451	0.0213026	0.93375	1.1145
ACC	CGA	T	R	0.000114962	9.35e-05	0.813611	-0.0895833	1219	0.506904	0.515868	0.0242451	0.0163116	0.93375	1.1218
ACC	CGC	T	R	0.00019854	0.000197197	0.993238	-0.00294677	2570	0.478214	0.462963	0.0242451	0.0275274	0.93375	1.0227
ACC	CGG	T	R	0.000219679	0.00020817	0.947608	-0.0233711	2713	0.474186	0.457082	0.0242451	0.0138401	0.93375	1.0887
ACC	CGT	T	R	8.56e-05	7.47e-05	0.872389	-0.0592898	973	0.508676	0.536178	0.0242451	0.0275274	0.93375	0.9583
ACC	CTA	T	L	0.000134954	0.000107806	0.798841	-0.0975398	1405	0.502941	0.501256	0.0242451	0.0111484	0.93375	1.10075
ACC	CTC	T	L	0.000369195	0.000443042	1.20002	0.0791896	5774	0.484609	0.484566	0.0242451	0.0239894	0.93375	0.9953
ACC	CTG	T	L	0.00075069	0.000863832	1.15072	0.0609687	11258	0.502886	0.507524	0.0242451	0.0206915	0.93375	1.01825
ACC	CTT	T	L	0.000251778	0.000220293	0.874951	-0.0580164	2871	0.509473	0.529412	0.0242451	0.0239894	0.93375	0.97875
ACC	GAA	T	E	0.000565124	0.000104814	0.18547	-0.731725	1366	0.483883	0.466421	0.0242451	0.0269043	0.93375	1.0743
ACC	GAC	T	D	0.000476581	0.000223209	0.468355	-0.329425	2909	0.48588	0.480519	0.0242451	0.0478211	0.93375	0.9971
ACC	GAG	T	E	0.000773259	0.000313521	0.405454	-0.392059	4086	0.481069	0.480272	0.0242451	0.052637	0.93375	0.979
ACC	GAT	T	D	0.00041224	8.82e-05	0.213864	-0.669862	1149	0.482509	0.466987	0.0242451	0.0478211	0.93375	0.9582
ACC	GCA	T	A	0.00030389	7.68e-05	0.252747	-0.597314	1001	0.519125	0.538922	0.0242451	0.0228152	0.93375	0.9937
ACC	GCC	T	A	0.000537108	0.000231803	0.431576	-0.364943	3021	0.473052	0.450382	0.0242451	0.0453674	0.93375	0.968
ACC	GCG	T	A	0.000145562	7.89e-05	0.541891	-0.266088	1028	0.393278	0.370489	0.0242451	0.0143675	0.93375	1.0241
ACC	GCT	T	A	0.000348071	8.02e-05	0.230365	-0.637584	1045	0.471144	0.466135	0.0242451	0.0453674	0.93375	0.9908
ACC	GGA	T	G	0.000314876	7.46e-05	0.236862	-0.625505	972	0.483658	0.482662	0.0242451	0.0230541	0.93375	0.99255
ACC	GGC	T	G	0.000425061	0.00018776	0.441723	-0.35485	2447	0.481804	0.482972	0.0242451	0.0591899	0.93375	1.00645
ACC	GGG	T	G	0.000320672	0.000138422	0.431662	-0.364856	1804	0.46569	0.465737	0.0242451	0.0126808	0.93375	1.06205
ACC	GGT	T	G	0.000203507	5.95e-05	0.292584	-0.533749	776	0.508379	0.542636	0.0242451	0.0591899	0.93375	0.99075
ACC	GTA	T	V	0.00013315	4e-05	0.300238	-0.522534	521	0.484695	0.498861	0.0242451	0.0117301	0.93375	0.924
ACC	GTC	T	V	0.000270784	0.000179933	0.664488	-0.177513	2345	0.507852	0.501101	0.0242451	0.0211935	0.93375	0.89355
ACC	GTG	T	V	0.000523485	0.000354572	0.67733	-0.1692	4621	0.489364	0.491817	0.0242451	0.0236722	0.93375	0.88425
ACC	GTT	T	V	0.000205385	6.24e-05	0.303731	-0.51751	813	0.466015	0.46206	0.0242451	0.0211935	0.93375	0.8677
ACC	TAC	T	Y	0.000275888	0.000505731	1.8331	0.263187	6591	0.507728	0.505291	0.0242451	0.0338304	0.93375	0.97905
ACC	TAT	T	Y	0.000222068	0.000217915	0.981296	-0.00819976	2840	0.518741	0.529106	0.0242451	0.0338304	0.93375	1.026
ACC	TCA	T	S	0.000245179	0.000316974	1.29283	0.111541	4131	0.530766	0.559125	0.0242451	0.0115157	0.93375	0.96145
ACC	TCC	T	S	0.000346238	0.000456086	1.31726	0.119672	5944	0.516039	0.533742	0.0242451	0.0186326	0.93375	1.00125
ACC	TCG	T	S	8.67e-05	0.000143102	1.65044	0.217599	1865	0.499092	0.509728	0.0242451	0.00583211	0.93375	1.09695
ACC	TCT	T	S	0.000298587	0.000321424	1.07648	0.0320077	4189	0.508547	0.51773	0.0242451	0.0186326	0.93375	0.99835
ACC	TGC	T	C	0.000238518	0.000474118	1.98776	0.298365	6179	0.48971	0.48249	0.0242451	0.0207665	0.93375	1.01155
ACC	TGG	T	W	0.000232508	0.00032856	1.41311	0.150176	4282	0.481266	0.475947	0.0242451	0.0149398	0.93375	1.11315
ACC	TGT	T	C	0.000202042	0.000275846	1.36529	0.135226	3595	0.510849	0.525799	0.0242451	0.0207665	0.93375	1.00575
ACC	TTA	T	L	0.000143312	0.000122385	0.853979	-0.068553	1595	0.506928	0.502335	0.0242451	0.00529486	0.93375	1.06805
ACC	TTC	T	F	0.000371579	0.000652593	1.75627	0.244591	8505	0.503819	0.508524	0.0242451	0.0260307	0.93375	0.91515
ACC	TTG	T	L	0.000243634	0.000329941	1.35425	0.131699	4300	0.486384	0.47541	0.0242451	0.00875914	0.93375	1.0463
ACC	TTT	T	F	0.000315922	0.000323342	1.02349	0.0100833	4214	0.502034	0.498681	0.0242451	0.0260307	0.93375	0.92595
ACG	AAA	T	K	0.000145939	6.36e-05	0.435864	-0.360649	829	0.480741	0.45	0.00943918	0.0452844	1.1156	1.03505
ACG	AAC	T	N	0.000109951	4.18e-05	0.380335	-0.419834	545	0.494232	0.504274	0.00943918	0.0281357	1.1156	0.9321
ACG	AAG	T	K	0.000186966	9.94e-05	0.531466	-0.274525	1295	0.525832	0.547191	0.00943918	0.0314993	1.1156	0.95645
ACG	AAT	T	N	9.9e-05	4.23e-05	0.426973	-0.369599	551	0.463413	0.449195	0.00943918	0.0281357	1.1156	0.96795
ACG	ACA	T	T	9.17e-05	5.75e-05	0.62642	-0.203134	749	0.498151	0.512571	0.00943918	0.0108133	1.1156	1.0389
ACG	ACC	T	T	0.000113205	8.25e-05	0.728638	-0.137488	1075	0.49496	0.501065	0.00943918	0.0242451	1.1156	0.93375
ACG	ACG	T	T	3.55e-05	3.54e-05	0.995847	-0.00180759	461	0.476798	0.471053	0.00943918	0.00943918	1.1156	1.1156
ACG	ACT	T	T	7.98e-05	5.27e-05	0.660686	-0.180005	687	0.511008	0.50303	0.00943918	0.0242451	1.1156	0.9959
ACG	AGA	T	R	7.23e-05	3.97e-05	0.548594	-0.260749	517	0.529503	0.569705	0.00943918	0.0127463	1.1156	1.0249
ACG	AGC	T	S	0.000119309	6.84e-05	0.573026	-0.241826	891	0.497451	0.519651	0.00943918	0.0217013	1.1156	0.9216
ACG	AGG	T	R	7.21e-05	5.87e-05	0.813666	-0.0895539	765	0.522039	0.508929	0.00943918	0.0117619	1.1156	1.05585
ACG	AGT	T	S	7.42e-05	3.93e-05	0.529715	-0.275957	512	0.480054	0.469855	0.00943918	0.0217013	1.1156	0.9486
ACG	ATA	T	I	4.37e-05	2.57e-05	0.587929	-0.230675	335	0.490802	0.464516	0.00943918	0.00827608	1.1156	1.08255
ACG	ATC	T	I	0.000117545	5.62e-05	0.477831	-0.320725	732	0.498315	0.480385	0.00943918	0.028918	1.1156	0.86415
ACG	ATG	T	M	0.000125111	8.33e-05	0.665427	-0.176899	1085	0.500901	0.49771	0.00943918	0.0226408	1.1156	0.9979
ACG	ATT	T	I	9.13e-05	4.63e-05	0.506669	-0.295276	603	0.489512	0.490909	0.00943918	0.028918	1.1156	0.88455
ACG	CAA	T	Q	7.49e-05	4.08e-05	0.545046	-0.263567	532	0.458765	0.413057	0.00943918	0.0121536	1.1156	1.0522
ACG	CAC	T	H	9.1e-05	9.93e-05	1.09111	0.0378679	1294	0.523171	0.530444	0.00943918	0.0221514	1.1156	1.0138
ACG	CAG	T	Q	0.000207639	0.000195279	0.940475	-0.0266527	2545	0.483842	0.483307	0.00943918	0.0294555	1.1156	0.99245
ACG	CAT	T	H	6.58e-05	3.68e-05	0.559604	-0.252119	480	0.515197	0.518622	0.00943918	0.0221514	1.1156	1.0776
ACG	CCA	T	P	0.000104654	9.45e-05	0.903284	-0.0441756	1232	0.496049	0.487271	0.00943918	0.0110747	1.1156	1.10015
ACG	CCC	T	P	0.000125266	0.000198272	1.5828	0.199427	2584	0.500039	0.506689	0.00943918	0.0213026	1.1156	1.0432
ACG	CCG	T	P	4.43e-05	9.19e-05	2.07416	0.316842	1198	0.432114	0.393191	0.00943918	0.00768887	1.1156	1.19125
ACG	CCT	T	P	0.000110457	9.54e-05	0.86347	-0.0637525	1243	0.501983	0.514085	0.00943918	0.0213026	1.1156	1.1145
ACG	CGA	T	R	3.61e-05	1.9e-05	0.527537	-0.277747	248	0.472956	0.463921	0.00943918	0.0163116	1.1156	1.1218
ACG	CGC	T	R	6.23e-05	7.54e-05	1.21077	0.0830615	983	0.425673	0.386503	0.00943918	0.0275274	1.1156	1.0227
ACG	CGG	T	R	6.89e-05	8.29e-05	1.20224	0.0799908	1080	0.461705	0.43086	0.00943918	0.0138401	1.1156	1.0887
ACG	CGT	T	R	2.69e-05	1.65e-05	0.614361	-0.211576	215	0.436473	0.424028	0.00943918	0.0275274	1.1156	0.9583
ACG	CTA	T	L	4.23e-05	3.97e-05	0.936833	-0.0283377	517	0.495971	0.499256	0.00943918	0.0111484	1.1156	1.10075
ACG	CTC	T	L	0.000115842	0.00013635	1.17703	0.0707882	1777	0.485634	0.48	0.00943918	0.0239894	1.1156	0.9953
ACG	CTG	T	L	0.000235544	0.000438822	1.86301	0.270216	5719	0.477856	0.480469	0.00943918	0.0206915	1.1156	1.01825
ACG	CTT	T	L	7.9e-05	5.66e-05	0.716794	-0.144605	738	0.464288	0.447149	0.00943918	0.0239894	1.1156	0.97875
ACG	GAA	T	E	0.000177319	0.000148397	0.83689	-0.0773316	1934	0.527909	0.527602	0.00943918	0.0269043	1.1156	1.0743
ACG	GAC	T	D	0.000149537	0.000189371	1.26638	0.102564	2468	0.498582	0.499945	0.00943918	0.0478211	1.1156	0.9971
ACG	GAG	T	E	0.000242626	0.000329327	1.35735	0.132691	4292	0.496305	0.492529	0.00943918	0.052637	1.1156	0.979
ACG	GAT	T	D	0.000129349	0.000113101	0.874387	-0.0582963	1474	0.475681	0.465247	0.00943918	0.0478211	1.1156	0.9582
ACG	GCA	T	A	9.54e-05	0.00010773	1.12981	0.0530069	1404	0.497374	0.498866	0.00943918	0.0228152	1.1156	0.9937
ACG	GCC	T	A	0.000168529	0.000286128	1.6978	0.229887	3729	0.492795	0.5	0.00943918	0.0453674	1.1156	0.968
ACG	GCG	T	A	4.57e-05	9.61e-05	2.10503	0.323258	1253	0.412644	0.378811	0.00943918	0.0143675	1.1156	1.0241
ACG	GCT	T	A	0.000109214	0.000103279	0.945655	-0.0242671	1346	0.489438	0.484136	0.00943918	0.0453674	1.1156	0.9908
ACG	GGA	T	G	9.88e-05	8.91e-05	0.901673	-0.0449507	1161	0.495551	0.50885	0.00943918	0.0230541	1.1156	0.99255
ACG	GGC	T	G	0.000133372	0.000204717	1.53494	0.18609	2668	0.503268	0.506561	0.00943918	0.0591899	1.1156	1.00645
ACG	GGG	T	G	0.000100617	0.000136504	1.35666	0.132471	1779	0.482529	0.473103	0.00943918	0.0126808	1.1156	1.06205
ACG	GGT	T	G	6.39e-05	6.31e-05	0.987754	-0.00535132	822	0.50119	0.516439	0.00943918	0.0591899	1.1156	0.99075
ACG	GTA	T	V	4.18e-05	3.7e-05	0.885245	-0.0529365	482	0.456499	0.412037	0.00943918	0.0117301	1.1156	0.924
ACG	GTC	T	V	8.5e-05	0.000126145	1.48468	0.171634	1644	0.462238	0.442618	0.00943918	0.0211935	1.1156	0.89355
ACG	GTG	T	V	0.000164254	0.000306078	1.86344	0.270316	3989	0.476173	0.478182	0.00943918	0.0236722	1.1156	0.88425
ACG	GTT	T	V	6.44e-05	7.75e-05	1.20256	0.0801084	1010	0.489637	0.44918	0.00943918	0.0211935	1.1156	0.8677
ACG	TAC	T	Y	8.66e-05	7.66e-05	0.884614	-0.0532463	998	0.518764	0.536788	0.00943918	0.0338304	1.1156	0.97905
ACG	TAT	T	Y	6.97e-05	4.98e-05	0.714685	-0.145885	649	0.504142	0.510638	0.00943918	0.0338304	1.1156	1.026
ACG	TCA	T	S	7.69e-05	6.3e-05	0.818873	-0.0867835	821	0.507698	0.501665	0.00943918	0.0115157	1.1156	0.96145
ACG	TCC	T	S	0.000108639	0.000110492	1.01705	0.00734357	1440	0.494533	0.503283	0.00943918	0.0186326	1.1156	1.00125
ACG	TCG	T	S	2.72e-05	4.9e-05	1.80222	0.255809	639	0.48896	0.504996	0.00943918	0.00583211	1.1156	1.09695
ACG	TCT	T	S	9.37e-05	6.71e-05	0.716627	-0.144707	875	0.508985	0.52583	0.00943918	0.0186326	1.1156	0.99835
ACG	TGC	T	C	7.48e-05	8.52e-05	1.13804	0.0561573	1110	0.499442	0.5	0.00943918	0.0207665	1.1156	1.01155
ACG	TGG	T	W	7.3e-05	0.000101898	1.39674	0.145116	1328	0.507409	0.522222	0.00943918	0.0149398	1.1156	1.11315
ACG	TGT	T	C	6.34e-05	6.42e-05	1.01307	0.00564013	837	0.487024	0.482085	0.00943918	0.0207665	1.1156	1.00575
ACG	TTA	T	L	4.5e-05	3.5e-05	0.778107	-0.108961	456	0.507567	0.499058	0.00943918	0.00529486	1.1156	1.06805
ACG	TTC	T	F	0.000116591	8.59e-05	0.737094	-0.132477	1120	0.503671	0.505893	0.00943918	0.0260307	1.1156	0.91515
ACG	TTG	T	L	7.64e-05	6.39e-05	0.836111	-0.0777362	833	0.478936	0.449786	0.00943918	0.00875914	1.1156	1.0463
ACG	TTT	T	F	9.91e-05	8.49e-05	0.856114	-0.0674682	1106	0.467452	0.452947	0.00943918	0.0260307	1.1156	0.92595
ACT	AAA	T	K	0.000327812	0.00021684	0.661478	-0.179484	2826	0.513332	0.509127	0.0242451	0.0452844	0.9959	1.03505
ACT	AAC	T	N	0.000246974	0.000111873	0.452975	-0.343926	1458	0.494017	0.477869	0.0242451	0.0281357	0.9959	0.9321
ACT	AAG	T	K	0.000419968	0.000154612	0.368152	-0.433973	2015	0.501433	0.51462	0.0242451	0.0314993	0.9959	0.95645
ACT	AAT	T	N	0.000222419	0.000136964	0.615792	-0.210566	1785	0.515658	0.509153	0.0242451	0.0281357	0.9959	0.96795
ACT	ACA	T	T	0.000206081	0.000183309	0.889502	-0.0508531	2389	0.499078	0.490196	0.0242451	0.0108133	0.9959	1.0389
ACT	ACC	T	T	0.000254283	0.000132514	0.521126	-0.283057	1727	0.50224	0.503759	0.0242451	0.0242451	0.9959	0.93375
ACT	ACG	T	T	7.98e-05	3.81e-05	0.477002	-0.32148	496	0.488759	0.474084	0.0242451	0.00943918	0.9959	1.1156
ACT	ACT	T	T	0.000179219	0.000146402	0.81689	-0.0878366	1908	0.524733	0.526437	0.0242451	0.0242451	0.9959	0.9959
ACT	AGA	T	R	0.000162428	9.1e-05	0.560263	-0.251608	1186	0.50681	0.501293	0.0242451	0.0127463	0.9959	1.0249
ACT	AGC	T	S	0.000267994	9.68e-05	0.361043	-0.442441	1261	0.50575	0.509003	0.0242451	0.0217013	0.9959	0.9216
ACT	AGG	T	R	0.000162045	6.02e-05	0.371707	-0.429799	785	0.535865	0.57877	0.0242451	0.0117619	0.9959	1.05585
ACT	AGT	T	S	0.00016659	9.56e-05	0.573902	-0.241163	1246	0.513539	0.529345	0.0242451	0.0217013	0.9959	0.9486
ACT	ATA	T	I	9.82e-05	8.43e-05	0.858667	-0.0661752	1099	0.502685	0.50597	0.0242451	0.00827608	0.9959	1.08255
ACT	ATC	T	I	0.000264033	0.000129751	0.491421	-0.308546	1691	0.488343	0.499389	0.0242451	0.028918	0.9959	0.86415
ACT	ATG	T	M	0.000281028	0.000139189	0.495285	-0.305145	1814	0.508949	0.514737	0.0242451	0.0226408	0.9959	0.9979
ACT	ATT	T	I	0.000205123	0.000174946	0.852881	-0.0691114	2280	0.500057	0.496851	0.0242451	0.028918	0.9959	0.88455
ACT	CAA	T	Q	0.000168228	0.000198195	1.17813	0.071193	2583	0.488337	0.471698	0.0242451	0.0121536	0.9959	1.0522
ACT	CAC	T	H	0.000204403	0.000210395	1.02931	0.0125479	2742	0.548947	0.559187	0.0242451	0.0221514	0.9959	1.0138
ACT	CAG	T	Q	0.000466404	0.000383806	0.822906	-0.08465	5002	0.50255	0.498791	0.0242451	0.0294555	0.9959	0.99245
ACT	CAT	T	H	0.000147837	0.000173948	1.17662	0.0706378	2267	0.533935	0.53635	0.0242451	0.0221514	0.9959	1.0776
ACT	CCA	T	P	0.000235076	0.000341604	1.45317	0.162316	4452	0.502891	0.50287	0.0242451	0.0110747	0.9959	1.10015
ACT	CCC	T	P	0.000281376	0.00024454	0.869086	-0.060937	3187	0.51973	0.523421	0.0242451	0.0213026	0.9959	1.0432
ACT	CCG	T	P	9.95e-05	7.27e-05	0.730701	-0.13626	948	0.483791	0.466399	0.0242451	0.00768887	0.9959	1.19125
ACT	CCT	T	P	0.00024811	0.000329404	1.32765	0.123084	4293	0.512674	0.517699	0.0242451	0.0213026	0.9959	1.1145
ACT	CGA	T	R	8.1e-05	8.75e-05	1.07957	0.0332526	1140	0.508673	0.498162	0.0242451	0.0163116	0.9959	1.1218
ACT	CGC	T	R	0.000139931	8.78e-05	0.627308	-0.202519	1144	0.545506	0.563838	0.0242451	0.0275274	0.9959	1.0227
ACT	CGG	T	R	0.00015483	0.000111489	0.720078	-0.142621	1453	0.493867	0.504065	0.0242451	0.0138401	0.9959	1.0887
ACT	CGT	T	R	6.03e-05	5.43e-05	0.900669	-0.0454347	708	0.491028	0.49673	0.0242451	0.0275274	0.9959	0.9583
ACT	CTA	T	L	9.51e-05	0.000121157	1.2738	0.105101	1579	0.484402	0.471901	0.0242451	0.0111484	0.9959	1.10075
ACT	CTC	T	L	0.000260208	0.000197121	0.757551	-0.120588	2569	0.500879	0.511504	0.0242451	0.0239894	0.9959	0.9953
ACT	CTG	T	L	0.000529086	0.000403449	0.76254	-0.117737	5258	0.492939	0.48867	0.0242451	0.0206915	0.9959	1.01825
ACT	CTT	T	L	0.000177453	0.000207786	1.17094	0.0685337	2708	0.476389	0.470157	0.0242451	0.0239894	0.9959	0.97875
ACT	GAA	T	E	0.000398299	0.00055338	1.38936	0.142814	7212	0.501914	0.50668	0.0242451	0.0269043	0.9959	1.0743
ACT	GAC	T	D	0.000335894	0.000351733	1.04715	0.0200105	4584	0.512179	0.514528	0.0242451	0.0478211	0.9959	0.9971
ACT	GAG	T	E	0.000544992	0.000553918	1.01638	0.00705467	7219	0.508753	0.506667	0.0242451	0.052637	0.9959	0.979
ACT	GAT	T	D	0.000290546	0.000371529	1.27873	0.106778	4842	0.49546	0.48821	0.0242451	0.0478211	0.9959	0.9582
ACT	GCA	T	A	0.000214181	0.000346975	1.62001	0.209517	4522	0.50665	0.504807	0.0242451	0.0228152	0.9959	0.9937
ACT	GCC	T	A	0.000378553	0.000395009	1.04347	0.0184796	5148	0.515984	0.523077	0.0242451	0.0453674	0.9959	0.968
ACT	GCG	T	A	0.000102592	8.14e-05	0.79354	-0.100431	1061	0.465148	0.465438	0.0242451	0.0143675	0.9959	1.0241
ACT	GCT	T	A	0.00024532	0.000355953	1.45097	0.161659	4639	0.502653	0.506494	0.0242451	0.0453674	0.9959	0.9908
ACT	GGA	T	G	0.000221924	0.000546091	2.46071	0.391061	7117	0.544724	0.558226	0.0242451	0.0230541	0.9959	0.99255
ACT	GGC	T	G	0.000299583	0.000333778	1.11414	0.0469403	4350	0.512432	0.520643	0.0242451	0.0591899	0.9959	1.00645
ACT	GGG	T	G	0.000226009	0.000321117	1.42081	0.152538	4185	0.50594	0.500623	0.0242451	0.0126808	0.9959	1.06205
ACT	GGT	T	G	0.000143431	0.000235102	1.63913	0.214612	3064	0.518471	0.529178	0.0242451	0.0591899	0.9959	0.99075
ACT	GTA	T	V	9.38e-05	0.000187299	1.99586	0.300131	2441	0.503506	0.512111	0.0242451	0.0117301	0.9959	0.924
ACT	GTC	T	V	0.000190849	0.000314518	1.648	0.216957	4099	0.508338	0.512702	0.0242451	0.0211935	0.9959	0.89355
ACT	GTG	T	V	0.000368952	0.00058929	1.5972	0.20336	7680	0.502442	0.501561	0.0242451	0.0236722	0.9959	0.88425
ACT	GTT	T	V	0.000144755	0.000272086	1.87963	0.274073	3546	0.506185	0.507679	0.0242451	0.0211935	0.9959	0.8677
ACT	TAC	T	Y	0.000194446	0.000161901	0.832631	-0.0795476	2110	0.503254	0.502904	0.0242451	0.0338304	0.9959	0.97905
ACT	TAT	T	Y	0.000156513	0.000121464	0.776064	-0.110102	1583	0.511609	0.50686	0.0242451	0.0338304	0.9959	1.026
ACT	TCA	T	S	0.000172802	0.000245384	1.42003	0.152299	3198	0.508099	0.521619	0.0242451	0.0115157	0.9959	0.96145
ACT	TCC	T	S	0.000244028	0.000245845	1.00744	0.00322036	3204	0.500485	0.512721	0.0242451	0.0186326	0.9959	1.00125
ACT	TCG	T	S	6.11e-05	4.62e-05	0.755877	-0.121549	602	0.473831	0.446824	0.0242451	0.00583211	0.9959	1.09695
ACT	TCT	T	S	0.000210444	0.000289427	1.37532	0.138404	3772	0.500223	0.507428	0.0242451	0.0186326	0.9959	0.99835
ACT	TGC	T	C	0.000168107	0.000107576	0.639925	-0.193871	1402	0.502661	0.49707	0.0242451	0.0207665	0.9959	1.01155
ACT	TGG	T	W	0.000163872	0.000124457	0.759478	-0.119485	1622	0.493587	0.506895	0.0242451	0.0149398	0.9959	1.11315
ACT	TGT	T	C	0.000142399	0.000134662	0.945668	-0.0242614	1755	0.500859	0.493007	0.0242451	0.0207665	0.9959	1.00575
ACT	TTA	T	L	0.000101006	0.000161288	1.59681	0.203254	2102	0.489407	0.486264	0.0242451	0.00529486	0.9959	1.06805
ACT	TTC	T	F	0.000261889	0.000229348	0.875745	-0.0576225	2989	0.504273	0.515645	0.0242451	0.0260307	0.9959	0.91515
ACT	TTG	T	L	0.000171713	0.000257354	1.49875	0.175729	3354	0.48116	0.481867	0.0242451	0.00875914	0.9959	1.0463
ACT	TTT	T	F	0.000222661	0.000244617	1.09861	0.0408417	3188	0.489614	0.478267	0.0242451	0.0260307	0.9959	0.92595
AGA	AAA	R	K	0.0002971	0.000514938	1.73322	0.238853	6711	0.512137	0.505185	0.0127463	0.0452844	1.0249	1.03505
AGA	AAC	R	N	0.000223836	0.000273084	1.22002	0.086367	3559	0.51894	0.526529	0.0127463	0.0281357	1.0249	0.9321
AGA	AAG	R	K	0.000380622	0.000387949	1.01925	0.00828184	5056	0.518641	0.526316	0.0127463	0.0314993	1.0249	0.95645
AGA	AAT	R	N	0.000201581	0.000350735	1.73992	0.240529	4571	0.502475	0.498444	0.0127463	0.0281357	1.0249	0.96795
AGA	ACA	R	T	0.000186773	0.000247993	1.32778	0.123125	3232	0.546426	0.576144	0.0127463	0.0108133	1.0249	1.0389
AGA	ACC	R	T	0.00023046	0.000151696	0.658233	-0.18162	1977	0.524409	0.541604	0.0127463	0.0242451	1.0249	0.93375
AGA	ACG	R	T	7.23e-05	4.54e-05	0.628178	-0.201917	592	0.52008	0.553218	0.0127463	0.00943918	1.0249	1.1156
AGA	ACT	R	T	0.000162428	0.000205024	1.26225	0.101144	2672	0.519342	0.522351	0.0127463	0.0242451	1.0249	0.9959
AGA	AGA	R	R	0.00014721	0.000316897	2.15268	0.33298	4130	0.513331	0.506542	0.0127463	0.0127463	1.0249	1.0249
AGA	AGC	R	S	0.000242886	0.000221751	0.912986	-0.0395361	2890	0.499458	0.497224	0.0127463	0.0217013	1.0249	0.9216
AGA	AGG	R	R	0.000146864	0.000195586	1.33175	0.124424	2549	0.547051	0.573099	0.0127463	0.0117619	1.0249	1.05585
AGA	AGT	R	S	0.000150982	0.000213925	1.41689	0.151335	2788	0.5091	0.511719	0.0127463	0.0217013	1.0249	0.9486
AGA	ATA	R	I	8.9e-05	0.000160213	1.80003	0.25528	2088	0.490399	0.490777	0.0127463	0.00827608	1.0249	1.08255
AGA	ATC	R	I	0.000239296	0.000177554	0.741987	-0.129604	2314	0.529425	0.547273	0.0127463	0.028918	1.0249	0.86415
AGA	ATG	R	M	0.000254699	0.000216303	0.84925	-0.0709646	2819	0.511795	0.51671	0.0127463	0.0226408	1.0249	0.9979
AGA	ATT	R	I	0.000185905	0.000306155	1.64683	0.216649	3990	0.535646	0.548644	0.0127463	0.028918	1.0249	0.88455
AGA	CAA	R	Q	0.000152467	0.000199806	1.31049	0.117432	2604	0.509699	0.508651	0.0127463	0.0121536	1.0249	1.0522
AGA	CAC	R	H	0.000185253	0.000195816	1.05702	0.0240837	2552	0.552334	0.610599	0.0127463	0.0221514	1.0249	1.0138
AGA	CAG	R	Q	0.000422707	0.000277381	0.656201	-0.182963	3615	0.520622	0.528926	0.0127463	0.0294555	1.0249	0.99245
AGA	CAT	R	H	0.000133986	0.000179473	1.33949	0.126939	2339	0.511779	0.516961	0.0127463	0.0221514	1.0249	1.0776
AGA	CCA	R	P	0.000213052	0.000186916	0.877325	-0.0568397	2436	0.508161	0.502003	0.0127463	0.0110747	1.0249	1.10015
AGA	CCC	R	P	0.000255014	0.000180317	0.707085	-0.150529	2350	0.522535	0.539165	0.0127463	0.0213026	1.0249	1.0432
AGA	CCG	R	P	9.02e-05	3.16e-05	0.35039	-0.455449	412	0.480321	0.481978	0.0127463	0.00768887	1.0249	1.19125
AGA	CCT	R	P	0.000224865	0.000196046	0.87184	-0.0595634	2555	0.521299	0.534803	0.0127463	0.0213026	1.0249	1.1145
AGA	CGA	R	R	7.34e-05	7.02e-05	0.956074	-0.0195086	915	0.508164	0.516539	0.0127463	0.0163116	1.0249	1.1218
AGA	CGC	R	R	0.000126821	7.5e-05	0.591115	-0.228328	977	0.485972	0.483516	0.0127463	0.0275274	1.0249	1.0227
AGA	CGG	R	R	0.000140324	7.27e-05	0.517829	-0.285814	947	0.499956	0.480603	0.0127463	0.0138401	1.0249	1.0887
AGA	CGT	R	R	5.47e-05	4.42e-05	0.808495	-0.0923228	576	0.506231	0.496105	0.0127463	0.0275274	1.0249	0.9583
AGA	CTA	R	L	8.62e-05	8.68e-05	1.00671	0.00290372	1131	0.512194	0.493363	0.0127463	0.0111484	1.0249	1.10075
AGA	CTC	R	L	0.000235829	0.000151926	0.644222	-0.190965	1980	0.500415	0.503751	0.0127463	0.0239894	1.0249	0.9953
AGA	CTG	R	L	0.000479516	0.000239936	0.500372	-0.300707	3127	0.519371	0.525036	0.0127463	0.0206915	1.0249	1.01825
AGA	CTT	R	L	0.000160828	0.00016075	0.99952	-0.000208309	2095	0.509079	0.511182	0.0127463	0.0239894	1.0249	0.97875
AGA	GAA	R	E	0.000360983	0.000546245	1.51321	0.1799	7119	0.494776	0.487324	0.0127463	0.0269043	1.0249	1.0743
AGA	GAC	R	D	0.000304425	0.000330325	1.08508	0.0354616	4305	0.521166	0.532727	0.0127463	0.0478211	1.0249	0.9971
AGA	GAG	R	E	0.000493933	0.000467212	0.945902	-0.0241538	6089	0.499935	0.485075	0.0127463	0.052637	1.0249	0.979
AGA	GAT	R	D	0.000263325	0.00037644	1.42956	0.155203	4906	0.488691	0.472318	0.0127463	0.0478211	1.0249	0.9582
AGA	GCA	R	A	0.000194115	0.000249911	1.28744	0.109727	3257	0.507202	0.507592	0.0127463	0.0228152	1.0249	0.9937
AGA	GCC	R	A	0.000343087	0.00029641	0.86395	-0.0635116	3863	0.502078	0.503429	0.0127463	0.0453674	1.0249	0.968
AGA	GCG	R	A	9.3e-05	5.11e-05	0.549605	-0.25995	666	0.496418	0.485072	0.0127463	0.0143675	1.0249	1.0241
AGA	GCT	R	A	0.000222337	0.000259886	1.16889	0.0677724	3387	0.507484	0.51436	0.0127463	0.0453674	1.0249	0.9908
AGA	GGA	R	G	0.000201132	0.000298252	1.48286	0.171101	3887	0.500175	0.502793	0.0127463	0.0230541	1.0249	0.99255
AGA	GGC	R	G	0.000271515	0.00022812	0.840173	-0.0756314	2973	0.489748	0.483395	0.0127463	0.0591899	1.0249	1.00645
AGA	GGG	R	G	0.000204835	0.000167119	0.815873	-0.0883775	2178	0.504438	0.502648	0.0127463	0.0126808	1.0249	1.06205
AGA	GGT	R	G	0.000129994	0.000149548	1.15042	0.0608581	1949	0.484399	0.477251	0.0127463	0.0591899	1.0249	0.99075
AGA	GTA	R	V	8.51e-05	0.000112871	1.32708	0.122899	1471	0.516857	0.530645	0.0127463	0.0117301	1.0249	0.924
AGA	GTC	R	V	0.000172968	0.000165201	0.955093	-0.0199542	2153	0.502509	0.490798	0.0127463	0.0211935	1.0249	0.89355
AGA	GTG	R	V	0.000334385	0.000234795	0.702171	-0.153557	3060	0.518633	0.519887	0.0127463	0.0236722	1.0249	0.88425
AGA	GTT	R	V	0.000131193	0.000184	1.40251	0.146906	2398	0.503115	0.505915	0.0127463	0.0211935	1.0249	0.8677
AGA	TAC	R	Y	0.000176228	0.000163052	0.925234	-0.0337485	2125	0.506904	0.501289	0.0127463	0.0338304	1.0249	0.97905
AGA	TAT	R	Y	0.00014185	0.000135506	0.955278	-0.0198701	1766	0.493619	0.480886	0.0127463	0.0338304	1.0249	1.026
AGA	TCA	R	S	0.000156612	0.000147476	0.941664	-0.0261039	1922	0.527654	0.53637	0.0127463	0.0115157	1.0249	0.96145
AGA	TCC	R	S	0.000221166	0.000129444	0.585282	-0.232634	1687	0.560056	0.581162	0.0127463	0.0186326	1.0249	1.00125
AGA	TCG	R	S	5.54e-05	2.57e-05	0.464111	-0.333378	335	0.495205	0.505797	0.0127463	0.00583211	1.0249	1.09695
AGA	TCT	R	S	0.000190728	0.000146939	0.770413	-0.113277	1915	0.509917	0.508865	0.0127463	0.0186326	1.0249	0.99835
AGA	TGC	R	C	0.000152358	0.000131209	0.861192	-0.0649002	1710	0.503825	0.520385	0.0127463	0.0207665	1.0249	1.01155
AGA	TGG	R	W	0.000148519	0.000104353	0.702629	-0.153274	1360	0.492298	0.484698	0.0127463	0.0149398	1.0249	1.11315
AGA	TGT	R	C	0.000129058	0.000146555	1.13558	0.0552174	1910	0.492312	0.473064	0.0127463	0.0207665	1.0249	1.00575
AGA	TTA	R	L	9.15e-05	0.000105274	1.15	0.0606977	1372	0.499717	0.493836	0.0127463	0.00529486	1.0249	1.06805
AGA	TTC	R	F	0.000237353	0.000125224	0.527587	-0.277706	1632	0.520829	0.529339	0.0127463	0.0260307	1.0249	0.91515
AGA	TTG	R	L	0.000155625	0.000110108	0.707522	-0.15026	1435	0.493819	0.496977	0.0127463	0.00875914	1.0249	1.0463
AGA	TTT	R	F	0.0002018	0.000201111	0.996582	-0.00148696	2621	0.496411	0.494898	0.0127463	0.0260307	1.0249	0.92595
AGC	AAA	S	K	0.000490192	0.000486625	0.992723	-0.00317192	6342	0.510238	0.506837	0.0217013	0.0452844	0.9216	1.03505
AGC	AAC	S	N	0.000369312	0.00049238	1.33324	0.124907	6417	0.502863	0.498973	0.0217013	0.0281357	0.9216	0.9321
AGC	AAG	S	K	0.000627997	0.00066134	1.05309	0.0224675	8619	0.517474	0.5171	0.0217013	0.0314993	0.9216	0.95645
AGC	AAT	S	N	0.000332594	0.000321424	0.966417	-0.0148355	4189	0.502142	0.508046	0.0217013	0.0281357	0.9216	0.96795
AGC	ACA	S	T	0.000308162	0.000409818	1.32988	0.123812	5341	0.520068	0.531874	0.0217013	0.0108133	0.9216	1.0389
AGC	ACC	S	T	0.000380241	0.000563202	1.48117	0.170605	7340	0.508656	0.521938	0.0217013	0.0242451	0.9216	0.93375
AGC	ACG	S	T	0.000119309	0.000157144	1.31712	0.119627	2048	0.501067	0.498421	0.0217013	0.00943918	0.9216	1.1156
AGC	ACT	S	T	0.000267994	0.000301704	1.12579	0.051457	3932	0.52183	0.538462	0.0217013	0.0242451	0.9216	0.9959
AGC	AGA	S	R	0.000242886	0.000265181	1.09179	0.0381398	3456	0.522052	0.518825	0.0217013	0.0127463	0.9216	1.0249
AGC	AGC	S	S	0.000400743	0.000966191	2.411	0.382197	12592	0.510484	0.517367	0.0217013	0.0217013	0.9216	0.9216
AGC	AGG	S	R	0.000242314	0.000324954	1.34104	0.127443	4235	0.51905	0.533623	0.0217013	0.0117619	0.9216	1.05585
AGC	AGT	S	S	0.000249109	0.000455012	1.82655	0.261633	5930	0.520438	0.533356	0.0217013	0.0217013	0.9216	0.9486
AGC	ATA	S	I	0.000146853	0.000130979	0.891906	-0.049681	1707	0.503193	0.503074	0.0217013	0.00827608	0.9216	1.08255
AGC	ATC	S	I	0.00039482	0.000581694	1.47331	0.168295	7581	0.513278	0.516484	0.0217013	0.028918	0.9216	0.86415
AGC	ATG	S	M	0.000420235	0.000447876	1.06578	0.0276659	5837	0.506188	0.519145	0.0217013	0.0226408	0.9216	0.9979
AGC	ATT	S	I	0.00030673	0.000301167	0.981865	-0.00794819	3925	0.505997	0.500945	0.0217013	0.028918	0.9216	0.88455
AGC	CAA	S	Q	0.00025156	0.000256357	1.01907	0.00820351	3341	0.517555	0.522013	0.0217013	0.0121536	0.9216	1.0522
AGC	CAC	S	H	0.000305653	0.000425547	1.39225	0.143719	5546	0.514385	0.520275	0.0217013	0.0221514	0.9216	1.0138
AGC	CAG	S	Q	0.000697434	0.000809507	1.16069	0.0647172	10550	0.512107	0.513461	0.0217013	0.0294555	0.9216	0.99245
AGC	CAT	S	H	0.000221067	0.000222135	1.00483	0.00209328	2895	0.526938	0.540179	0.0217013	0.0221514	0.9216	1.0776
AGC	CCA	S	P	0.000351519	0.000363396	1.03379	0.0144306	4736	0.510901	0.511308	0.0217013	0.0110747	0.9216	1.10015
AGC	CCC	S	P	0.000420754	0.00063694	1.5138	0.18007	8301	0.502428	0.512121	0.0217013	0.0213026	0.9216	1.0432
AGC	CCG	S	P	0.00014886	0.000205484	1.38039	0.140001	2678	0.470152	0.463001	0.0217013	0.00768887	0.9216	1.19125
AGC	CCT	S	P	0.000371011	0.00044051	1.18732	0.0745691	5741	0.508142	0.509991	0.0217013	0.0213026	0.9216	1.1145
AGC	CGA	S	R	0.000121161	0.000134816	1.1127	0.0463779	1757	0.500294	0.512367	0.0217013	0.0163116	0.9216	1.1218
AGC	CGC	S	R	0.000209245	0.000358178	1.71176	0.233444	4668	0.471055	0.460027	0.0217013	0.0275274	0.9216	1.0227
AGC	CGG	S	R	0.000231524	0.000302625	1.3071	0.116309	3944	0.492559	0.497402	0.0217013	0.0138401	0.9216	1.0887
AGC	CGT	S	R	9.02e-05	0.000108037	1.19782	0.0783932	1408	0.499628	0.504437	0.0217013	0.0275274	0.9216	0.9583
AGC	CTA	S	L	0.00014223	0.000116554	0.819473	-0.0864653	1519	0.502245	0.517799	0.0217013	0.0111484	0.9216	1.10075
AGC	CTC	S	L	0.000389101	0.000553304	1.42201	0.152901	7211	0.508498	0.517172	0.0217013	0.0239894	0.9216	0.9953
AGC	CTG	S	L	0.000791166	0.000932813	1.17904	0.071527	12157	0.501114	0.499083	0.0217013	0.0206915	0.9216	1.01825
AGC	CTT	S	L	0.000265353	0.000279069	1.05169	0.0218868	3637	0.510033	0.50989	0.0217013	0.0239894	0.9216	0.97875
AGC	GAA	S	E	0.000595595	0.000106348	0.178558	-0.74822	1386	0.487126	0.476027	0.0217013	0.0269043	0.9216	1.0743
AGC	GAC	S	D	0.000502278	0.000269861	0.537275	-0.269803	3517	0.486796	0.487205	0.0217013	0.0478211	0.9216	0.9971
AGC	GAG	S	E	0.000814952	0.000399919	0.490728	-0.30916	5212	0.490475	0.494268	0.0217013	0.052637	0.9216	0.979
AGC	GAT	S	D	0.000434467	0.000119239	0.274449	-0.561538	1554	0.493659	0.498472	0.0217013	0.0478211	0.9216	0.9582
AGC	GCA	S	A	0.000320275	7.95e-05	0.248202	-0.605195	1036	0.497947	0.515813	0.0217013	0.0228152	0.9216	0.9937
AGC	GCC	S	A	0.000566068	0.000329634	0.582323	-0.234836	4296	0.472463	0.463633	0.0217013	0.0453674	0.9216	0.968
AGC	GCG	S	A	0.000153411	0.000108343	0.706231	-0.151053	1412	0.373326	0.314557	0.0217013	0.0143675	0.9216	1.0241
AGC	GCT	S	A	0.000366839	0.000100824	0.274845	-0.560912	1314	0.451504	0.430853	0.0217013	0.0453674	0.9216	0.9908
AGC	GGA	S	G	0.000331853	8.87e-05	0.267288	-0.57302	1156	0.454492	0.433558	0.0217013	0.0230541	0.9216	0.99255
AGC	GGC	S	G	0.00044798	0.00032411	0.723491	-0.140567	4224	0.435083	0.410353	0.0217013	0.0591899	0.9216	1.00645
AGC	GGG	S	G	0.000337962	0.00020395	0.60347	-0.219345	2658	0.458143	0.449008	0.0217013	0.0126808	0.9216	1.06205
AGC	GGT	S	G	0.00021448	7.11e-05	0.331278	-0.479807	926	0.47938	0.482499	0.0217013	0.0591899	0.9216	0.99075
AGC	GTA	S	V	0.000140329	3.01e-05	0.214342	-0.668892	392	0.513427	0.50931	0.0217013	0.0117301	0.9216	0.924
AGC	GTC	S	V	0.000285385	0.000187453	0.656842	-0.182539	2443	0.506162	0.518568	0.0217013	0.0211935	0.9216	0.89355
AGC	GTG	S	V	0.00055171	0.000305081	0.552973	-0.257296	3976	0.497013	0.484655	0.0217013	0.0236722	0.9216	0.88425
AGC	GTT	S	V	0.000216459	5.75e-05	0.26586	-0.575347	750	0.48179	0.460721	0.0217013	0.0211935	0.9216	0.8677
AGC	TAC	S	Y	0.000290763	0.000365851	1.25824	0.0997646	4768	0.510274	0.513369	0.0217013	0.0338304	0.9216	0.97905
AGC	TAT	S	Y	0.000234042	0.000206405	0.881916	-0.0545727	2690	0.499823	0.488061	0.0217013	0.0338304	0.9216	1.026
AGC	TCA	S	S	0.000258398	0.000299096	1.1575	0.0635203	3898	0.533591	0.557377	0.0217013	0.0115157	0.9216	0.96145
AGC	TCC	S	S	0.000364907	0.000634101	1.73771	0.239977	8264	0.512845	0.522426	0.0217013	0.0186326	0.9216	1.00125
AGC	TCG	S	S	9.14e-05	0.000129751	1.4199	0.152257	1691	0.459305	0.437333	0.0217013	0.00583211	0.9216	1.09695
AGC	TCT	S	S	0.000314686	0.000354955	1.12797	0.0522961	4626	0.517996	0.526426	0.0217013	0.0186326	0.9216	0.99835
AGC	TGC	S	C	0.000251379	0.000450485	1.79206	0.253352	5871	0.493296	0.491892	0.0217013	0.0207665	0.9216	1.01155
AGC	TGG	S	W	0.000245045	0.000327946	1.33831	0.126557	4274	0.505343	0.515015	0.0217013	0.0149398	0.9216	1.11315
AGC	TGT	S	C	0.000212936	0.000255666	1.20067	0.0794249	3332	0.502153	0.508242	0.0217013	0.0207665	0.9216	1.00575
AGC	TTA	S	L	0.000151039	0.000105121	0.695985	-0.1574	1370	0.508045	0.504792	0.0217013	0.00529486	0.9216	1.06805
AGC	TTC	S	F	0.000391614	0.000535963	1.3686	0.136276	6985	0.496115	0.503462	0.0217013	0.0260307	0.9216	0.91515
AGC	TTG	S	L	0.00025677	0.000243312	0.94759	-0.0233798	3171	0.501013	0.502994	0.0217013	0.00875914	0.9216	1.0463
AGC	TTT	S	F	0.000332956	0.000302548	0.908675	-0.0415914	3943	0.495884	0.49746	0.0217013	0.0260307	0.9216	0.92595
AGG	AAA	R	K	0.0002964	0.000477264	1.6102	0.20688	6220	0.508788	0.511467	0.0117619	0.0452844	1.05585	1.03505
AGG	AAC	R	N	0.000223309	0.00029664	1.32839	0.123325	3866	0.513682	0.515953	0.0117619	0.0281357	1.05585	0.9321
AGG	AAG	R	K	0.000379725	0.00064845	1.70768	0.232407	8451	0.508865	0.508197	0.0117619	0.0314993	1.05585	0.95645
AGG	AAT	R	N	0.000201106	0.000251983	1.25298	0.0979453	3284	0.511586	0.513916	0.0117619	0.0281357	1.05585	0.96795
AGG	ACA	R	T	0.000186333	0.000217608	1.16784	0.0673834	2836	0.516339	0.527263	0.0117619	0.0108133	1.05585	1.0389
AGG	ACC	R	T	0.000229917	0.000255359	1.11066	0.0455801	3328	0.494812	0.497531	0.0117619	0.0242451	1.05585	0.93375
AGG	ACG	R	T	7.21e-05	8.56e-05	1.18593	0.0740596	1115	0.476291	0.462264	0.0117619	0.00943918	1.05585	1.1156
AGG	ACT	R	T	0.000162045	0.000184	1.13548	0.0551807	2398	0.520307	0.531142	0.0117619	0.0242451	1.05585	0.9959
AGG	AGA	R	R	0.000146864	0.000248453	1.69173	0.228331	3238	0.508533	0.505965	0.0117619	0.0127463	1.05585	1.0249
AGG	AGC	R	S	0.000242314	0.000281371	1.16118	0.0649008	3667	0.504266	0.51577	0.0117619	0.0217013	1.05585	0.9216
AGG	AGG	R	R	0.000146518	0.00027669	1.88844	0.276104	3606	0.502432	0.504469	0.0117619	0.0117619	1.05585	1.05585
AGG	AGT	R	S	0.000150627	0.000144253	0.957687	-0.0187763	1880	0.50625	0.520327	0.0117619	0.0217013	1.05585	0.9486
AGG	ATA	R	I	8.88e-05	0.000101745	1.14582	0.0591171	1326	0.512636	0.512552	0.0117619	0.00827608	1.05585	1.08255
AGG	ATC	R	I	0.000238732	0.000220447	0.923406	-0.0346075	2873	0.512402	0.510417	0.0117619	0.028918	1.05585	0.86415
AGG	ATG	R	M	0.0002541	0.000269094	1.05901	0.0249	3507	0.50741	0.507009	0.0117619	0.0226408	1.05585	0.9979
AGG	ATT	R	I	0.000185468	0.0001807	0.974296	-0.0113089	2355	0.503203	0.511987	0.0117619	0.028918	1.05585	0.88455
AGG	CAA	R	Q	0.000152108	0.000167426	1.1007	0.0416698	2182	0.495104	0.497905	0.0117619	0.0121536	1.05585	1.0522
AGG	CAC	R	H	0.000184817	0.000187069	1.01219	0.00526059	2438	0.524296	0.535453	0.0117619	0.0221514	1.05585	1.0138
AGG	CAG	R	Q	0.000421711	0.000428693	1.01656	0.0071314	5587	0.514922	0.526158	0.0117619	0.0294555	1.05585	0.99245
AGG	CAT	R	H	0.00013367	0.00012837	0.960348	-0.0175713	1673	0.501633	0.5	0.0117619	0.0221514	1.05585	1.0776
AGG	CCA	R	P	0.00021255	0.000197044	0.927047	-0.0328981	2568	0.533547	0.536374	0.0117619	0.0110747	1.05585	1.10015
AGG	CCC	R	P	0.000254414	0.000285438	1.12194	0.0499703	3720	0.534547	0.545781	0.0117619	0.0213026	1.05585	1.0432
AGG	CCG	R	P	9e-05	9.54e-05	1.05962	0.0251492	1243	0.438784	0.401055	0.0117619	0.00768887	1.05585	1.19125
AGG	CCT	R	P	0.000224336	0.000225971	1.00729	0.00315486	2945	0.531247	0.548807	0.0117619	0.0213026	1.05585	1.1145
AGG	CGA	R	R	7.33e-05	7.52e-05	1.02641	0.0113202	980	0.504826	0.529941	0.0117619	0.0163116	1.05585	1.1218
AGG	CGC	R	R	0.000126522	0.000118472	0.936372	-0.0285515	1544	0.472296	0.459222	0.0117619	0.0275274	1.05585	1.0227
AGG	CGG	R	R	0.000139993	0.000161441	1.1532	0.061906	2104	0.497074	0.496314	0.0117619	0.0138401	1.05585	1.0887
AGG	CGT	R	R	5.45e-05	4.97e-05	0.911703	-0.0401465	648	0.502619	0.52449	0.0117619	0.0275274	1.05585	0.9583
AGG	CTA	R	L	8.6e-05	9.06e-05	1.05369	0.0227149	1181	0.494744	0.493694	0.0117619	0.0111484	1.05585	1.10075
AGG	CTC	R	L	0.000235274	0.000250218	1.06352	0.0267448	3261	0.507281	0.523669	0.0117619	0.0239894	1.05585	0.9953
AGG	CTG	R	L	0.000478387	0.000481944	1.00744	0.00321741	6281	0.507176	0.514035	0.0117619	0.0206915	1.05585	1.01825
AGG	CTT	R	L	0.000160449	0.000156684	0.976534	-0.0103128	2042	0.523928	0.543997	0.0117619	0.0239894	1.05585	0.97875
AGG	GAA	R	E	0.000360133	0.000328483	0.912117	-0.0399497	4281	0.50963	0.51606	0.0117619	0.0269043	1.05585	1.0743
AGG	GAC	R	D	0.000303708	0.000339993	1.11947	0.049014	4431	0.50409	0.508268	0.0117619	0.0478211	1.05585	0.9971
AGG	GAG	R	E	0.00049277	0.000545017	1.10603	0.0437659	7103	0.520034	0.526923	0.0117619	0.052637	1.05585	0.979
AGG	GAT	R	D	0.000262705	0.000235793	0.897557	-0.046938	3073	0.476564	0.468203	0.0117619	0.0478211	1.05585	0.9582
AGG	GCA	R	A	0.000193658	0.000181237	0.935864	-0.0287871	2362	0.514896	0.52452	0.0117619	0.0228152	1.05585	0.9937
AGG	GCC	R	A	0.000342279	0.000317511	0.927637	-0.032622	4138	0.489246	0.487678	0.0117619	0.0453674	1.05585	0.968
AGG	GCG	R	A	9.28e-05	7.79e-05	0.839588	-0.075934	1015	0.462003	0.463727	0.0117619	0.0143675	1.05585	1.0241
AGG	GCT	R	A	0.000221813	0.000190368	0.858238	-0.0663922	2481	0.521221	0.535714	0.0117619	0.0453674	1.05585	0.9908
AGG	GGA	R	G	0.000200659	0.000151082	0.752932	-0.123244	1969	0.526349	0.549834	0.0117619	0.0230541	1.05585	0.99255
AGG	GGC	R	G	0.000270876	0.000231189	0.853486	-0.0688034	3013	0.495172	0.491388	0.0117619	0.0591899	1.05585	1.00645
AGG	GGG	R	G	0.000204352	0.00010044	0.491505	-0.308472	1309	0.475321	0.474522	0.0117619	0.0126808	1.05585	1.06205
AGG	GGT	R	G	0.000129687	0.000107269	0.827137	-0.0824228	1398	0.530344	0.528028	0.0117619	0.0591899	1.05585	0.99075
AGG	GTA	R	V	8.49e-05	6.02e-05	0.709871	-0.148821	785	0.500114	0.501754	0.0117619	0.0117301	1.05585	0.924
AGG	GTC	R	V	0.000172561	0.000176941	1.02538	0.010885	2306	0.503186	0.510372	0.0117619	0.0211935	1.05585	0.89355
AGG	GTG	R	V	0.000333598	0.000225664	0.676457	-0.16976	2941	0.511072	0.517196	0.0117619	0.0236722	1.05585	0.88425
AGG	GTT	R	V	0.000130884	9.32e-05	0.712289	-0.147344	1215	0.515447	0.527197	0.0117619	0.0211935	1.05585	0.8677
AGG	TAC	R	Y	0.000175813	0.000135199	0.768993	-0.114078	1762	0.498443	0.488373	0.0117619	0.0338304	1.05585	0.97905
AGG	TAT	R	Y	0.000141516	9.86e-05	0.696733	-0.156934	1285	0.502922	0.495586	0.0117619	0.0338304	1.05585	1.026
AGG	TCA	R	S	0.000156243	0.000123076	0.787718	-0.103629	1604	0.528646	0.532027	0.0117619	0.0115157	1.05585	0.96145
AGG	TCC	R	S	0.000220645	0.000149394	0.67708	-0.16936	1947	0.507614	0.51847	0.0117619	0.0186326	1.05585	1.00125
AGG	TCG	R	S	5.53e-05	3.76e-05	0.680452	-0.167203	490	0.497431	0.520579	0.0117619	0.00583211	1.05585	1.09695
AGG	TCT	R	S	0.000190278	0.000126529	0.664966	-0.177201	1649	0.503874	0.512476	0.0117619	0.0186326	1.05585	0.99835
AGG	TGC	R	C	0.000151999	0.000107499	0.707238	-0.150434	1401	0.499058	0.509709	0.0117619	0.0207665	1.05585	1.01155
AGG	TGG	R	W	0.000148169	0.000121925	0.822877	-0.0846652	1589	0.502773	0.510204	0.0117619	0.0149398	1.05585	1.11315
AGG	TGT	R	C	0.000128754	8.79e-05	0.68236	-0.165987	1145	0.516679	0.5375	0.0117619	0.0207665	1.05585	1.00575
AGG	TTA	R	L	9.13e-05	7.23e-05	0.791441	-0.101582	942	0.519894	0.524877	0.0117619	0.00529486	1.05585	1.06805
AGG	TTC	R	F	0.000236794	0.000168884	0.713211	-0.146782	2201	0.513669	0.495838	0.0117619	0.0260307	1.05585	0.91515
AGG	TTG	R	L	0.000155259	0.000105581	0.680034	-0.16747	1376	0.507366	0.503283	0.0117619	0.00875914	1.05585	1.0463
AGG	TTT	R	F	0.000201325	0.000170879	0.84877	-0.0712099	2227	0.497331	0.487218	0.0117619	0.0260307	1.05585	0.92595
AGT	AAA	S	K	0.000304713	0.00027201	0.892676	-0.0493059	3545	0.497277	0.489362	0.0217013	0.0452844	0.9486	1.03505
AGT	AAC	S	N	0.000229571	0.000167579	0.729967	-0.136697	2184	0.506974	0.522143	0.0217013	0.0281357	0.9486	0.9321
AGT	AAG	S	K	0.000390375	0.000171339	0.43891	-0.357625	2233	0.505399	0.505455	0.0217013	0.0314993	0.9486	0.95645
AGT	AAT	S	N	0.000206746	0.000180547	0.873277	-0.058848	2353	0.505239	0.507386	0.0217013	0.0281357	0.9486	0.96795
AGT	ACA	S	T	0.000191559	0.000144637	0.755051	-0.122023	1885	0.513236	0.511202	0.0217013	0.0108133	0.9486	1.0389
AGT	ACC	S	T	0.000236365	0.000130288	0.551217	-0.258678	1698	0.480068	0.474268	0.0217013	0.0242451	0.9486	0.93375
AGT	ACG	S	T	7.42e-05	2.59e-05	0.349695	-0.456311	338	0.52059	0.559414	0.0217013	0.00943918	0.9486	1.1156
AGT	ACT	S	T	0.00016659	0.000138345	0.830453	-0.0806848	1803	0.515359	0.521008	0.0217013	0.0242451	0.9486	0.9959
AGT	AGA	S	R	0.000150982	9.58e-05	0.634244	-0.197743	1248	0.491587	0.469265	0.0217013	0.0127463	0.9486	1.0249
AGT	AGC	S	S	0.000249109	0.000154228	0.619119	-0.208226	2010	0.48489	0.481119	0.0217013	0.0217013	0.9486	0.9216
AGT	AGG	S	R	0.000150627	6.14e-05	0.407527	-0.389844	800	0.510552	0.512176	0.0217013	0.0117619	0.9486	1.05585
AGT	AGT	S	S	0.000154851	0.000149087	0.962779	-0.0164733	1943	0.531161	0.564994	0.0217013	0.0217013	0.9486	0.9486
AGT	ATA	S	I	9.13e-05	7.87e-05	0.8624	-0.0642911	1026	0.496384	0.49517	0.0217013	0.00827608	0.9486	1.08255
AGT	ATC	S	I	0.000245428	0.000123766	0.504289	-0.297321	1613	0.506147	0.51046	0.0217013	0.028918	0.9486	0.86415
AGT	ATG	S	M	0.000261226	0.000124073	0.474966	-0.323338	1617	0.510431	0.523085	0.0217013	0.0226408	0.9486	0.9979
AGT	ATT	S	I	0.000190669	0.000162208	0.850733	-0.0702069	2114	0.507986	0.5	0.0217013	0.028918	0.9486	0.88455
AGT	CAA	S	Q	0.000156374	0.000178245	1.13986	0.0568522	2323	0.511314	0.508278	0.0217013	0.0121536	0.9486	1.0522
AGT	CAC	S	H	0.00019	0.000145558	0.766094	-0.115718	1897	0.525016	0.53	0.0217013	0.0221514	0.9486	1.0138
AGT	CAG	S	Q	0.000433538	0.000304543	0.70246	-0.153378	3969	0.513529	0.515457	0.0217013	0.0294555	0.9486	0.99245
AGT	CAT	S	H	0.000137419	0.000145865	1.06146	0.0259028	1901	0.505523	0.523196	0.0217013	0.0221514	0.9486	1.0776
AGT	CCA	S	P	0.000218511	0.00019597	0.896842	-0.0472843	2554	0.512132	0.518245	0.0217013	0.0110747	0.9486	1.10015
AGT	CCC	S	P	0.000261549	0.000207403	0.792978	-0.100739	2703	0.509017	0.508306	0.0217013	0.0213026	0.9486	1.0432
AGT	CCG	S	P	9.25e-05	4.22e-05	0.456067	-0.340971	550	0.45831	0.454375	0.0217013	0.00768887	0.9486	1.19125
AGT	CCT	S	P	0.000230627	0.000261958	1.13585	0.055321	3414	0.502954	0.498474	0.0217013	0.0213026	0.9486	1.1145
AGT	CGA	S	R	7.53e-05	7.16e-05	0.950526	-0.0220362	933	0.510425	0.500816	0.0217013	0.0163116	0.9486	1.1218
AGT	CGC	S	R	0.000130071	8.36e-05	0.643007	-0.191784	1090	0.486115	0.468121	0.0217013	0.0275274	0.9486	1.0227
AGT	CGG	S	R	0.00014392	8.12e-05	0.564071	-0.248666	1058	0.487098	0.490813	0.0217013	0.0138401	0.9486	1.0887
AGT	CGT	S	R	5.61e-05	5.86e-05	1.04559	0.0193599	764	0.520603	0.516609	0.0217013	0.0275274	0.9486	0.9583
AGT	CTA	S	L	8.84e-05	7.38e-05	0.834888	-0.078372	962	0.4938	0.489964	0.0217013	0.0111484	0.9486	1.10075
AGT	CTC	S	L	0.000241872	0.000161671	0.668415	-0.174954	2107	0.49536	0.499139	0.0217013	0.0239894	0.9486	0.9953
AGT	CTG	S	L	0.000491803	0.000251062	0.510493	-0.29201	3272	0.486285	0.481519	0.0217013	0.0206915	0.9486	1.01825
AGT	CTT	S	L	0.000164949	0.000167656	1.01641	0.00707092	2185	0.50507	0.495504	0.0217013	0.0239894	0.9486	0.97875
AGT	GAA	S	E	0.000370233	0.000617911	1.66898	0.222451	8053	0.517736	0.517751	0.0217013	0.0269043	0.9486	1.0743
AGT	GAC	S	D	0.000312225	0.000583075	1.86748	0.271257	7599	0.524476	0.539983	0.0217013	0.0478211	0.9486	0.9971
AGT	GAG	S	E	0.000506589	0.000598958	1.18234	0.0727406	7806	0.516062	0.526591	0.0217013	0.052637	0.9486	0.979
AGT	GAT	S	D	0.000270073	0.000489004	1.81064	0.257831	6373	0.498885	0.492795	0.0217013	0.0478211	0.9486	0.9582
AGT	GCA	S	A	0.000199089	0.000268173	1.347	0.129368	3495	0.514926	0.520612	0.0217013	0.0228152	0.9486	0.9937
AGT	GCC	S	A	0.000351878	0.000445728	1.26671	0.102677	5809	0.52198	0.53701	0.0217013	0.0453674	0.9486	0.968
AGT	GCG	S	A	9.54e-05	6.68e-05	0.700015	-0.154893	870	0.490188	0.502957	0.0217013	0.0143675	0.9486	1.0241
AGT	GCT	S	A	0.000228034	0.000338382	1.48391	0.171408	4410	0.522592	0.536646	0.0217013	0.0453674	0.9486	0.9908
AGT	GGA	S	G	0.000206286	0.000378665	1.83563	0.263785	4935	0.51571	0.526844	0.0217013	0.0230541	0.9486	0.99255
AGT	GGC	S	G	0.000278473	0.000432837	1.55432	0.191542	5641	0.518473	0.534014	0.0217013	0.0591899	0.9486	1.00645
AGT	GGG	S	G	0.000210083	0.00036424	1.73379	0.238996	4747	0.510602	0.521253	0.0217013	0.0126808	0.9486	1.06205
AGT	GGT	S	G	0.000133325	0.000258045	1.93546	0.286785	3363	0.511822	0.517578	0.0217013	0.0591899	0.9486	0.99075
AGT	GTA	S	V	8.72e-05	0.00012814	1.46897	0.167014	1670	0.49754	0.494987	0.0217013	0.0117301	0.9486	0.924
AGT	GTC	S	V	0.0001774	0.000256126	1.44378	0.1595	3338	0.52049	0.512247	0.0217013	0.0211935	0.9486	0.89355
AGT	GTG	S	V	0.000342953	0.00038465	1.12158	0.0498309	5013	0.496242	0.490323	0.0217013	0.0236722	0.9486	0.88425
AGT	GTT	S	V	0.000134555	0.000224974	1.67198	0.223232	2932	0.502181	0.5	0.0217013	0.0211935	0.9486	0.8677
AGT	TAC	S	Y	0.000180744	0.000150622	0.833345	-0.0791754	1963	0.526744	0.545207	0.0217013	0.0338304	0.9486	0.97905
AGT	TAT	S	Y	0.000145485	0.000133281	0.916117	-0.0380492	1737	0.511007	0.520761	0.0217013	0.0338304	0.9486	1.026
AGT	TCA	S	S	0.000160625	0.000211316	1.31558	0.119118	2754	0.51382	0.522812	0.0217013	0.0115157	0.9486	0.96145
AGT	TCC	S	S	0.000226833	0.000208093	0.917386	-0.0374481	2712	0.522006	0.524452	0.0217013	0.0186326	0.9486	1.00125
AGT	TCG	S	S	5.68e-05	3.37e-05	0.592999	-0.226946	439	0.486328	0.476005	0.0217013	0.00583211	0.9486	1.09695
AGT	TCT	S	S	0.000195615	0.000258582	1.32189	0.121196	3370	0.510878	0.515372	0.0217013	0.0186326	0.9486	0.99835
AGT	TGC	S	C	0.000156262	6.7e-05	0.428677	-0.36787	873	0.506501	0.508009	0.0217013	0.0207665	0.9486	1.01155
AGT	TGG	S	W	0.000152324	0.000105888	0.695149	-0.157922	1380	0.522106	0.589947	0.0217013	0.0149398	0.9486	1.11315
AGT	TGT	S	C	0.000132365	0.000102972	0.777944	-0.109052	1342	0.511495	0.525409	0.0217013	0.0207665	0.9486	1.00575
AGT	TTA	S	L	9.39e-05	0.000138652	1.47677	0.169314	1807	0.479904	0.469849	0.0217013	0.00529486	0.9486	1.06805
AGT	TTC	S	F	0.000243435	0.00018469	0.758686	-0.119938	2407	0.495363	0.493204	0.0217013	0.0260307	0.9486	0.91515
AGT	TTG	S	L	0.000159613	0.000188757	1.18259	0.0728351	2460	0.486376	0.474069	0.0217013	0.00875914	0.9486	1.0463
AGT	TTT	S	F	0.000206971	0.000219296	1.05955	0.0251201	2858	0.491851	0.48731	0.0217013	0.0260307	0.9486	0.92595
ATA	AAA	I	K	0.000179632	0.000305694	1.70179	0.230905	3984	0.498961	0.494994	0.00827608	0.0452844	1.08255	1.03505
ATA	AAC	I	N	0.000135335	0.000135506	1.00127	0.000549141	1766	0.492571	0.473855	0.00827608	0.0281357	1.08255	0.9321
ATA	AAG	I	K	0.00023013	0.000251676	1.09362	0.0388681	3280	0.499528	0.485549	0.00827608	0.0314993	1.08255	0.95645
ATA	AAT	I	N	0.000121879	0.000214539	1.76025	0.245575	2796	0.491157	0.480889	0.00827608	0.0281357	1.08255	0.96795
ATA	ACA	I	T	0.000112926	0.000145404	1.2876	0.109782	1895	0.488983	0.490446	0.00827608	0.0108133	1.08255	1.0389
ATA	ACC	I	T	0.00013934	9.88e-05	0.708714	-0.149529	1287	0.519523	0.519454	0.00827608	0.0242451	1.08255	0.93375
ATA	ACG	I	T	4.37e-05	2.52e-05	0.577399	-0.238524	329	0.468133	0.47258	0.00827608	0.00943918	1.08255	1.1156
ATA	ACT	I	T	9.82e-05	0.000140417	1.42981	0.155278	1830	0.501319	0.49321	0.00827608	0.0242451	1.08255	0.9959
ATA	AGA	I	R	8.9e-05	0.000116707	1.31123	0.117679	1521	0.511285	0.507255	0.00827608	0.0127463	1.08255	1.0249
ATA	AGC	I	S	0.000146853	8.49e-05	0.578406	-0.237767	1107	0.511466	0.517033	0.00827608	0.0217013	1.08255	0.9216
ATA	AGG	I	R	8.88e-05	7.74e-05	0.871896	-0.0595353	1009	0.509503	0.51277	0.00827608	0.0117619	1.08255	1.05585
ATA	AGT	I	S	9.13e-05	9.81e-05	1.07422	0.0310924	1278	0.498854	0.5039	0.00827608	0.0217013	1.08255	0.9486
ATA	ATA	I	I	5.38e-05	9.57e-05	1.77802	0.249936	1247	0.495976	0.484177	0.00827608	0.00827608	1.08255	1.08255
ATA	ATC	I	I	0.000144682	9.72e-05	0.671938	-0.172671	1267	0.519893	0.541076	0.00827608	0.028918	1.08255	0.86415
ATA	ATG	I	M	0.000153996	0.000151466	0.983574	-0.00719303	1974	0.495221	0.485105	0.00827608	0.0226408	1.08255	0.9979
ATA	ATT	I	I	0.000112402	0.000181621	1.61582	0.208394	2367	0.517938	0.525735	0.00827608	0.028918	1.08255	0.88455
ATA	CAA	I	Q	9.22e-05	0.000124073	1.34592	0.129021	1617	0.504057	0.483122	0.00827608	0.0121536	1.08255	1.0522
ATA	CAC	I	H	0.000112007	7.46e-05	0.665869	-0.176611	972	0.518416	0.519553	0.00827608	0.0221514	1.08255	1.0138
ATA	CAG	I	Q	0.000255576	0.000194972	0.762874	-0.117547	2541	0.514	0.517007	0.00827608	0.0294555	1.08255	0.99245
ATA	CAT	I	H	8.1e-05	0.000107193	1.3232	0.121625	1397	0.517872	0.518389	0.00827608	0.0221514	1.08255	1.0776
ATA	CCA	I	P	0.000128815	0.000132667	1.02991	0.0127975	1729	0.503293	0.501905	0.00827608	0.0110747	1.08255	1.10015
ATA	CCC	I	P	0.000154186	8.46e-05	0.548907	-0.260502	1103	0.524756	0.544206	0.00827608	0.0213026	1.08255	1.0432
ATA	CCG	I	P	5.45e-05	1.78e-05	0.326333	-0.486338	232	0.50778	0.525181	0.00827608	0.00768887	1.08255	1.19125
ATA	CCT	I	P	0.000135957	0.000130058	0.95661	-0.0192651	1695	0.512593	0.514563	0.00827608	0.0213026	1.08255	1.1145
ATA	CGA	I	R	4.44e-05	4.1e-05	0.92285	-0.034869	534	0.520775	0.544133	0.00827608	0.0163116	1.08255	1.1218
ATA	CGC	I	R	7.67e-05	2.14e-05	0.279191	-0.554099	279	0.493242	0.484818	0.00827608	0.0275274	1.08255	1.0227
ATA	CGG	I	R	8.48e-05	4.53e-05	0.53359	-0.272792	590	0.54243	0.565229	0.00827608	0.0138401	1.08255	1.0887
ATA	CGT	I	R	3.31e-05	2.52e-05	0.763783	-0.11703	329	0.539096	0.546652	0.00827608	0.0275274	1.08255	0.9583
ATA	CTA	I	L	5.21e-05	5.42e-05	1.03936	0.0167653	706	0.49761	0.486195	0.00827608	0.0111484	1.08255	1.10075
ATA	CTC	I	L	0.000142587	6.24e-05	0.437502	-0.35902	813	0.518886	0.545386	0.00827608	0.0239894	1.08255	0.9953
ATA	CTG	I	L	0.000289924	0.000127066	0.438273	-0.358255	1656	0.49734	0.488563	0.00827608	0.0206915	1.08255	1.01825
ATA	CTT	I	L	9.72e-05	9.74e-05	1.00215	0.000930852	1270	0.513165	0.534253	0.00827608	0.0239894	1.08255	0.97875
ATA	GAA	I	E	0.000218257	0.000375519	1.72054	0.235665	4894	0.503968	0.5	0.00827608	0.0269043	1.08255	1.0743
ATA	GAC	I	D	0.00018406	0.000187529	1.01885	0.00810912	2444	0.496089	0.492344	0.00827608	0.0478211	1.08255	0.9971
ATA	GAG	I	E	0.00029864	0.000244463	0.818588	-0.0869345	3186	0.51209	0.51124	0.00827608	0.052637	1.08255	0.979
ATA	GAT	I	D	0.000159211	0.000241931	1.51956	0.181719	3153	0.48724	0.476077	0.00827608	0.0478211	1.08255	0.9582
ATA	GCA	I	A	0.000117365	0.000183156	1.56056	0.193281	2387	0.504035	0.495416	0.00827608	0.0228152	1.08255	0.9937
ATA	GCC	I	A	0.000207436	0.000154996	0.747196	-0.126565	2020	0.518829	0.521931	0.00827608	0.0453674	1.08255	0.968
ATA	GCG	I	A	5.62e-05	2.49e-05	0.442222	-0.354359	324	0.483943	0.505643	0.00827608	0.0143675	1.08255	1.0241
ATA	GCT	I	A	0.000134429	0.000161671	1.20266	0.0801412	2107	0.52068	0.526404	0.00827608	0.0453674	1.08255	0.9908
ATA	GGA	I	G	0.000121608	0.000140033	1.15151	0.0612687	1825	0.48877	0.472554	0.00827608	0.0230541	1.08255	0.99255
ATA	GGC	I	G	0.000164163	9.06e-05	0.552005	-0.258057	1181	0.500237	0.492742	0.00827608	0.0591899	1.08255	1.00645
ATA	GGG	I	G	0.000123847	7.65e-05	0.617702	-0.209221	997	0.487295	0.476351	0.00827608	0.0126808	1.08255	1.06205
ATA	GGT	I	G	7.86e-05	7.7e-05	0.980165	-0.00870059	1004	0.498301	0.47178	0.00827608	0.0591899	1.08255	0.99075
ATA	GTA	I	V	5.14e-05	8.33e-05	1.61896	0.209235	1085	0.499172	0.495366	0.00827608	0.0117301	1.08255	0.924
ATA	GTC	I	V	0.00010458	8e-05	0.765254	-0.116194	1043	0.494413	0.501887	0.00827608	0.0211935	1.08255	0.89355
ATA	GTG	I	V	0.000202175	0.000141568	0.700224	-0.154763	1845	0.491682	0.488372	0.00827608	0.0236722	1.08255	0.88425
ATA	GTT	I	V	7.93e-05	0.00011264	1.42004	0.152302	1468	0.486613	0.470653	0.00827608	0.0211935	1.08255	0.8677
ATA	TAC	I	Y	0.000106551	6.99e-05	0.65604	-0.18307	911	0.529464	0.528716	0.00827608	0.0338304	1.08255	0.97905
ATA	TAT	I	Y	8.58e-05	0.000119316	1.3912	0.143389	1555	0.497616	0.489124	0.00827608	0.0338304	1.08255	1.026
ATA	TCA	I	S	9.47e-05	0.000129981	1.3727	0.137576	1694	0.493532	0.5	0.00827608	0.0115157	1.08255	0.96145
ATA	TCC	I	S	0.000133721	9.82e-05	0.73448	-0.13402	1280	0.514092	0.52226	0.00827608	0.0186326	1.08255	1.00125
ATA	TCG	I	S	3.35e-05	1.8e-05	0.536183	-0.270687	234	0.494478	0.461027	0.00827608	0.00583211	1.08255	1.09695
ATA	TCT	I	S	0.000115317	0.000135276	1.17308	0.0693264	1763	0.482317	0.47323	0.00827608	0.0186326	1.08255	0.99835
ATA	TGC	I	C	9.21e-05	5.83e-05	0.633048	-0.198563	760	0.519112	0.521402	0.00827608	0.0207665	1.08255	1.01155
ATA	TGG	I	W	8.98e-05	8.21e-05	0.914303	-0.0389097	1070	0.482787	0.468599	0.00827608	0.0149398	1.08255	1.11315
ATA	TGT	I	C	7.8e-05	0.00010067	1.29014	0.110637	1312	0.487322	0.474938	0.00827608	0.0207665	1.08255	1.00575
ATA	TTA	I	L	5.53e-05	9.71e-05	1.75369	0.243954	1265	0.491764	0.481383	0.00827608	0.00529486	1.08255	1.06805
ATA	TTC	I	F	0.000143507	0.000134355	0.936224	-0.0286202	1751	0.476011	0.459233	0.00827608	0.0260307	1.08255	0.91515
ATA	TTG	I	L	9.41e-05	0.000104277	1.10822	0.0446271	1359	0.484408	0.48231	0.00827608	0.00875914	1.08255	1.0463
ATA	TTT	I	F	0.000122012	0.000250679	2.05454	0.312715	3267	0.487207	0.4637	0.00827608	0.0260307	1.08255	0.92595
ATC	AAA	I	K	0.000482947	0.000458081	0.948513	-0.0229568	5970	0.506279	0.507245	0.028918	0.0452844	0.86415	1.03505
ATC	AAC	I	N	0.000363853	0.000562435	1.54577	0.189146	7330	0.509107	0.515815	0.028918	0.0281357	0.86415	0.9321
ATC	AAG	I	K	0.000618715	0.000724106	1.17034	0.0683116	9437	0.510794	0.511041	0.028918	0.0314993	0.86415	0.95645
ATC	AAT	I	N	0.000327678	0.000368613	1.12493	0.0511241	4804	0.504634	0.503975	0.028918	0.0281357	0.86415	0.96795
ATC	ACA	I	T	0.000303607	0.000397157	1.30813	0.11665	5176	0.515686	0.514053	0.028918	0.0108133	0.86415	1.0389
ATC	ACC	I	T	0.000374621	0.000634101	1.69265	0.228566	8264	0.502856	0.506289	0.028918	0.0242451	0.86415	0.93375
ATC	ACG	I	T	0.000117545	0.000164203	1.39694	0.145177	2140	0.498632	0.490466	0.028918	0.00943918	0.86415	1.1156
ATC	ACT	I	T	0.000264033	0.000371913	1.40859	0.148783	4847	0.530084	0.542667	0.028918	0.0242451	0.86415	0.9959
ATC	AGA	I	R	0.000239296	0.000219526	0.917383	-0.0374491	2861	0.516839	0.518636	0.028918	0.0127463	0.86415	1.0249
ATC	AGC	I	S	0.00039482	0.000531973	1.34738	0.12949	6933	0.505151	0.504087	0.028918	0.0217013	0.86415	0.9216
ATC	AGG	I	R	0.000238732	0.000204564	0.856874	-0.067083	2666	0.514699	0.525533	0.028918	0.0117619	0.86415	1.05585
ATC	AGT	I	S	0.000245428	0.000303009	1.23462	0.091532	3949	0.50571	0.508451	0.028918	0.0217013	0.86415	0.9486
ATC	ATA	I	I	0.000144682	0.000164817	1.13917	0.0565868	2148	0.498087	0.477865	0.028918	0.00827608	0.86415	1.08255
ATC	ATC	I	I	0.000388984	0.000794621	2.04281	0.310228	10356	0.524944	0.544034	0.028918	0.028918	0.86415	0.86415
ATC	ATG	I	M	0.000414023	0.000556833	1.34493	0.1287	7257	0.514332	0.496996	0.028918	0.0226408	0.86415	0.9979
ATC	ATT	I	I	0.000302196	0.00041281	1.36603	0.135461	5380	0.514834	0.514175	0.028918	0.028918	0.86415	0.88455
ATC	CAA	I	Q	0.000247842	0.000223209	0.900612	-0.0454622	2909	0.498024	0.489796	0.028918	0.0121536	0.86415	1.0522
ATC	CAC	I	H	0.000301136	0.000433144	1.43837	0.15787	5645	0.522816	0.536716	0.028918	0.0221514	0.86415	1.0138
ATC	CAG	I	Q	0.000687126	0.000879101	1.27939	0.107003	11457	0.507253	0.506127	0.028918	0.0294555	0.86415	0.99245
ATC	CAT	I	H	0.000217799	0.000248684	1.1418	0.0575907	3241	0.52541	0.527273	0.028918	0.0221514	0.86415	1.0776
ATC	CCA	I	P	0.000346324	0.000314211	0.907277	-0.0422602	4095	0.511859	0.513033	0.028918	0.0110747	0.86415	1.10015
ATC	CCC	I	P	0.000414536	0.00042102	1.01564	0.00674129	5487	0.521893	0.540636	0.028918	0.0213026	0.86415	1.0432
ATC	CCG	I	P	0.00014666	0.000145174	0.98987	-0.00442185	1892	0.482304	0.483668	0.028918	0.00768887	0.86415	1.19125
ATC	CCT	I	P	0.000365527	0.000324877	0.88879	-0.0512006	4234	0.507262	0.51728	0.028918	0.0213026	0.86415	1.1145
ATC	CGA	I	R	0.00011937	0.000160904	1.34794	0.129672	2097	0.501871	0.501293	0.028918	0.0163116	0.86415	1.1218
ATC	CGC	I	R	0.000206152	0.00032856	1.59377	0.202427	4282	0.509151	0.514639	0.028918	0.0275274	0.86415	1.0227
ATC	CGG	I	R	0.000228102	0.000296487	1.2998	0.113876	3864	0.503357	0.495839	0.028918	0.0138401	0.86415	1.0887
ATC	CGT	I	R	8.89e-05	0.000117551	1.32287	0.121516	1532	0.512832	0.519264	0.028918	0.0275274	0.86415	0.9583
ATC	CTA	I	L	0.000140128	0.000149011	1.06339	0.0266932	1942	0.492877	0.48729	0.028918	0.0111484	0.86415	1.10075
ATC	CTC	I	L	0.00038335	0.000561591	1.46496	0.165825	7319	0.526705	0.556904	0.028918	0.0239894	0.86415	0.9953
ATC	CTG	I	L	0.000779472	0.000999952	1.28286	0.108179	13032	0.490642	0.486252	0.028918	0.0206915	0.86415	1.01825
ATC	CTT	I	L	0.000261431	0.000266715	1.02021	0.00869026	3476	0.509673	0.522848	0.028918	0.0239894	0.86415	0.97875
ATC	GAA	I	E	0.000586792	0.00012016	0.204774	-0.688724	1566	0.505175	0.492257	0.028918	0.0269043	0.86415	1.0743
ATC	GAC	I	D	0.000494854	0.00027646	0.55867	-0.252844	3603	0.486287	0.477801	0.028918	0.0478211	0.86415	0.9971
ATC	GAG	I	E	0.000802907	0.000367693	0.457952	-0.33918	4792	0.490801	0.492212	0.028918	0.052637	0.86415	0.979
ATC	GAT	I	D	0.000428045	0.000141261	0.330014	-0.481468	1841	0.505985	0.520147	0.028918	0.0478211	0.86415	0.9582
ATC	GCA	I	A	0.000315541	9.8e-05	0.31053	-0.507897	1277	0.52217	0.522713	0.028918	0.0228152	0.86415	0.9937
ATC	GCC	I	A	0.000557701	0.000323803	0.580603	-0.236121	4220	0.504135	0.514217	0.028918	0.0453674	0.86415	0.968
ATC	GCG	I	A	0.000151143	8.46e-05	0.559957	-0.251846	1103	0.443143	0.417112	0.028918	0.0143675	0.86415	1.0241
ATC	GCT	I	A	0.000361417	0.000111029	0.307205	-0.512571	1447	0.502293	0.505303	0.028918	0.0453674	0.86415	0.9908
ATC	GGA	I	G	0.000326948	7.02e-05	0.214739	-0.66809	915	0.491378	0.48	0.028918	0.0230541	0.86415	0.99255
ATC	GGC	I	G	0.000441359	0.000195356	0.442624	-0.353965	2546	0.479992	0.482345	0.028918	0.0591899	0.86415	1.00645
ATC	GGG	I	G	0.000332967	0.000148474	0.445911	-0.350752	1935	0.478417	0.473492	0.028918	0.0126808	0.86415	1.06205
ATC	GGT	I	G	0.00021131	6.67e-05	0.31555	-0.500931	869	0.448017	0.406742	0.028918	0.0591899	0.86415	0.99075
ATC	GTA	I	V	0.000138255	4.07e-05	0.294702	-0.530617	531	0.504862	0.510033	0.028918	0.0117301	0.86415	0.924
ATC	GTC	I	V	0.000281166	0.000203259	0.722914	-0.140913	2649	0.490564	0.485757	0.028918	0.0211935	0.86415	0.89355
ATC	GTG	I	V	0.000543555	0.000381274	0.701444	-0.154007	4969	0.49575	0.496512	0.028918	0.0236722	0.86415	0.88425
ATC	GTT	I	V	0.00021326	7.14e-05	0.334972	-0.474991	931	0.519879	0.543284	0.028918	0.0211935	0.86415	0.8677
ATC	TAC	I	Y	0.000286466	0.000459616	1.60444	0.205322	5990	0.534427	0.546875	0.028918	0.0338304	0.86415	0.97905
ATC	TAT	I	Y	0.000230582	0.000280297	1.2156	0.0847917	3653	0.526172	0.53367	0.028918	0.0338304	0.86415	1.026
ATC	TCA	I	S	0.000254579	0.000240857	0.9461	-0.0240632	3139	0.506889	0.510707	0.028918	0.0115157	0.86415	0.96145
ATC	TCC	I	S	0.000359513	0.000511869	1.42378	0.153444	6671	0.503667	0.5	0.028918	0.0186326	0.86415	1.00125
ATC	TCG	I	S	9e-05	0.000102128	1.13438	0.0547583	1331	0.479806	0.453532	0.028918	0.00583211	0.86415	1.09695
ATC	TCT	I	S	0.000310035	0.000315976	1.01916	0.00824383	4118	0.491557	0.486171	0.028918	0.0186326	0.86415	0.99835
ATC	TGC	I	C	0.000247663	0.000403909	1.63088	0.212422	5264	0.501916	0.496686	0.028918	0.0207665	0.86415	1.01155
ATC	TGG	I	W	0.000241423	0.000286895	1.18835	0.0749453	3739	0.504461	0.495674	0.028918	0.0149398	0.86415	1.11315
ATC	TGT	I	C	0.000209788	0.000265104	1.26367	0.101635	3455	0.495898	0.495575	0.028918	0.0207665	0.86415	1.00575
ATC	TTA	I	L	0.000148806	0.000136734	0.91887	-0.0367459	1782	0.479575	0.472349	0.028918	0.00529486	0.86415	1.06805
ATC	TTC	I	F	0.000385826	0.000628039	1.62778	0.211596	8185	0.502382	0.512095	0.028918	0.0260307	0.86415	0.91515
ATC	TTG	I	L	0.000252975	0.000294875	1.16563	0.0665614	3843	0.501875	0.506352	0.028918	0.00875914	0.86415	1.0463
ATC	TTT	I	F	0.000328034	0.000347819	1.06031	0.0254346	4533	0.502436	0.513935	0.028918	0.0260307	0.86415	0.92595
ATG	AAA	M	K	0.000514034	0.000541257	1.05296	0.0224116	7054	0.495757	0.491848	0.0226408	0.0452844	0.9979	1.03505
ATG	AAC	M	N	0.000387275	0.000439589	1.13508	0.0550279	5729	0.483191	0.47695	0.0226408	0.0281357	0.9979	0.9321
ATG	AAG	M	K	0.000658542	0.000810735	1.23111	0.0902955	10566	0.489392	0.497485	0.0226408	0.0314993	0.9979	0.95645
ATG	AAT	M	N	0.00034877	0.000399152	1.14446	0.0585988	5202	0.47583	0.47381	0.0226408	0.0281357	0.9979	0.96795
ATG	ACA	M	T	0.00032315	0.000313521	0.970201	-0.0131382	4086	0.482796	0.479237	0.0226408	0.0108133	0.9979	1.0389
ATG	ACC	M	T	0.000398736	0.000379049	0.950627	-0.02199	4940	0.465655	0.461577	0.0226408	0.0242451	0.9979	0.93375
ATG	ACG	M	T	0.000125111	0.000113024	0.903387	-0.0441263	1473	0.458694	0.445161	0.0226408	0.00943918	0.9979	1.1156
ATG	ACT	M	T	0.000281028	0.000283749	1.00968	0.00418467	3698	0.477806	0.474741	0.0226408	0.0242451	0.9979	0.9959
ATG	AGA	M	R	0.000254699	0.000255666	1.0038	0.00164535	3332	0.505451	0.515871	0.0226408	0.0127463	0.9979	1.0249
ATG	AGC	M	S	0.000420235	0.00034007	0.809237	-0.0919241	4432	0.446987	0.440058	0.0226408	0.0217013	0.9979	0.9216
ATG	AGG	M	R	0.0002541	0.000269478	1.06052	0.0255187	3512	0.454813	0.458032	0.0226408	0.0117619	0.9979	1.05585
ATG	AGT	M	S	0.000261226	0.000225895	0.864749	-0.06311	2944	0.449332	0.452314	0.0226408	0.0217013	0.9979	0.9486
ATG	ATA	M	I	0.000153996	0.000151082	0.981083	-0.00829446	1969	0.494896	0.5078	0.0226408	0.00827608	0.9979	1.08255
ATG	ATC	M	I	0.000414023	0.000350889	0.847509	-0.0718556	4573	0.499187	0.515567	0.0226408	0.028918	0.9979	0.86415
ATG	ATG	M	M	0.000440674	0.00051256	1.16313	0.0656269	6680	0.480554	0.485169	0.0226408	0.0226408	0.9979	0.9979
ATG	ATT	M	I	0.000321649	0.000295643	0.919148	-0.0366145	3853	0.496793	0.494681	0.0226408	0.028918	0.9979	0.88455
ATG	CAA	M	Q	0.000263795	0.000232724	0.882214	-0.0544263	3033	0.500226	0.501639	0.0226408	0.0121536	0.9979	1.0522
ATG	CAC	M	H	0.00032052	0.000259733	0.810349	-0.0913282	3385	0.505021	0.51938	0.0226408	0.0221514	0.9979	1.0138
ATG	CAG	M	Q	0.000731356	0.000648373	0.886535	-0.0523043	8450	0.49759	0.5059	0.0226408	0.0294555	0.9979	0.99245
ATG	CAT	M	H	0.000231819	0.000186148	0.802989	-0.0952902	2426	0.4992	0.490132	0.0226408	0.0221514	0.9979	1.0776
ATG	CCA	M	P	0.000368617	0.000293648	0.796621	-0.0987484	3827	0.497365	0.504039	0.0226408	0.0110747	0.9979	1.10015
ATG	CCC	M	P	0.000441219	0.000356567	0.808139	-0.0925137	4647	0.482767	0.491979	0.0226408	0.0213026	0.9979	1.0432
ATG	CCG	M	P	0.0001561	0.000116247	0.744692	-0.128023	1515	0.354662	0.308642	0.0226408	0.00768887	0.9979	1.19125
ATG	CCT	M	P	0.000389056	0.00032856	0.844506	-0.0733975	4282	0.486885	0.5	0.0226408	0.0213026	0.9979	1.1145
ATG	CGA	M	R	0.000127054	7.77e-05	0.611772	-0.21341	1013	0.493993	0.503096	0.0226408	0.0163116	0.9979	1.1218
ATG	CGC	M	R	0.000219422	0.000141184	0.643436	-0.191495	1840	0.47705	0.492369	0.0226408	0.0275274	0.9979	1.0227
ATG	CGG	M	R	0.000242785	0.000190599	0.785051	-0.105102	2484	0.47176	0.484648	0.0226408	0.0138401	0.9979	1.0887
ATG	CGT	M	R	9.46e-05	7.18e-05	0.759348	-0.119559	936	0.487794	0.475653	0.0226408	0.0275274	0.9979	0.9583
ATG	CTA	M	L	0.000149148	0.000149011	0.99908	-0.000399533	1942	0.48455	0.476712	0.0226408	0.0111484	0.9979	1.10075
ATG	CTC	M	L	0.000408026	0.000295566	0.72438	-0.140033	3852	0.484929	0.483981	0.0226408	0.0239894	0.9979	0.9953
ATG	CTG	M	L	0.000829647	0.000835902	1.00754	0.00326228	10894	0.47456	0.475402	0.0226408	0.0206915	0.9979	1.01825
ATG	CTT	M	L	0.00027826	0.000241931	0.869444	-0.0607582	3153	0.478082	0.471655	0.0226408	0.0239894	0.9979	0.97875
ATG	GAA	M	E	0.000624564	0.000719118	1.15139	0.0612237	9372	0.483629	0.489189	0.0226408	0.0269043	0.9979	1.0743
ATG	GAC	M	D	0.000526708	0.000623589	1.18394	0.0733288	8127	0.479203	0.494286	0.0226408	0.0478211	0.9979	0.9971
ATG	GAG	M	E	0.00085459	0.00104001	1.21696	0.0852778	13554	0.452337	0.448963	0.0226408	0.052637	0.9979	0.979
ATG	GAT	M	D	0.000455599	0.000574942	1.26195	0.101041	7493	0.470831	0.477876	0.0226408	0.0478211	0.9979	0.9582
ATG	GCA	M	A	0.000335853	0.000451482	1.34429	0.128492	5884	0.437519	0.430792	0.0226408	0.0228152	0.9979	0.9937
ATG	GCC	M	A	0.000593601	0.000698938	1.17746	0.0709445	9109	0.421239	0.393701	0.0226408	0.0453674	0.9979	0.968
ATG	GCG	M	A	0.000160873	0.000312984	1.94554	0.28904	4079	0.214671	0.0170316	0.0226408	0.0143675	0.9979	1.0241
ATG	GCT	M	A	0.000384681	0.00050481	1.31228	0.118027	6579	0.419636	0.407855	0.0226408	0.0453674	0.9979	0.9908
ATG	GGA	M	G	0.000347994	0.000319506	0.918136	-0.0370928	4164	0.476043	0.475572	0.0226408	0.0230541	0.9979	0.99255
ATG	GGC	M	G	0.000469769	0.000447953	0.95356	-0.0206521	5838	0.458953	0.453602	0.0226408	0.0591899	0.9979	1.00645
ATG	GGG	M	G	0.0003544	0.000310835	0.877076	-0.056963	4051	0.420324	0.42284	0.0226408	0.0126808	0.9979	1.06205
ATG	GGT	M	G	0.000224912	0.000220984	0.982537	-0.00765115	2880	0.465029	0.455371	0.0226408	0.0591899	0.9979	0.99075
ATG	GTA	M	V	0.000147154	0.000153538	1.04338	0.0184431	2001	0.489455	0.495451	0.0226408	0.0117301	0.9979	0.924
ATG	GTC	M	V	0.000299265	0.00030884	1.032	0.0136778	4025	0.458836	0.455373	0.0226408	0.0211935	0.9979	0.89355
ATG	GTG	M	V	0.000578544	0.000653667	1.12985	0.0530201	8519	0.473104	0.477377	0.0226408	0.0236722	0.9979	0.88425
ATG	GTT	M	V	0.000226987	0.000235716	1.03846	0.0163877	3072	0.478306	0.477387	0.0226408	0.0211935	0.9979	0.8677
ATG	TAC	M	Y	0.000304906	0.000336693	1.10425	0.0430693	4388	0.495856	0.491659	0.0226408	0.0338304	0.9979	0.97905
ATG	TAT	M	Y	0.000245425	0.000245461	1.00015	6.35548e-05	3199	0.496911	0.496622	0.0226408	0.0338304	0.9979	1.026
ATG	TCA	M	S	0.000270966	0.000236637	0.873307	-0.0588328	3084	0.477323	0.483317	0.0226408	0.0115157	0.9979	0.96145
ATG	TCC	M	S	0.000382655	0.000327332	0.855424	-0.0678186	4266	0.457278	0.456752	0.0226408	0.0186326	0.9979	1.00125
ATG	TCG	M	S	9.58e-05	0.000116093	1.21151	0.0833265	1513	0.277177	0.131092	0.0226408	0.00583211	0.9979	1.09695
ATG	TCT	M	S	0.000329992	0.000308303	0.934275	-0.0295253	4018	0.433362	0.426513	0.0226408	0.0186326	0.9979	0.99835
ATG	TGC	M	C	0.000263605	0.000196123	0.744003	-0.128425	2556	0.494038	0.49317	0.0226408	0.0207665	0.9979	1.01155
ATG	TGG	M	W	0.000256963	0.000246996	0.96121	-0.0171819	3219	0.459185	0.469059	0.0226408	0.0149398	0.9979	1.11315
ATG	TGT	M	C	0.000223292	0.000182465	0.817158	-0.087694	2378	0.497673	0.491633	0.0226408	0.0207665	0.9979	1.00575
ATG	TTA	M	L	0.000158385	0.000147169	0.929185	-0.0318977	1918	0.483943	0.473744	0.0226408	0.00529486	0.9979	1.06805
ATG	TTC	M	F	0.000410661	0.000336693	0.819881	-0.0862491	4388	0.481805	0.481244	0.0226408	0.0260307	0.9979	0.91515
ATG	TTG	M	L	0.000269259	0.00025651	0.952653	-0.0210653	3343	0.460207	0.452282	0.0226408	0.00875914	0.9979	1.0463
ATG	TTT	M	F	0.00034915	0.000373447	1.06959	0.0292175	4867	0.47301	0.462025	0.0226408	0.0260307	0.9979	0.92595
ATT	AAA	I	K	0.000375194	0.000390328	1.04034	0.0171738	5087	0.505473	0.5	0.028918	0.0452844	0.88455	1.03505
ATT	AAC	I	N	0.000282672	0.0001718	0.60777	-0.216261	2239	0.495203	0.492788	0.028918	0.0281357	0.88455	0.9321
ATT	AAG	I	K	0.00048067	0.000274235	0.570526	-0.243725	3574	0.501188	0.501193	0.028918	0.0314993	0.88455	0.95645
ATT	AAT	I	N	0.000254568	0.000249988	0.982009	-0.00788455	3258	0.496224	0.501403	0.028918	0.0281357	0.88455	0.96795
ATT	ACA	I	T	0.000235868	0.000194972	0.826617	-0.0826959	2541	0.493642	0.494891	0.028918	0.0108133	0.88455	1.0389
ATT	ACC	I	T	0.000291038	0.00013635	0.468497	-0.329294	1777	0.508718	0.513155	0.028918	0.0242451	0.88455	0.93375
ATT	ACG	I	T	9.13e-05	3.21e-05	0.351223	-0.454417	418	0.460882	0.453428	0.028918	0.00943918	0.88455	1.1156
ATT	ACT	I	T	0.000205123	0.000174178	0.849141	-0.0710204	2270	0.487262	0.479317	0.028918	0.0242451	0.88455	0.9959
ATT	AGA	I	R	0.000185905	0.000117781	0.633556	-0.198215	1535	0.511319	0.516779	0.028918	0.0127463	0.88455	1.0249
ATT	AGC	I	S	0.00030673	0.000103816	0.338462	-0.47049	1353	0.499022	0.479452	0.028918	0.0217013	0.88455	0.9216
ATT	AGG	I	R	0.000185468	7.13e-05	0.38434	-0.415284	929	0.519234	0.526042	0.028918	0.0117619	0.88455	1.05585
ATT	AGT	I	S	0.000190669	0.000115172	0.604044	-0.218931	1501	0.494572	0.473036	0.028918	0.0217013	0.88455	0.9486
ATT	ATA	I	I	0.000112402	0.000124841	1.11067	0.0455833	1627	0.50385	0.495536	0.028918	0.00827608	0.88455	1.08255
ATT	ATC	I	I	0.000302196	0.000175176	0.579676	-0.236815	2283	0.513278	0.51838	0.028918	0.028918	0.88455	0.86415
ATT	ATG	I	M	0.000321649	0.000177171	0.550821	-0.25899	2309	0.497452	0.480122	0.028918	0.0226408	0.88455	0.9979
ATT	ATT	I	I	0.000234772	0.000273851	1.16646	0.066869	3569	0.494205	0.485358	0.028918	0.028918	0.88455	0.88455
ATT	CAA	I	Q	0.000192544	0.000262035	1.36091	0.133828	3415	0.504618	0.497821	0.028918	0.0121536	0.88455	1.0522
ATT	CAC	I	H	0.000233948	0.00023633	1.01018	0.00439986	3080	0.551721	0.561673	0.028918	0.0221514	0.88455	1.0138
ATT	CAG	I	Q	0.000533818	0.000499516	0.935742	-0.028844	6510	0.504337	0.5	0.028918	0.0294555	0.88455	0.99245
ATT	CAT	I	H	0.000169205	0.000347819	2.05561	0.312941	4533	0.560245	0.576296	0.028918	0.0221514	0.88455	1.0776
ATT	CCA	I	P	0.000269054	0.000330862	1.22972	0.0898079	4312	0.5019	0.497845	0.028918	0.0110747	0.88455	1.10015
ATT	CCC	I	P	0.000322046	0.000230959	0.71716	-0.144384	3010	0.505165	0.503374	0.028918	0.0213026	0.88455	1.0432
ATT	CCG	I	P	0.000113938	5.05e-05	0.443125	-0.353474	658	0.475143	0.473606	0.028918	0.00768887	0.88455	1.19125
ATT	CCT	I	P	0.000283973	0.000361017	1.27131	0.104251	4705	0.511869	0.51749	0.028918	0.0213026	0.88455	1.1145
ATT	CGA	I	R	9.27e-05	0.00013612	1.46781	0.16667	1774	0.504489	0.503858	0.028918	0.0163116	0.88455	1.1218
ATT	CGC	I	R	0.000160157	9.69e-05	0.6051	-0.218173	1263	0.504632	0.508607	0.028918	0.0275274	0.88455	1.0227
ATT	CGG	I	R	0.000177209	0.000108804	0.613986	-0.211841	1418	0.501038	0.493929	0.028918	0.0138401	0.88455	1.0887
ATT	CGT	I	R	6.9e-05	8.6e-05	1.24597	0.0955064	1121	0.491077	0.477268	0.028918	0.0275274	0.88455	0.9583
ATT	CTA	I	L	0.000108863	0.000137424	1.26236	0.101183	1791	0.484807	0.467023	0.028918	0.0111484	0.88455	1.10075
ATT	CTC	I	L	0.000297819	0.00025582	0.858978	-0.0660182	3334	0.498798	0.50424	0.028918	0.0239894	0.88455	0.9953
ATT	CTG	I	L	0.00060556	0.000393397	0.649642	-0.187326	5127	0.498452	0.504274	0.028918	0.0206915	0.88455	1.01825
ATT	CTT	I	L	0.000203102	0.000288277	1.41937	0.152095	3757	0.502091	0.507671	0.028918	0.0239894	0.88455	0.97875
ATT	GAA	I	E	0.00045587	0.000677147	1.4854	0.171842	8825	0.508887	0.510373	0.028918	0.0269043	0.88455	1.0743
ATT	GAC	I	D	0.000384444	0.000467135	1.21509	0.0846092	6088	0.506224	0.502944	0.028918	0.0478211	0.88455	0.9971
ATT	GAG	I	E	0.000623766	0.000563432	0.903275	-0.0441802	7343	0.502453	0.493976	0.028918	0.052637	0.88455	0.979
ATT	GAT	I	D	0.000332542	0.000523839	1.57526	0.197352	6827	0.505789	0.501657	0.028918	0.0478211	0.88455	0.9582
ATT	GCA	I	A	0.000245139	0.00034498	1.40728	0.148382	4496	0.507444	0.501859	0.028918	0.0228152	0.88455	0.9937
ATT	GCC	I	A	0.00043327	0.000434065	1.00183	0.000795965	5657	0.521029	0.531136	0.028918	0.0453674	0.88455	0.968
ATT	GCG	I	A	0.000117421	6.48e-05	0.552178	-0.257921	845	0.502428	0.504834	0.028918	0.0143675	0.88455	1.0241
ATT	GCT	I	A	0.000280779	0.000443502	1.57954	0.198531	5780	0.512354	0.516917	0.028918	0.0453674	0.88455	0.9908
ATT	GGA	I	G	0.000254001	0.000376824	1.48355	0.171302	4911	0.484237	0.47619	0.028918	0.0230541	0.88455	0.99255
ATT	GGC	I	G	0.000342885	0.000323956	0.944796	-0.024662	4222	0.505309	0.506493	0.028918	0.0591899	0.88455	1.00645
ATT	GGG	I	G	0.000258677	0.000289811	1.12036	0.0493577	3777	0.523535	0.552542	0.028918	0.0126808	0.88455	1.06205
ATT	GGT	I	G	0.000164163	0.000246765	1.50317	0.177008	3216	0.512928	0.512388	0.028918	0.0591899	0.88455	0.99075
ATT	GTA	I	V	0.000107408	0.000184307	1.71595	0.234505	2402	0.497158	0.494221	0.028918	0.0117301	0.88455	0.924
ATT	GTC	I	V	0.000218434	0.000285361	1.30639	0.116074	3719	0.512429	0.519118	0.028918	0.0211935	0.88455	0.89355
ATT	GTG	I	V	0.00042228	0.000473504	1.1213	0.049723	6171	0.503389	0.507353	0.028918	0.0236722	0.88455	0.88425
ATT	GTT	I	V	0.000165678	0.000294492	1.77749	0.249807	3838	0.500109	0.509101	0.028918	0.0211935	0.88455	0.8677
ATT	TAC	I	Y	0.000222551	0.000176864	0.794712	-0.0997905	2305	0.515933	0.517835	0.028918	0.0338304	0.88455	0.97905
ATT	TAT	I	Y	0.000179136	0.000247609	1.38224	0.140584	3227	0.509907	0.510877	0.028918	0.0338304	0.88455	1.026
ATT	TCA	I	S	0.000197779	0.000250832	1.26825	0.103204	3269	0.497027	0.488771	0.028918	0.0115157	0.88455	0.96145
ATT	TCC	I	S	0.0002793	0.000242161	0.867029	-0.0619665	3156	0.502463	0.504745	0.028918	0.0186326	0.88455	1.00125
ATT	TCG	I	S	6.99e-05	3.22e-05	0.460758	-0.336527	420	0.462198	0.446055	0.028918	0.00583211	0.88455	1.09695
ATT	TCT	I	S	0.000240861	0.000327256	1.35869	0.13312	4265	0.498298	0.495892	0.028918	0.0186326	0.88455	0.99835
ATT	TGC	I	C	0.000192406	0.000115479	0.600187	-0.221714	1505	0.495487	0.477387	0.028918	0.0207665	0.88455	1.01155
ATT	TGG	I	W	0.000187558	0.000130442	0.695476	-0.157718	1700	0.496994	0.489971	0.028918	0.0149398	0.88455	1.11315
ATT	TGT	I	C	0.000162981	0.00014855	0.911456	-0.0402645	1936	0.486414	0.475688	0.028918	0.0207665	0.88455	1.00575
ATT	TTA	I	L	0.000115605	0.000230805	1.99649	0.300268	3008	0.482841	0.472982	0.028918	0.00529486	0.88455	1.06805
ATT	TTC	I	F	0.000299742	0.000241855	0.806875	-0.0931935	3152	0.507524	0.516948	0.028918	0.0260307	0.88455	0.91515
ATT	TTG	I	L	0.000196532	0.000294952	1.50078	0.176318	3844	0.473896	0.456727	0.028918	0.00875914	0.88455	1.0463
ATT	TTT	I	F	0.000254845	0.00028398	1.11432	0.0470112	3701	0.493342	0.489094	0.028918	0.0260307	0.88455	0.92595
CAA	AAA	Q	K	0.00030771	0.000353497	1.1488	0.0602452	4607	0.507335	0.5	0.0121536	0.0452844	1.0522	1.03505
CAA	AAC	Q	N	0.000231829	0.000231419	0.998232	-0.000768709	3016	0.517425	0.523277	0.0121536	0.0281357	1.0522	0.9321
CAA	AAG	Q	K	0.000394214	0.000370992	0.941092	-0.0263678	4835	0.516065	0.518519	0.0121536	0.0314993	1.0522	0.95645
CAA	AAT	Q	N	0.00020878	0.000317971	1.523	0.182699	4144	0.493063	0.486673	0.0121536	0.0281357	1.0522	0.96795
CAA	ACA	Q	T	0.000193443	0.000218989	1.13206	0.0538683	2854	0.484325	0.477641	0.0121536	0.0108133	1.0522	1.0389
CAA	ACC	Q	T	0.00023869	0.000166428	0.697258	-0.156607	2169	0.508166	0.511029	0.0121536	0.0242451	1.0522	0.93375
CAA	ACG	Q	T	7.49e-05	4.58e-05	0.61164	-0.213504	597	0.471489	0.479574	0.0121536	0.00943918	1.0522	1.1156
CAA	ACT	Q	T	0.000168228	0.000191903	1.14073	0.0571823	2501	0.507336	0.506263	0.0121536	0.0242451	1.0522	0.9959
CAA	AGA	Q	R	0.000152467	0.000254515	1.66931	0.222537	3317	0.510556	0.509225	0.0121536	0.0127463	1.0522	1.0249
CAA	AGC	Q	S	0.00025156	0.000197888	0.786644	-0.104222	2579	0.513927	0.521186	0.0121536	0.0217013	1.0522	0.9216
CAA	AGG	Q	R	0.000152108	0.000177094	1.16426	0.0660509	2308	0.516044	0.513455	0.0121536	0.0117619	1.0522	1.05585
CAA	AGT	Q	S	0.000156374	0.000185227	1.18451	0.0735403	2414	0.507967	0.506356	0.0121536	0.0217013	1.0522	0.9486
CAA	ATA	Q	I	9.22e-05	0.000154382	1.67471	0.223939	2012	0.502299	0.489705	0.0121536	0.00827608	1.0522	1.08255
CAA	ATC	Q	I	0.000247842	0.000170879	0.689468	-0.161486	2227	0.497095	0.487407	0.0121536	0.028918	1.0522	0.86415
CAA	ATG	Q	M	0.000263795	0.000252597	0.957549	-0.0188388	3292	0.514416	0.511459	0.0121536	0.0226408	1.0522	0.9979
CAA	ATT	Q	I	0.000192544	0.000221905	1.15249	0.0616356	2892	0.494637	0.481934	0.0121536	0.028918	1.0522	0.88455
CAA	CAA	Q	Q	0.000157912	0.000253057	1.60252	0.204803	3298	0.492118	0.475608	0.0121536	0.0121536	1.0522	1.0522
CAA	CAC	Q	H	0.000191869	0.00013167	0.686248	-0.163519	1716	0.518183	0.524135	0.0121536	0.0221514	1.0522	1.0138
CAA	CAG	Q	Q	0.000437803	0.00042102	0.961667	-0.0169752	5487	0.501139	0.497191	0.0121536	0.0294555	1.0522	0.99245
CAA	CAT	Q	H	0.000138771	0.000201264	1.45033	0.161468	2623	0.500458	0.488055	0.0121536	0.0221514	1.0522	1.0776
CAA	CCA	Q	P	0.00022066	0.000182005	0.824819	-0.0836413	2372	0.502572	0.50319	0.0121536	0.0110747	1.0522	1.10015
CAA	CCC	Q	P	0.000264121	0.000153077	0.579572	-0.236893	1995	0.515679	0.518697	0.0121536	0.0213026	1.0522	1.0432
CAA	CCG	Q	P	9.34e-05	3.51e-05	0.375259	-0.425669	457	0.417888	0.397849	0.0121536	0.00768887	1.0522	1.19125
CAA	CCT	Q	P	0.000232896	0.000184997	0.794335	-0.0999961	2411	0.510336	0.512563	0.0121536	0.0213026	1.0522	1.1145
CAA	CGA	Q	R	7.61e-05	5.76e-05	0.757655	-0.120529	751	0.510245	0.530281	0.0121536	0.0163116	1.0522	1.1218
CAA	CGC	Q	R	0.00013135	5.63e-05	0.42878	-0.367766	734	0.510349	0.560678	0.0121536	0.0275274	1.0522	1.0227
CAA	CGG	Q	R	0.000145335	5.97e-05	0.410749	-0.386423	778	0.51809	0.51859	0.0121536	0.0138401	1.0522	1.0887
CAA	CGT	Q	R	5.66e-05	4.87e-05	0.860576	-0.0652106	635	0.512565	0.5	0.0121536	0.0275274	1.0522	0.9583
CAA	CTA	Q	L	8.93e-05	0.000110799	1.24099	0.0937693	1444	0.496603	0.487043	0.0121536	0.0111484	1.0522	1.10075
CAA	CTC	Q	L	0.000244251	0.000163973	0.671329	-0.173064	2137	0.501107	0.496403	0.0121536	0.0239894	1.0522	0.9953
CAA	CTG	Q	L	0.000496641	0.000279299	0.562376	-0.249973	3640	0.485615	0.471887	0.0121536	0.0206915	1.0522	1.01825
CAA	CTT	Q	L	0.000166571	0.000207709	1.24697	0.0958569	2707	0.502153	0.502646	0.0121536	0.0239894	1.0522	0.97875
CAA	GAA	Q	E	0.000373875	0.0007294	1.95092	0.29024	9506	0.506891	0.506084	0.0121536	0.0269043	1.0522	1.0743
CAA	GAC	Q	D	0.000315296	0.000377668	1.19782	0.078391	4922	0.520325	0.524305	0.0121536	0.0478211	1.0522	0.9971
CAA	GAG	Q	E	0.000511572	0.00058131	1.13632	0.0555012	7576	0.507229	0.507579	0.0121536	0.052637	1.0522	0.979
CAA	GAT	Q	D	0.000272729	0.000446572	1.63742	0.21416	5820	0.495539	0.5	0.0121536	0.0478211	1.0522	0.9582
CAA	GCA	Q	A	0.000201047	0.00030462	1.51517	0.180461	3970	0.513846	0.519647	0.0121536	0.0228152	1.0522	0.9937
CAA	GCC	Q	A	0.000355339	0.000345057	0.971063	-0.0127524	4497	0.518072	0.521739	0.0121536	0.0453674	1.0522	0.968
CAA	GCG	Q	A	9.63e-05	5.57e-05	0.57846	-0.237726	726	0.48248	0.501627	0.0121536	0.0143675	1.0522	1.0241
CAA	GCT	Q	A	0.000230277	0.000307152	1.33384	0.125104	4003	0.490074	0.476684	0.0121536	0.0453674	1.0522	0.9908
CAA	GGA	Q	G	0.000208315	0.000378128	1.81517	0.258918	4928	0.498118	0.499146	0.0121536	0.0230541	1.0522	0.99255
CAA	GGC	Q	G	0.000281212	0.000289504	1.02949	0.0126214	3773	0.520491	0.541336	0.0121536	0.0591899	1.0522	1.00645
CAA	GGG	Q	G	0.00021215	0.000239169	1.12736	0.0520624	3117	0.503795	0.508766	0.0121536	0.0126808	1.0522	1.06205
CAA	GGT	Q	G	0.000134636	0.000195586	1.4527	0.162177	2549	0.495179	0.493197	0.0121536	0.0591899	1.0522	0.99075
CAA	GTA	Q	V	8.81e-05	0.000161288	1.83096	0.26268	2102	0.513531	0.518592	0.0121536	0.0117301	1.0522	0.924
CAA	GTC	Q	V	0.000179145	0.000198425	1.10762	0.0443913	2586	0.494252	0.488366	0.0121536	0.0211935	1.0522	0.89355
CAA	GTG	Q	V	0.000346327	0.000358792	1.03599	0.0153569	4676	0.495948	0.490058	0.0121536	0.0236722	1.0522	0.88425
CAA	GTT	Q	V	0.000135879	0.000221905	1.63311	0.213016	2892	0.480937	0.465622	0.0121536	0.0211935	1.0522	0.8677
CAA	TAC	Q	Y	0.000182522	0.000103509	0.567108	-0.246335	1349	0.522043	0.517143	0.0121536	0.0338304	1.0522	0.97905
CAA	TAT	Q	Y	0.000146916	0.000147399	1.00329	0.00142753	1921	0.491313	0.484716	0.0121536	0.0338304	1.0522	1.026
CAA	TCA	Q	S	0.000162205	0.000114559	0.706258	-0.151037	1493	0.513549	0.512247	0.0121536	0.0115157	1.0522	0.96145
CAA	TCC	Q	S	0.000229064	8.96e-05	0.39125	-0.407546	1168	0.51739	0.526426	0.0121536	0.0186326	1.0522	1.00125
CAA	TCG	Q	S	5.74e-05	1.69e-05	0.29428	-0.531239	220	0.492181	0.479495	0.0121536	0.00583211	1.0522	1.09695
CAA	TCT	Q	S	0.000197539	0.000108343	0.548467	-0.26085	1412	0.50646	0.491984	0.0121536	0.0186326	1.0522	0.99835
CAA	TGC	Q	C	0.000157799	7.61e-05	0.482366	-0.316624	992	0.504608	0.518502	0.0121536	0.0207665	1.0522	1.01155
CAA	TGG	Q	W	0.000153823	9.52e-05	0.619042	-0.20828	1241	0.482164	0.484412	0.0121536	0.0149398	1.0522	1.11315
CAA	TGT	Q	C	0.000133667	0.000134509	1.0063	0.00272693	1753	0.475263	0.426696	0.0121536	0.0207665	1.0522	1.00575
CAA	TTA	Q	L	9.48e-05	9.12e-05	0.961437	-0.017079	1188	0.486497	0.46452	0.0121536	0.00529486	1.0522	1.06805
CAA	TTC	Q	F	0.000245829	0.000105121	0.427618	-0.368944	1370	0.495613	0.494071	0.0121536	0.0260307	1.0522	0.91515
CAA	TTG	Q	L	0.000161183	8.79e-05	0.545549	-0.263166	1146	0.475827	0.459163	0.0121536	0.00875914	1.0522	1.0463
CAA	TTT	Q	F	0.000209007	0.000150545	0.720288	-0.142494	1962	0.498465	0.482329	0.0121536	0.0260307	1.0522	0.92595
CAC	AAA	H	K	0.000373877	0.000313598	0.838771	-0.0763565	4087	0.517721	0.513514	0.0221514	0.0452844	1.0138	1.03505
CAC	AAC	H	N	0.00028168	0.000353728	1.25578	0.0989127	4610	0.508276	0.509558	0.0221514	0.0281357	1.0138	0.9321
CAC	AAG	H	K	0.000478983	0.000495756	1.03502	0.0149473	6461	0.526555	0.535338	0.0221514	0.0314993	1.0138	0.95645
CAC	AAT	H	N	0.000253675	0.000226892	0.894422	-0.0484576	2957	0.503318	0.505308	0.0221514	0.0281357	1.0138	0.96795
CAC	ACA	H	T	0.00023504	0.000326872	1.39071	0.143236	4260	0.521728	0.519171	0.0221514	0.0108133	1.0138	1.0389
CAC	ACC	H	T	0.000290016	0.000372603	1.28477	0.108824	4856	0.520962	0.522478	0.0221514	0.0242451	1.0138	0.93375
CAC	ACG	H	T	9.1e-05	0.000192517	2.1156	0.325434	2509	0.509868	0.525907	0.0221514	0.00943918	1.0138	1.1156
CAC	ACT	H	T	0.000204403	0.000292727	1.43211	0.155975	3815	0.560755	0.591281	0.0221514	0.0242451	1.0138	0.9959
CAC	AGA	H	R	0.000185253	0.000271626	1.46624	0.166206	3540	0.477699	0.443616	0.0221514	0.0127463	1.0138	1.0249
CAC	AGC	H	S	0.000305653	0.000522918	1.71082	0.233205	6815	0.519811	0.523874	0.0221514	0.0217013	1.0138	0.9216
CAC	AGG	H	R	0.000184817	0.000266408	1.44147	0.158807	3472	0.523375	0.541353	0.0221514	0.0117619	1.0138	1.05585
CAC	AGT	H	S	0.00019	0.000270245	1.42234	0.153004	3522	0.534991	0.548063	0.0221514	0.0217013	1.0138	0.9486
CAC	ATA	H	I	0.000112007	0.000117321	1.04744	0.02013	1529	0.51111	0.518828	0.0221514	0.00827608	1.0138	1.08255
CAC	ATC	H	I	0.000301136	0.0004567	1.51659	0.180869	5952	0.510938	0.511483	0.0221514	0.028918	1.0138	0.86415
CAC	ATG	H	M	0.00032052	0.000400073	1.2482	0.0962842	5214	0.52717	0.527814	0.0221514	0.0226408	1.0138	0.9979
CAC	ATT	H	I	0.000233948	0.000258812	1.10628	0.0438655	3373	0.513948	0.528767	0.0221514	0.028918	1.0138	0.88455
CAC	CAA	H	Q	0.000191869	0.000169728	0.884604	-0.0532509	2212	0.531874	0.532514	0.0221514	0.0121536	1.0138	1.0522
CAC	CAC	H	H	0.000233127	0.000387182	1.66082	0.220323	5046	0.525465	0.535108	0.0221514	0.0221514	1.0138	1.0138
CAC	CAG	H	Q	0.000531945	0.000623973	1.173	0.0692991	8132	0.529359	0.536296	0.0221514	0.0294555	1.0138	0.99245
CAC	CAT	H	H	0.000168611	0.00020441	1.21232	0.0836159	2664	0.503276	0.503522	0.0221514	0.0221514	1.0138	1.0776
CAC	CCA	H	P	0.00026811	0.00028889	1.07751	0.0324208	3765	0.496797	0.489484	0.0221514	0.0110747	1.0138	1.10015
CAC	CCC	H	P	0.000320916	0.000341758	1.06494	0.0273265	4454	0.518375	0.525237	0.0221514	0.0213026	1.0138	1.0432
CAC	CCG	H	P	0.000113538	0.000174946	1.54086	0.187762	2280	0.462542	0.440308	0.0221514	0.00768887	1.0138	1.19125
CAC	CCT	H	P	0.000282976	0.000274619	0.970466	-0.0130198	3579	0.532126	0.539234	0.0221514	0.0213026	1.0138	1.1145
CAC	CGA	H	R	9.24e-05	0.000114482	1.23883	0.093012	1492	0.483838	0.469124	0.0221514	0.0163116	1.0138	1.1218
CAC	CGC	H	R	0.000159594	0.000238785	1.4962	0.17499	3112	0.495024	0.492288	0.0221514	0.0275274	1.0138	1.0227
CAC	CGG	H	R	0.000176587	0.000225588	1.27749	0.106357	2940	0.497564	0.5006	0.0221514	0.0138401	1.0138	1.0887
CAC	CGT	H	R	6.88e-05	7.81e-05	1.13547	0.0551753	1018	0.525912	0.554712	0.0221514	0.0275274	1.0138	0.9583
CAC	CTA	H	L	0.000108481	0.000111643	1.02915	0.0124769	1455	0.53618	0.565603	0.0221514	0.0111484	1.0138	1.10075
CAC	CTC	H	L	0.000296774	0.000396236	1.33515	0.125529	5164	0.498211	0.487368	0.0221514	0.0239894	1.0138	0.9953
CAC	CTG	H	L	0.000603435	0.000838741	1.38994	0.142997	10931	0.514631	0.533333	0.0221514	0.0206915	1.0138	1.01825
CAC	CTT	H	L	0.000202389	0.000220447	1.08922	0.0371161	2873	0.540364	0.552719	0.0221514	0.0239894	1.0138	0.97875
CAC	GAA	H	E	0.00045427	0.000100594	0.22144	-0.654743	1311	0.515371	0.522613	0.0221514	0.0269043	1.0138	1.0743
CAC	GAC	H	D	0.000383095	0.00016804	0.438637	-0.357895	2190	0.4978	0.504669	0.0221514	0.0478211	1.0138	0.9971
CAC	GAG	H	E	0.000621577	0.000287509	0.462548	-0.334843	3747	0.506329	0.514963	0.0221514	0.052637	1.0138	0.979
CAC	GAT	H	D	0.000331375	9.21e-05	0.277862	-0.55617	1200	0.51545	0.515848	0.0221514	0.0478211	1.0138	0.9582
CAC	GCA	H	A	0.000244279	8.59e-05	0.351803	-0.4537	1120	0.509879	0.506946	0.0221514	0.0228152	1.0138	0.9937
CAC	GCC	H	A	0.000431749	0.000241394	0.559107	-0.252505	3146	0.509227	0.50845	0.0221514	0.0453674	1.0138	0.968
CAC	GCG	H	A	0.000117009	9.08e-05	0.776427	-0.109899	1184	0.506885	0.533114	0.0221514	0.0143675	1.0138	1.0241
CAC	GCT	H	A	0.000279794	8.09e-05	0.289048	-0.539029	1054	0.509937	0.532872	0.0221514	0.0453674	1.0138	0.9908
CAC	GGA	H	G	0.00025311	0.000109418	0.432294	-0.364221	1426	0.523756	0.55848	0.0221514	0.0230541	1.0138	0.99255
CAC	GGC	H	G	0.000341682	0.000232417	0.680214	-0.167354	3029	0.469194	0.460441	0.0221514	0.0591899	1.0138	1.00645
CAC	GGG	H	G	0.000257769	0.000157298	0.610227	-0.214509	2050	0.494618	0.49149	0.0221514	0.0126808	1.0138	1.06205
CAC	GGT	H	G	0.000163587	5.79e-05	0.354133	-0.450834	755	0.528925	0.535362	0.0221514	0.0591899	1.0138	0.99075
CAC	GTA	H	V	0.000107031	3.63e-05	0.339094	-0.46968	473	0.522626	0.531148	0.0221514	0.0117301	1.0138	0.924
CAC	GTC	H	V	0.000217667	0.000145558	0.668716	-0.174758	1897	0.494509	0.485089	0.0221514	0.0211935	1.0138	0.89355
CAC	GTG	H	V	0.000420798	0.000337998	0.80323	-0.0951599	4405	0.491911	0.494371	0.0221514	0.0236722	1.0138	0.88425
CAC	GTT	H	V	0.000165097	7.07e-05	0.428509	-0.36804	922	0.484553	0.469321	0.0221514	0.0211935	1.0138	0.8677
CAC	TAC	H	Y	0.00022177	0.000300477	1.3549	0.131908	3916	0.505792	0.497762	0.0221514	0.0338304	1.0138	0.97905
CAC	TAT	H	Y	0.000178507	0.000190445	1.06688	0.0281138	2482	0.489776	0.475298	0.0221514	0.0338304	1.0138	1.026
CAC	TCA	H	S	0.000197085	0.000188834	0.958136	-0.0185729	2461	0.530311	0.54259	0.0221514	0.0115157	1.0138	0.96145
CAC	TCC	H	S	0.00027832	0.00029265	1.05149	0.0218039	3814	0.49265	0.461942	0.0221514	0.0186326	1.0138	1.00125
CAC	TCG	H	S	6.97e-05	0.000118165	1.6954	0.229271	1540	0.489538	0.480539	0.0221514	0.00583211	1.0138	1.09695
CAC	TCT	H	S	0.000240016	0.000184153	0.767253	-0.115061	2400	0.513315	0.515914	0.0221514	0.0186326	1.0138	0.99835
CAC	TGC	H	C	0.000191731	0.000360557	1.88054	0.274282	4699	0.522262	0.52901	0.0221514	0.0207665	1.0138	1.01155
CAC	TGG	H	W	0.0001869	0.000285284	1.5264	0.183669	3718	0.522623	0.527252	0.0221514	0.0149398	1.0138	1.11315
CAC	TGT	H	C	0.000162409	0.000219449	1.35121	0.130723	2860	0.517157	0.524473	0.0221514	0.0207665	1.0138	1.00575
CAC	TTA	H	L	0.0001152	0.000102665	0.891195	-0.0500275	1338	0.516621	0.499313	0.0221514	0.00529486	1.0138	1.06805
CAC	TTC	H	F	0.00029869	0.00041212	1.37976	0.139802	5371	0.502834	0.504303	0.0221514	0.0260307	1.0138	0.91515
CAC	TTG	H	L	0.000195843	0.000223669	1.14209	0.0576995	2915	0.5047	0.501119	0.0221514	0.00875914	1.0138	1.0463
CAC	TTT	H	F	0.000253951	0.000251906	0.99195	-0.00351028	3283	0.504825	0.507561	0.0221514	0.0260307	1.0138	0.92595
CAG	AAA	Q	K	0.000853107	0.000862988	1.01158	0.00500136	11247	0.511361	0.512418	0.0294555	0.0452844	0.99245	1.03505
CAG	AAC	Q	N	0.000642733	0.000662721	1.0311	0.0133005	8637	0.509481	0.516651	0.0294555	0.0281357	0.99245	0.9321
CAG	AAG	Q	K	0.00109294	0.0012702	1.16219	0.0652764	16554	0.50639	0.508079	0.0294555	0.0314993	0.99245	0.95645
CAG	AAT	Q	N	0.00057883	0.000561207	0.969554	-0.0134281	7314	0.499752	0.498028	0.0294555	0.0281357	0.99245	0.96795
CAG	ACA	Q	T	0.00053631	0.000453631	0.845836	-0.0727136	5912	0.508177	0.503788	0.0294555	0.0108133	0.99245	1.0389
CAG	ACC	Q	T	0.000661754	0.000585991	0.885512	-0.0528056	7637	0.502446	0.51074	0.0294555	0.0242451	0.99245	0.93375
CAG	ACG	Q	T	0.000207639	0.000211623	1.01919	0.00825377	2758	0.499175	0.501878	0.0294555	0.00943918	0.99245	1.1156
CAG	ACT	Q	T	0.000466404	0.00036002	0.771906	-0.112436	4692	0.499434	0.495553	0.0294555	0.0242451	0.99245	0.9959
CAG	AGA	Q	R	0.000422707	0.000527829	1.24869	0.0964542	6879	0.544097	0.561818	0.0294555	0.0127463	0.99245	1.0249
CAG	AGC	Q	S	0.000697434	0.000726024	1.04099	0.0174477	9462	0.513157	0.517767	0.0294555	0.0217013	0.99245	0.9216
CAG	AGG	Q	R	0.000421711	0.000618525	1.4667	0.166342	8061	0.517376	0.527226	0.0294555	0.0117619	0.99245	1.05585
CAG	AGT	Q	S	0.000433538	0.000393167	0.90688	-0.0424502	5124	0.501855	0.495415	0.0294555	0.0217013	0.99245	0.9486
CAG	ATA	Q	I	0.000255576	0.000234105	0.91599	-0.0381094	3051	0.50806	0.514503	0.0294555	0.00827608	0.99245	1.08255
CAG	ATC	Q	I	0.000687126	0.000642618	0.935226	-0.0290835	8375	0.500078	0.497041	0.0294555	0.028918	0.99245	0.86415
CAG	ATG	Q	M	0.000731356	0.000730168	0.998374	-0.000706558	9516	0.52302	0.52805	0.0294555	0.0226408	0.99245	0.9979
CAG	ATT	Q	I	0.000533818	0.000455472	0.853235	-0.0689311	5936	0.49806	0.495729	0.0294555	0.028918	0.99245	0.88455
CAG	CAA	Q	Q	0.000437803	0.000527062	1.20388	0.0805834	6869	0.508091	0.51	0.0294555	0.0121536	0.99245	1.0522
CAG	CAC	Q	H	0.000531945	0.000591516	1.11199	0.0460997	7709	0.515221	0.517803	0.0294555	0.0221514	0.99245	1.0138
CAG	CAG	Q	Q	0.00121378	0.00177017	1.45839	0.163875	23070	0.502726	0.504755	0.0294555	0.0294555	0.99245	0.99245
CAG	CAT	Q	H	0.000384734	0.000368	0.956504	-0.0193133	4796	0.509367	0.508116	0.0294555	0.0221514	0.99245	1.0776
CAG	CCA	Q	P	0.000611768	0.000570184	0.932028	-0.030571	7431	0.51299	0.516064	0.0294555	0.0110747	0.99245	1.10015
CAG	CCC	Q	P	0.000732261	0.000884089	1.20734	0.08183	11522	0.507168	0.512356	0.0294555	0.0213026	0.99245	1.0432
CAG	CCG	Q	P	0.000259069	0.000324263	1.25165	0.0974823	4226	0.445442	0.421702	0.0294555	0.00768887	0.99245	1.19125
CAG	CCT	Q	P	0.00064569	0.000621134	0.961969	-0.0168388	8095	0.514599	0.522507	0.0294555	0.0213026	0.99245	1.1145
CAG	CGA	Q	R	0.000210862	0.000187222	0.887889	-0.0516412	2440	0.503208	0.514802	0.0294555	0.0163116	0.99245	1.1218
CAG	CGC	Q	R	0.00036416	0.000421174	1.15656	0.0631693	5489	0.489351	0.499222	0.0294555	0.0275274	0.99245	1.0227
CAG	CGG	Q	R	0.000402933	0.00047312	1.17419	0.0697386	6166	0.486221	0.488829	0.0294555	0.0138401	0.99245	1.0887
CAG	CGT	Q	R	0.000156969	0.000159216	1.01431	0.00617144	2075	0.511605	0.506296	0.0294555	0.0275274	0.99245	0.9583
CAG	CTA	Q	L	0.00024753	0.000270859	1.09424	0.0391145	3530	0.517825	0.521408	0.0294555	0.0111484	0.99245	1.10075
CAG	CTC	Q	L	0.000677173	0.000801757	1.18398	0.0733435	10449	0.499091	0.496933	0.0294555	0.0239894	0.99245	0.9953
CAG	CTG	Q	L	0.00137691	0.00164441	1.19428	0.0771059	21431	0.500326	0.501441	0.0294555	0.0206915	0.99245	1.01825
CAG	CTT	Q	L	0.000461808	0.000460613	0.997412	-0.00112534	6003	0.492965	0.495025	0.0294555	0.0239894	0.99245	0.97875
CAG	GAA	Q	E	0.00103655	0.000936036	0.903034	-0.0442959	12199	0.507434	0.510192	0.0294555	0.0269043	0.99245	1.0743
CAG	GAC	Q	D	0.00087414	0.000922761	1.05562	0.0235083	12026	0.50088	0.5	0.0294555	0.0478211	0.99245	0.9971
CAG	GAG	Q	E	0.0014183	0.00179641	1.26659	0.102637	23412	0.510829	0.51924	0.0294555	0.052637	0.99245	0.979
CAG	GAT	Q	D	0.000756125	0.000621824	0.822382	-0.0849263	8104	0.492604	0.489918	0.0294555	0.0478211	0.99245	0.9582
CAG	GCA	Q	A	0.000557391	0.000543482	0.975046	-0.010975	7083	0.505638	0.513158	0.0294555	0.0228152	0.99245	0.9937
CAG	GCC	Q	A	0.000985158	0.00109165	1.10809	0.0445757	14227	0.511563	0.517277	0.0294555	0.0453674	0.99245	0.968
CAG	GCG	Q	A	0.000266989	0.000313214	1.17313	0.0693477	4082	0.456644	0.432502	0.0294555	0.0143675	0.99245	1.0241
CAG	GCT	Q	A	0.000638429	0.000638628	1.00031	0.000135717	8323	0.512135	0.51828	0.0294555	0.0453674	0.99245	0.9908
CAG	GGA	Q	G	0.000577541	0.000389484	0.674383	-0.171093	5076	0.501179	0.503704	0.0294555	0.0230541	0.99245	0.99255
CAG	GGC	Q	G	0.000779643	0.000753033	0.965869	-0.0150816	9814	0.501992	0.501326	0.0294555	0.0591899	0.99245	1.00645
CAG	GGG	Q	G	0.000588173	0.00039662	0.674326	-0.17113	5169	0.47017	0.461648	0.0294555	0.0126808	0.99245	1.06205
CAG	GGT	Q	G	0.00037327	0.00030884	0.827391	-0.0822892	4025	0.511978	0.508197	0.0294555	0.0591899	0.99245	0.99075
CAG	GTA	Q	V	0.000244221	0.000165431	0.677381	-0.169167	2156	0.504412	0.518192	0.0294555	0.0117301	0.99245	0.924
CAG	GTC	Q	V	0.00049667	0.00042079	0.847223	-0.0720021	5484	0.502189	0.509448	0.0294555	0.0211935	0.99245	0.89355
CAG	GTG	Q	V	0.00096017	0.000941637	0.980698	-0.00846462	12272	0.498227	0.497294	0.0294555	0.0236722	0.99245	0.88425
CAG	GTT	Q	V	0.000376715	0.000295106	0.783365	-0.106036	3846	0.48758	0.473789	0.0294555	0.0211935	0.99245	0.8677
CAG	TAC	Q	Y	0.000506031	0.000474578	0.937845	-0.0278691	6185	0.517932	0.525532	0.0294555	0.0338304	0.99245	0.97905
CAG	TAT	Q	Y	0.000407315	0.000357871	0.87861	-0.0562036	4664	0.51386	0.514101	0.0294555	0.0338304	0.99245	1.026
CAG	TCA	Q	S	0.000449704	0.000314288	0.698878	-0.155599	4096	0.531782	0.545177	0.0294555	0.0115157	0.99245	0.96145
CAG	TCC	Q	S	0.000635066	0.000415266	0.653893	-0.184493	5412	0.520645	0.529076	0.0294555	0.0186326	0.99245	1.00125
CAG	TCG	Q	S	0.000159035	0.000119086	0.748803	-0.125632	1552	0.492915	0.505329	0.0294555	0.00583211	0.99245	1.09695
CAG	TCT	Q	S	0.000547665	0.000379739	0.693379	-0.159029	4949	0.495376	0.489971	0.0294555	0.0186326	0.99245	0.99835
CAG	TGC	Q	C	0.000437488	0.000423015	0.96692	-0.0146097	5513	0.485953	0.478626	0.0294555	0.0207665	0.99245	1.01155
CAG	TGG	Q	W	0.000426464	0.000442889	1.03851	0.016412	5772	0.506756	0.509912	0.0294555	0.0149398	0.99245	1.11315
CAG	TGT	Q	C	0.000370583	0.000368537	0.994478	-0.00240472	4803	0.509252	0.507209	0.0294555	0.0207665	0.99245	1.00575
CAG	TTA	Q	L	0.000262861	0.000202185	0.769171	-0.113977	2635	0.490798	0.490435	0.0294555	0.00529486	0.99245	1.06805
CAG	TTC	Q	F	0.000681546	0.000544863	0.799452	-0.0972077	7101	0.492929	0.499002	0.0294555	0.0260307	0.99245	0.91515
CAG	TTG	Q	L	0.00044687	0.00038043	0.851321	-0.0699066	4958	0.508859	0.5	0.0294555	0.00875914	0.99245	1.0463
CAG	TTT	Q	F	0.00057946	0.000506038	0.873292	-0.0588405	6595	0.499522	0.492481	0.0294555	0.0260307	0.99245	0.92595
CAT	AAA	H	K	0.00027041	0.000225741	0.834809	-0.0784127	2942	0.512511	0.514869	0.0221514	0.0452844	1.0776	1.03505
CAT	AAC	H	N	0.000203728	0.000102589	0.503557	-0.297951	1337	0.496845	0.48505	0.0221514	0.0281357	1.0776	0.9321
CAT	AAG	H	K	0.000346429	0.00022436	0.647636	-0.188669	2924	0.548662	0.556798	0.0221514	0.0314993	1.0776	0.95645
CAT	AAT	H	N	0.000183473	0.000146325	0.797531	-0.0982524	1907	0.498168	0.486434	0.0221514	0.0281357	1.0776	0.96795
CAT	ACA	H	T	0.000169995	0.000135429	0.796667	-0.0987233	1765	0.517766	0.519878	0.0221514	0.0108133	1.0776	1.0389
CAT	ACC	H	T	0.000209757	0.000105735	0.504082	-0.297499	1378	0.513039	0.514735	0.0221514	0.0242451	1.0776	0.93375
CAT	ACG	H	T	6.58e-05	3.2e-05	0.486156	-0.313224	417	0.548694	0.554698	0.0221514	0.00943918	1.0776	1.1156
CAT	ACT	H	T	0.000147837	0.000230422	1.55862	0.192742	3003	0.589803	0.608313	0.0221514	0.0242451	1.0776	0.9959
CAT	AGA	H	R	0.000133986	8.7e-05	0.649414	-0.187478	1134	0.515109	0.522554	0.0221514	0.0127463	1.0776	1.0249
CAT	AGC	H	S	0.000221067	9.78e-05	0.442542	-0.354045	1275	0.51625	0.523232	0.0221514	0.0217013	1.0776	0.9216
CAT	AGG	H	R	0.00013367	6.81e-05	0.509736	-0.292654	888	0.505582	0.500746	0.0221514	0.0117619	1.0776	1.05585
CAT	AGT	H	S	0.000137419	9.9e-05	0.720295	-0.14249	1290	0.509704	0.499158	0.0221514	0.0217013	1.0776	0.9486
CAT	ATA	H	I	8.1e-05	7.89e-05	0.973692	-0.0115785	1028	0.490934	0.46241	0.0221514	0.00827608	1.0776	1.08255
CAT	ATC	H	I	0.000217799	0.000118395	0.543598	-0.264722	1543	0.50443	0.511298	0.0221514	0.028918	1.0776	0.86415
CAT	ATG	H	M	0.000231819	0.000133051	0.573942	-0.241132	1734	0.520769	0.526841	0.0221514	0.0226408	1.0776	0.9979
CAT	ATT	H	I	0.000169205	0.000161057	0.951848	-0.0214326	2099	0.494027	0.489889	0.0221514	0.028918	1.0776	0.88455
CAT	CAA	H	Q	0.000138771	0.000178782	1.28833	0.110026	2330	0.525533	0.5296	0.0221514	0.0121536	1.0776	1.0522
CAT	CAC	H	H	0.000168611	0.000170035	1.00844	0.00365145	2216	0.521565	0.528975	0.0221514	0.0221514	1.0776	1.0138
CAT	CAG	H	Q	0.000384734	0.000424703	1.10389	0.0429252	5535	0.556041	0.56974	0.0221514	0.0294555	1.0776	0.99245
CAT	CAT	H	H	0.00012195	0.000181084	1.48491	0.1717	2360	0.513876	0.527118	0.0221514	0.0221514	1.0776	1.0776
CAT	CCA	H	P	0.000193913	0.000205561	1.06007	0.0253344	2679	0.509267	0.505263	0.0221514	0.0110747	1.0776	1.10015
CAT	CCC	H	P	0.000232106	0.000171186	0.737533	-0.132218	2231	0.513416	0.537886	0.0221514	0.0213026	1.0776	1.0432
CAT	CCG	H	P	8.21e-05	4.45e-05	0.541952	-0.266039	580	0.464338	0.4282	0.0221514	0.00768887	1.0776	1.19125
CAT	CCT	H	P	0.000204665	0.000233644	1.14159	0.0575117	3045	0.510616	0.507705	0.0221514	0.0213026	1.0776	1.1145
CAT	CGA	H	R	6.68e-05	7.8e-05	1.16754	0.0672699	1017	0.527432	0.519115	0.0221514	0.0163116	1.0776	1.1218
CAT	CGC	H	R	0.000115428	9.42e-05	0.816309	-0.0881456	1228	0.577386	0.650826	0.0221514	0.0275274	1.0776	1.0227
CAT	CGG	H	R	0.000127718	9.56e-05	0.748571	-0.125767	1246	0.509898	0.509328	0.0221514	0.0138401	1.0776	1.0887
CAT	CGT	H	R	4.98e-05	6.99e-05	1.40492	0.147652	911	0.514295	0.525347	0.0221514	0.0275274	1.0776	0.9583
CAT	CTA	H	L	7.85e-05	0.000113868	1.45129	0.161754	1484	0.511055	0.514912	0.0221514	0.0111484	1.0776	1.10075
CAT	CTC	H	L	0.000214644	0.000199346	0.928727	-0.0321121	2598	0.513673	0.527273	0.0221514	0.0239894	1.0776	0.9953
CAT	CTG	H	L	0.00043644	0.000303086	0.694449	-0.158359	3950	0.49359	0.488407	0.0221514	0.0206915	1.0776	1.01825
CAT	CTT	H	L	0.00014638	0.000194589	1.32934	0.123636	2536	0.511429	0.51246	0.0221514	0.0239894	1.0776	0.97875
CAT	GAA	H	E	0.000328555	0.000486165	1.4797	0.170175	6336	0.505318	0.49738	0.0221514	0.0269043	1.0776	1.0743
CAT	GAC	H	D	0.000277077	0.000290655	1.049	0.0207771	3788	0.516107	0.514404	0.0221514	0.0478211	1.0776	0.9971
CAT	GAG	H	E	0.000449562	0.000451636	1.00461	0.00199913	5886	0.494076	0.487387	0.0221514	0.052637	1.0776	0.979
CAT	GAT	H	D	0.00023967	0.000310528	1.29565	0.112487	4047	0.491931	0.474763	0.0221514	0.0478211	1.0776	0.9582
CAT	GCA	H	A	0.000176677	0.000224897	1.27293	0.104804	2931	0.48242	0.473376	0.0221514	0.0228152	1.0776	0.9937
CAT	GCC	H	A	0.000312267	0.000304774	0.976004	-0.0105484	3972	0.501654	0.497891	0.0221514	0.0453674	1.0776	0.968
CAT	GCG	H	A	8.46e-05	5.48e-05	0.647371	-0.188847	714	0.501282	0.508075	0.0221514	0.0143675	1.0776	1.0241
CAT	GCT	H	A	0.000202364	0.000267943	1.32407	0.12191	3492	0.512266	0.509321	0.0221514	0.0453674	1.0776	0.9908
CAT	GGA	H	G	0.000183064	0.000307382	1.6791	0.225076	4006	0.493774	0.505285	0.0221514	0.0230541	1.0776	0.99255
CAT	GGC	H	G	0.000247124	0.000296717	1.20068	0.0794265	3867	0.493199	0.476764	0.0221514	0.0591899	1.0776	1.00645
CAT	GGG	H	G	0.000186434	0.000247302	1.32649	0.122704	3223	0.501203	0.500288	0.0221514	0.0126808	1.0776	1.06205
CAT	GGT	H	G	0.000118316	0.000191059	1.61482	0.208124	2490	0.504298	0.517151	0.0221514	0.0591899	1.0776	0.99075
CAT	GTA	H	V	7.74e-05	0.000116017	1.49871	0.175716	1512	0.505425	0.513267	0.0221514	0.0117301	1.0776	0.924
CAT	GTC	H	V	0.00015743	0.000200957	1.27649	0.106016	2619	0.514744	0.525237	0.0221514	0.0211935	1.0776	0.89355
CAT	GTG	H	V	0.000304346	0.000368076	1.2094	0.0825698	4797	0.488938	0.485267	0.0221514	0.0236722	1.0776	0.88425
CAT	GTT	H	V	0.000119408	0.000213311	1.7864	0.25198	2780	0.508645	0.51742	0.0221514	0.0211935	1.0776	0.8677
CAT	TAC	H	Y	0.000160397	0.00014011	0.873518	-0.0587281	1826	0.525784	0.52374	0.0221514	0.0338304	1.0776	0.97905
CAT	TAT	H	Y	0.000129107	0.000157604	1.22073	0.0866183	2054	0.502527	0.48826	0.0221514	0.0338304	1.0776	1.026
CAT	TCA	H	S	0.000142543	0.000176634	1.23916	0.0931266	2302	0.513677	0.502859	0.0221514	0.0115157	1.0776	0.96145
CAT	TCC	H	S	0.000201298	0.000174869	0.868707	-0.0611266	2279	0.514575	0.516129	0.0221514	0.0186326	1.0776	1.00125
CAT	TCG	H	S	5.04e-05	3.41e-05	0.675833	-0.170161	444	0.506021	0.505859	0.0221514	0.00583211	1.0776	1.09695
CAT	TCT	H	S	0.000173594	0.000213925	1.23233	0.0907261	2788	0.512702	0.501661	0.0221514	0.0186326	1.0776	0.99835
CAT	TGC	H	C	0.000138671	8.69e-05	0.626367	-0.203171	1132	0.528695	0.555409	0.0221514	0.0207665	1.0776	1.01155
CAT	TGG	H	W	0.000135177	6.97e-05	0.515976	-0.28737	909	0.483706	0.470588	0.0221514	0.0149398	1.0776	1.11315
CAT	TGT	H	C	0.000117464	9.55e-05	0.812612	-0.0901169	1244	0.509072	0.521064	0.0221514	0.0207665	1.0776	1.00575
CAT	TTA	H	L	8.33e-05	0.00013566	1.62819	0.211704	1768	0.510099	0.496848	0.0221514	0.00529486	1.0776	1.06805
CAT	TTC	H	F	0.000216031	0.000202645	0.93804	-0.0277788	2641	0.495792	0.50454	0.0221514	0.0260307	1.0776	0.91515
CAT	TTG	H	L	0.000141645	0.000191366	1.35102	0.130663	2494	0.497797	0.503856	0.0221514	0.00875914	1.0776	1.0463
CAT	TTT	H	F	0.000183672	0.00022881	1.24575	0.0954323	2982	0.488471	0.489214	0.0221514	0.0260307	1.0776	0.92595
CCA	AAA	P	K	0.000429981	0.000317971	0.739501	-0.131061	4144	0.50615	0.502351	0.0110747	0.0452844	1.10015	1.03505
CCA	AAC	P	N	0.000323949	0.000215766	0.66605	-0.176493	2812	0.522366	0.521409	0.0110747	0.0281357	1.10015	0.9321
CCA	AAG	P	K	0.000550859	0.000410738	0.745633	-0.127475	5353	0.504717	0.495575	0.0110747	0.0314993	1.10015	0.95645
CCA	AAT	P	N	0.000291741	0.000313598	1.07492	0.0313757	4087	0.519711	0.521429	0.0110747	0.0281357	1.10015	0.96795
CCA	ACA	P	T	0.00027031	0.000272317	1.00742	0.00321214	3549	0.541704	0.549411	0.0110747	0.0108133	1.10015	1.0389
CCA	ACC	P	T	0.000333536	0.000227046	0.680723	-0.167029	2959	0.523622	0.535455	0.0110747	0.0242451	1.10015	0.93375
CCA	ACG	P	T	0.000104654	6.24e-05	0.59608	-0.224696	813	0.53378	0.549234	0.0110747	0.00943918	1.10015	1.1156
CCA	ACT	P	T	0.000235076	0.000213388	0.90774	-0.0420386	2781	0.519047	0.537728	0.0110747	0.0242451	1.10015	0.9959
CCA	AGA	P	R	0.000213052	0.000214539	1.00698	0.0030202	2796	0.529269	0.540115	0.0110747	0.0127463	1.10015	1.0249
CCA	AGC	P	S	0.000351519	0.000245691	0.69894	-0.15556	3202	0.525193	0.562919	0.0110747	0.0217013	1.10015	0.9216
CCA	AGG	P	R	0.00021255	0.00019175	0.902138	-0.0447269	2499	0.498841	0.493981	0.0110747	0.0117619	1.10015	1.05585
CCA	AGT	P	S	0.000218511	0.000210165	0.961805	-0.0169131	2739	0.517994	0.527326	0.0110747	0.0217013	1.10015	0.9486
CCA	ATA	P	I	0.000128815	9.75e-05	0.757091	-0.120852	1271	0.516962	0.521148	0.0110747	0.00827608	1.10015	1.08255
CCA	ATC	P	I	0.000346324	0.000113868	0.328791	-0.48308	1484	0.515942	0.531605	0.0110747	0.028918	1.10015	0.86415
CCA	ATG	P	M	0.000368617	0.000209935	0.56952	-0.244491	2736	0.511891	0.505062	0.0110747	0.0226408	1.10015	0.9979
CCA	ATT	P	I	0.000269054	0.000168347	0.625699	-0.203634	2194	0.503088	0.49523	0.0110747	0.028918	1.10015	0.88455
CCA	CAA	P	Q	0.00022066	0.000198348	0.898886	-0.0462954	2585	0.521494	0.527964	0.0110747	0.0121536	1.10015	1.0522
CCA	CAC	P	H	0.00026811	0.000193668	0.722346	-0.141255	2524	0.50608	0.509838	0.0110747	0.0221514	1.10015	1.0138
CCA	CAG	P	Q	0.000611768	0.00049729	0.812875	-0.0899763	6481	0.507412	0.510331	0.0110747	0.0294555	1.10015	0.99245
CCA	CAT	P	H	0.000193913	0.000172107	0.887546	-0.051809	2243	0.468123	0.457143	0.0110747	0.0221514	1.10015	1.0776
CCA	CCA	P	P	0.000308342	0.000539876	1.7509	0.243262	7036	0.535755	0.547307	0.0110747	0.0110747	1.10015	1.10015
CCA	CCC	P	P	0.000369073	0.000533891	1.44657	0.160341	6958	0.533627	0.548161	0.0110747	0.0213026	1.10015	1.0432
CCA	CCG	P	P	0.000130575	0.000176787	1.35391	0.131589	2304	0.505705	0.510089	0.0110747	0.00768887	1.10015	1.19125
CCA	CCT	P	P	0.000325439	0.00052499	1.61318	0.207682	6842	0.518559	0.526939	0.0110747	0.0213026	1.10015	1.1145
CCA	CGA	P	R	0.000106278	8.12e-05	0.763851	-0.116991	1058	0.55682	0.574771	0.0110747	0.0163116	1.10015	1.1218
CCA	CGC	P	R	0.000183543	9.66e-05	0.526327	-0.278744	1259	0.506716	0.48768	0.0110747	0.0275274	1.10015	1.0227
CCA	CGG	P	R	0.000203085	0.000136734	0.673282	-0.171803	1782	0.505553	0.507511	0.0110747	0.0138401	1.10015	1.0887
CCA	CGT	P	R	7.91e-05	5.92e-05	0.748729	-0.125675	772	0.519962	0.535474	0.0110747	0.0275274	1.10015	0.9583
CCA	CTA	P	L	0.00012476	9.52e-05	0.763248	-0.117334	1241	0.508356	0.514583	0.0110747	0.0111484	1.10015	1.10075
CCA	CTC	P	L	0.000341307	0.000219219	0.642293	-0.192267	2857	0.516195	0.523962	0.0110747	0.0239894	1.10015	0.9953
CCA	CTG	P	L	0.000693986	0.000456316	0.65753	-0.182084	5947	0.522174	0.542289	0.0110747	0.0206915	1.10015	1.01825
CCA	CTT	P	L	0.00023276	0.000182005	0.781943	-0.106825	2372	0.503945	0.498287	0.0110747	0.0239894	1.10015	0.97875
CCA	GAA	P	E	0.000522437	0.000760706	1.45607	0.163183	9914	0.504803	0.497866	0.0110747	0.0269043	1.10015	1.0743
CCA	GAC	P	D	0.000440582	0.00048931	1.1106	0.0455577	6377	0.499259	0.503852	0.0110747	0.0478211	1.10015	0.9971
CCA	GAG	P	E	0.00071485	0.000925217	1.29428	0.112028	12058	0.503998	0.500835	0.0110747	0.052637	1.10015	0.979
CCA	GAT	P	D	0.000381101	0.000529364	1.38904	0.142715	6899	0.494747	0.494703	0.0110747	0.0478211	1.10015	0.9582
CCA	GCA	P	A	0.000280935	0.000468977	1.66934	0.222545	6112	0.506621	0.504532	0.0110747	0.0228152	1.10015	0.9937
CCA	GCC	P	A	0.000496537	0.000683746	1.37703	0.138943	8911	0.515765	0.532218	0.0110747	0.0453674	1.10015	0.968
CCA	GCG	P	A	0.000134567	0.00014387	1.06913	0.0290302	1875	0.469526	0.467871	0.0110747	0.0143675	1.10015	1.0241
CCA	GCT	P	A	0.000321779	0.000482712	1.50013	0.17613	6291	0.511732	0.517711	0.0110747	0.0453674	1.10015	0.9908
CCA	GGA	P	G	0.000291091	0.00054049	1.85677	0.268759	7044	0.505058	0.504274	0.0110747	0.0230541	1.10015	0.99255
CCA	GGC	P	G	0.000392954	0.000570261	1.45122	0.161732	7432	0.505165	0.515489	0.0110747	0.0591899	1.10015	1.00645
CCA	GGG	P	G	0.000296449	0.000499285	1.68422	0.226398	6507	0.505882	0.514019	0.0110747	0.0126808	1.10015	1.06205
CCA	GGT	P	G	0.000188135	0.000317204	1.68605	0.22687	4134	0.483183	0.47314	0.0110747	0.0591899	1.10015	0.99075
CCA	GTA	P	V	0.000123092	0.000171493	1.39321	0.144016	2235	0.497773	0.491477	0.0110747	0.0117301	1.10015	0.924
CCA	GTC	P	V	0.00025033	0.000255973	1.02254	0.00968066	3336	0.516769	0.517055	0.0110747	0.0211935	1.10015	0.89355
CCA	GTG	P	V	0.000483943	0.000493607	1.01997	0.00858775	6433	0.494985	0.494409	0.0110747	0.0236722	1.10015	0.88425
CCA	GTT	P	V	0.000189871	0.000268864	1.41603	0.151073	3504	0.497528	0.492864	0.0110747	0.0211935	1.10015	0.8677
CCA	TAC	P	Y	0.000255048	0.000148167	0.580935	-0.235872	1931	0.548187	0.572505	0.0110747	0.0338304	1.10015	0.97905
CCA	TAT	P	Y	0.000205294	0.000188527	0.918327	-0.0370028	2457	0.533092	0.535714	0.0110747	0.0338304	1.10015	1.026
CCA	TCA	P	S	0.000226659	0.000257738	1.13712	0.0558055	3359	0.517904	0.531073	0.0110747	0.0115157	1.10015	0.96145
CCA	TCC	P	S	0.000320085	0.00028444	0.88864	-0.0512742	3707	0.519291	0.519573	0.0110747	0.0186326	1.10015	1.00125
CCA	TCG	P	S	8.02e-05	6.54e-05	0.815586	-0.0885301	852	0.462054	0.451227	0.0110747	0.00583211	1.10015	1.09695
CCA	TCT	P	S	0.000276033	0.00029641	1.07382	0.0309322	3863	0.504408	0.5	0.0110747	0.0186326	1.10015	0.99835
CCA	TGC	P	C	0.000220502	0.000113178	0.513273	-0.289651	1475	0.508232	0.517928	0.0110747	0.0207665	1.10015	1.01155
CCA	TGG	P	W	0.000214945	0.000146862	0.683253	-0.165418	1914	0.457221	0.447488	0.0110747	0.0149398	1.10015	1.11315
CCA	TGT	P	C	0.00018678	0.000111873	0.598955	-0.222606	1458	0.508465	0.513498	0.0110747	0.0207665	1.10015	1.00575
CCA	TTA	P	L	0.000132487	0.000105658	0.797499	-0.0982697	1377	0.506801	0.512093	0.0110747	0.00529486	1.10015	1.06805
CCA	TTC	P	F	0.000343511	0.000176787	0.514647	-0.288491	2304	0.527776	0.525806	0.0110747	0.0260307	1.10015	0.91515
CCA	TTG	P	L	0.00022523	0.000157144	0.697704	-0.156329	2048	0.495634	0.489686	0.0110747	0.00875914	1.10015	1.0463
CCA	TTT	P	F	0.000292058	0.000260654	0.892472	-0.0494056	3397	0.519825	0.526984	0.0110747	0.0260307	1.10015	0.92595
CCC	AAA	P	K	0.00051467	0.000510488	0.991875	-0.00354319	6653	0.51599	0.519366	0.0213026	0.0452844	1.0432	1.03505
CCC	AAC	P	N	0.000387754	0.000542485	1.39904	0.145832	7070	0.517451	0.518247	0.0213026	0.0281357	1.0432	0.9321
CCC	AAG	P	K	0.000659356	0.00090941	1.37924	0.13964	11852	0.515276	0.519101	0.0213026	0.0314993	1.0432	0.95645
CCC	AAT	P	N	0.000349202	0.000284824	0.815642	-0.0885005	3712	0.512403	0.523358	0.0213026	0.0281357	1.0432	0.96795
CCC	ACA	P	T	0.00032355	0.000392016	1.21161	0.0833625	5109	0.532485	0.560645	0.0213026	0.0108133	1.0432	1.0389
CCC	ACC	P	T	0.000399229	0.000654358	1.63905	0.214593	8528	0.515236	0.519889	0.0213026	0.0242451	1.0432	0.93375
CCC	ACG	P	T	0.000125266	0.000269861	2.1543	0.333307	3517	0.501028	0.50132	0.0213026	0.00943918	1.0432	1.1156
CCC	ACT	P	T	0.000281376	0.000327486	1.16387	0.0659053	4268	0.51517	0.526264	0.0213026	0.0242451	1.0432	0.9959
CCC	AGA	P	R	0.000255014	0.000279069	1.09433	0.0391468	3637	0.522686	0.53819	0.0213026	0.0127463	1.0432	1.0249
CCC	AGC	P	S	0.000420754	0.000931278	2.21335	0.345051	12137	0.507674	0.511828	0.0213026	0.0217013	1.0432	0.9216
CCC	AGG	P	R	0.000254414	0.000461764	1.81501	0.25888	6018	0.491326	0.49526	0.0213026	0.0117619	1.0432	1.05585
CCC	AGT	P	S	0.000261549	0.000399843	1.52875	0.184336	5211	0.509069	0.502618	0.0213026	0.0217013	1.0432	0.9486
CCC	ATA	P	I	0.000154186	0.000104047	0.674812	-0.170817	1356	0.504523	0.501378	0.0213026	0.00827608	1.0432	1.08255
CCC	ATC	P	I	0.000414536	0.000624356	1.50616	0.177871	8137	0.526165	0.544228	0.0213026	0.028918	1.0432	0.86415
CCC	ATG	P	M	0.000441219	0.0005365	1.21595	0.0849151	6992	0.509978	0.502973	0.0213026	0.0226408	1.0432	0.9979
CCC	ATT	P	I	0.000322046	0.000272163	0.845105	-0.0730892	3547	0.524567	0.532213	0.0213026	0.028918	1.0432	0.88455
CCC	CAA	P	Q	0.000264121	0.000218759	0.82825	-0.0818383	2851	0.511919	0.522082	0.0213026	0.0121536	1.0432	1.0522
CCC	CAC	P	H	0.000320916	0.000359636	1.12065	0.0494713	4687	0.513932	0.530969	0.0213026	0.0221514	1.0432	1.0138
CCC	CAG	P	Q	0.000732261	0.000904729	1.23553	0.0918528	11791	0.511456	0.528239	0.0213026	0.0294555	1.0432	0.99245
CCC	CAT	P	H	0.000232106	0.000186378	0.802989	-0.0952903	2429	0.527923	0.53817	0.0213026	0.0221514	1.0432	1.0776
CCC	CCA	P	P	0.000369073	0.000606555	1.64346	0.215758	7905	0.528129	0.54056	0.0213026	0.0110747	1.0432	1.10015
CCC	CCC	P	P	0.000441765	0.000335389	0.759202	-0.119642	4371	0.506747	0.523201	0.0213026	0.0213026	1.0432	1.0432
CCC	CCG	P	P	0.000156293	0.000346515	2.21708	0.345781	4516	0.452241	0.429967	0.0213026	0.00768887	1.0432	1.19125
CCC	CCT	P	P	0.000389537	0.000449104	1.15292	0.0617975	5853	0.522628	0.544444	0.0213026	0.0213026	1.0432	1.1145
CCC	CGA	P	R	0.000127211	0.000159369	1.2528	0.0978801	2077	0.474346	0.487437	0.0213026	0.0163116	1.0432	1.1218
CCC	CGC	P	R	0.000219694	0.000278455	1.26747	0.102938	3629	0.467829	0.441791	0.0213026	0.0275274	1.0432	1.0227
CCC	CGG	P	R	0.000243085	0.000363319	1.49462	0.17453	4735	0.463845	0.45102	0.0213026	0.0138401	1.0432	1.0887
CCC	CGT	P	R	9.47e-05	8.43e-05	0.890483	-0.0503743	1099	0.507484	0.515439	0.0213026	0.0275274	1.0432	0.9583
CCC	CTA	P	L	0.000149332	9.76e-05	0.653584	-0.184698	1272	0.507503	0.527349	0.0213026	0.0111484	1.0432	1.10075
CCC	CTC	P	L	0.000408531	0.00036869	0.902478	-0.0445632	4805	0.516156	0.527316	0.0213026	0.0239894	1.0432	0.9953
CCC	CTG	P	L	0.000830673	0.000815492	0.981724	-0.0080104	10628	0.495536	0.494215	0.0213026	0.0206915	1.0432	1.01825
CCC	CTT	P	L	0.000278604	0.000197121	0.70753	-0.150255	2569	0.519083	0.527215	0.0213026	0.0239894	1.0432	0.97875
CCC	GAA	P	E	0.000625336	0.000141798	0.226755	-0.644443	1848	0.497644	0.494347	0.0213026	0.0269043	1.0432	1.0743
CCC	GAC	P	D	0.000527359	0.0003004	0.569631	-0.244407	3915	0.482806	0.470588	0.0213026	0.0478211	1.0432	0.9971
CCC	GAG	P	E	0.000855647	0.000559519	0.653913	-0.18448	7292	0.473432	0.462972	0.0213026	0.052637	1.0432	0.979
CCC	GAT	P	D	0.000456162	0.000110722	0.242725	-0.614885	1443	0.480841	0.476596	0.0213026	0.0478211	1.0432	0.9582
CCC	GCA	P	A	0.000336268	0.00011663	0.346837	-0.459874	1520	0.476843	0.46734	0.0213026	0.0228152	1.0432	0.9937
CCC	GCC	P	A	0.000594335	0.000367079	0.61763	-0.209272	4784	0.4483	0.428207	0.0213026	0.0453674	1.0432	0.968
CCC	GCG	P	A	0.000161072	0.000217454	1.35005	0.130349	2834	0.369368	0.281473	0.0213026	0.0143675	1.0432	1.0241
CCC	GCT	P	A	0.000385157	0.00011571	0.300422	-0.522268	1508	0.448333	0.418791	0.0213026	0.0453674	1.0432	0.9908
CCC	GGA	P	G	0.000348424	0.000129444	0.371514	-0.430025	1687	0.444525	0.43921	0.0213026	0.0230541	1.0432	0.99255
CCC	GGC	P	G	0.00047035	0.000362245	0.77016	-0.113419	4721	0.429159	0.395492	0.0213026	0.0591899	1.0432	1.00645
CCC	GGG	P	G	0.000354838	0.000300707	0.847448	-0.0718868	3919	0.414229	0.365812	0.0213026	0.0126808	1.0432	1.06205
CCC	GGT	P	G	0.00022519	7.6e-05	0.337671	-0.471507	991	0.470035	0.460349	0.0213026	0.0591899	1.0432	0.99075
CCC	GTA	P	V	0.000147336	2.75e-05	0.186962	-0.728246	359	0.480017	0.476562	0.0213026	0.0117301	1.0432	0.924
CCC	GTC	P	V	0.000299635	0.000145865	0.486807	-0.312643	1901	0.517404	0.512027	0.0213026	0.0211935	1.0432	0.89355
CCC	GTG	P	V	0.00057926	0.000346592	0.598335	-0.223055	4517	0.484618	0.480519	0.0213026	0.0236722	1.0432	0.88425
CCC	GTT	P	V	0.000227268	5.46e-05	0.240049	-0.619701	711	0.510162	0.516364	0.0213026	0.0211935	1.0432	0.8677
CCC	TAC	P	Y	0.000305283	0.000482405	1.58019	0.198709	6287	0.543572	0.569094	0.0213026	0.0338304	1.0432	0.97905
CCC	TAT	P	Y	0.000245729	0.000300784	1.22405	0.0877985	3920	0.563494	0.579937	0.0213026	0.0338304	1.0432	1.026
CCC	TCA	P	S	0.000271301	0.000326335	1.20285	0.0802113	4253	0.526607	0.531144	0.0213026	0.0115157	1.0432	0.96145
CCC	TCC	P	S	0.000383128	0.00047711	1.2453	0.0952744	6218	0.517773	0.52826	0.0213026	0.0186326	1.0432	1.00125
CCC	TCG	P	S	9.59e-05	0.000192287	2.00416	0.301932	2506	0.475831	0.475768	0.0213026	0.00583211	1.0432	1.09695
CCC	TCT	P	S	0.0003304	0.000314518	0.951932	-0.0213941	4099	0.510144	0.513238	0.0213026	0.0186326	1.0432	0.99835
CCC	TGC	P	C	0.000263931	0.000427926	1.62135	0.209878	5577	0.500617	0.504798	0.0213026	0.0207665	1.0432	1.01155
CCC	TGG	P	W	0.000257281	0.000359252	1.39634	0.144992	4682	0.473426	0.469881	0.0213026	0.0149398	1.0432	1.11315
CCC	TGT	P	C	0.000223569	0.000212774	0.951716	-0.0214928	2773	0.498891	0.491627	0.0213026	0.0207665	1.0432	1.00575
CCC	TTA	P	L	0.000158581	9.2e-05	0.580144	-0.236464	1199	0.517068	0.528761	0.0213026	0.00529486	1.0432	1.06805
CCC	TTC	P	F	0.000411169	0.000579469	1.40932	0.149009	7552	0.510744	0.527349	0.0213026	0.0260307	1.0432	0.91515
CCC	TTG	P	L	0.000269592	0.000312293	1.15839	0.0638559	4070	0.504501	0.505488	0.0213026	0.00875914	1.0432	1.0463
CCC	TTT	P	F	0.000349582	0.000286051	0.818267	-0.0871048	3728	0.522195	0.530825	0.0213026	0.0260307	1.0432	0.92595
CCG	AAA	P	K	0.000182087	6.15e-05	0.337538	-0.471678	801	0.449748	0.411542	0.00768887	0.0452844	1.19125	1.03505
CCG	AAC	P	N	0.000137185	5e-05	0.364679	-0.438089	652	0.471104	0.453835	0.00768887	0.0281357	1.19125	0.9321
CCG	AAG	P	K	0.000233276	0.000120544	0.516743	-0.286725	1571	0.473373	0.470829	0.00768887	0.0314993	1.19125	0.95645
CCG	AAT	P	N	0.000123545	4.47e-05	0.361464	-0.441935	582	0.448256	0.423463	0.00768887	0.0281357	1.19125	0.96795
CCG	ACA	P	T	0.00011447	5.48e-05	0.478603	-0.320024	714	0.492522	0.488172	0.00768887	0.0108133	1.19125	1.0389
CCG	ACC	P	T	0.000141244	9.53e-05	0.674712	-0.170881	1242	0.469282	0.46848	0.00768887	0.0242451	1.19125	0.93375
CCG	ACG	P	T	4.43e-05	4.27e-05	0.964362	-0.01576	557	0.413359	0.366738	0.00768887	0.00943918	1.19125	1.1156
CCG	ACT	P	T	9.95e-05	4.8e-05	0.481739	-0.317188	625	0.467169	0.453152	0.00768887	0.0242451	1.19125	0.9959
CCG	AGA	P	R	9.02e-05	4.72e-05	0.523033	-0.281471	615	0.473225	0.483333	0.00768887	0.0127463	1.19125	1.0249
CCG	AGC	P	S	0.00014886	0.000121157	0.813902	-0.0894278	1579	0.447378	0.438513	0.00768887	0.0217013	1.19125	0.9216
CCG	AGG	P	R	9e-05	9.22e-05	1.02467	0.0105825	1202	0.437162	0.408641	0.00768887	0.0117619	1.19125	1.05585
CCG	AGT	P	S	9.25e-05	6.71e-05	0.724732	-0.139823	874	0.513742	0.550265	0.00768887	0.0217013	1.19125	0.9486
CCG	ATA	P	I	5.45e-05	1.77e-05	0.324927	-0.488214	231	0.499528	0.530556	0.00768887	0.00827608	1.19125	1.08255
CCG	ATC	P	I	0.00014666	4.57e-05	0.31182	-0.506097	596	0.481503	0.458591	0.00768887	0.028918	1.19125	0.86415
CCG	ATG	P	M	0.0001561	7.05e-05	0.451731	-0.34512	919	0.468231	0.460343	0.00768887	0.0226408	1.19125	0.9979
CCG	ATT	P	I	0.000113938	3.63e-05	0.318538	-0.496839	473	0.48142	0.483333	0.00768887	0.028918	1.19125	0.88455
CCG	CAA	P	Q	9.34e-05	4.25e-05	0.454909	-0.342075	554	0.486519	0.488259	0.00768887	0.0121536	1.19125	1.0522
CCG	CAC	P	H	0.000113538	0.000132667	1.16848	0.067622	1729	0.465583	0.451892	0.00768887	0.0221514	1.19125	1.0138
CCG	CAG	P	Q	0.000259069	0.000299019	1.15421	0.0622833	3897	0.42509	0.38744	0.00768887	0.0294555	1.19125	0.99245
CCG	CAT	P	H	8.21e-05	4.14e-05	0.504576	-0.297073	540	0.495611	0.481643	0.00768887	0.0221514	1.19125	1.0776
CCG	CCA	P	P	0.000130575	0.000180317	1.38094	0.140175	2350	0.48595	0.484401	0.00768887	0.0110747	1.19125	1.10015
CCG	CCC	P	P	0.000156293	0.000394855	2.52637	0.402497	5146	0.450762	0.42671	0.00768887	0.0213026	1.19125	1.0432
CCG	CCG	P	P	5.53e-05	0.000320657	5.79897	0.763351	4179	0.342231	0.237781	0.00768887	0.00768887	1.19125	1.19125
CCG	CCT	P	P	0.000137816	0.000179396	1.30171	0.114514	2338	0.472857	0.467153	0.00768887	0.0213026	1.19125	1.1145
CCG	CGA	P	R	4.5e-05	3.14e-05	0.697297	-0.156582	409	0.418069	0.393316	0.00768887	0.0163116	1.19125	1.1218
CCG	CGC	P	R	7.77e-05	0.000149164	1.9191	0.283098	1944	0.410593	0.367157	0.00768887	0.0275274	1.19125	1.0227
CCG	CGG	P	R	8.6e-05	0.000159523	1.85488	0.268315	2079	0.373523	0.298742	0.00768887	0.0138401	1.19125	1.0887
CCG	CGT	P	R	3.35e-05	2.56e-05	0.762646	-0.117677	333	0.421695	0.394928	0.00768887	0.0275274	1.19125	0.9583
CCG	CTA	P	L	5.28e-05	3.07e-05	0.580932	-0.235875	400	0.445028	0.441839	0.00768887	0.0111484	1.19125	1.10075
CCG	CTC	P	L	0.000144535	0.000170188	1.17749	0.0709556	2218	0.438084	0.416793	0.00768887	0.0239894	1.19125	0.9953
CCG	CTG	P	L	0.000293886	0.00044028	1.49813	0.175549	5738	0.436803	0.412803	0.00768887	0.0206915	1.19125	1.01825
CCG	CTT	P	L	9.86e-05	5.92e-05	0.600186	-0.221714	771	0.469672	0.448864	0.00768887	0.0239894	1.19125	0.97875
CCG	GAA	P	E	0.00022124	0.000144177	0.651676	-0.185968	1879	0.485808	0.495247	0.00768887	0.0269043	1.19125	1.0743
CCG	GAC	P	D	0.000186576	0.000217608	1.16632	0.0668186	2836	0.440489	0.410812	0.00768887	0.0478211	1.19125	0.9971
CCG	GAG	P	E	0.000302722	0.00040859	1.34972	0.130244	5325	0.453296	0.43254	0.00768887	0.052637	1.19125	0.979
CCG	GAT	P	D	0.000161387	0.000113484	0.703182	-0.152932	1479	0.464627	0.453659	0.00768887	0.0478211	1.19125	0.9582
CCG	GCA	P	A	0.000118969	0.000101898	0.856508	-0.0672688	1328	0.46174	0.446219	0.00768887	0.0228152	1.19125	0.9937
CCG	GCC	P	A	0.000210272	0.00037268	1.77238	0.248556	4857	0.442152	0.414376	0.00768887	0.0453674	1.19125	0.968
CCG	GCG	P	A	5.7e-05	0.000161288	2.8303	0.451833	2102	0.350636	0.259293	0.00768887	0.0143675	1.19125	1.0241
CCG	GCT	P	A	0.000136266	0.000138192	1.01413	0.00609485	1801	0.460574	0.464539	0.00768887	0.0453674	1.19125	0.9908
CCG	GGA	P	G	0.00012327	0.000140263	1.13785	0.0560866	1828	0.4487	0.429202	0.00768887	0.0230541	1.19125	0.99255
CCG	GGC	P	G	0.000166407	0.000341988	2.05513	0.31284	4457	0.419625	0.403557	0.00768887	0.0591899	1.19125	1.00645
CCG	GGG	P	G	0.000125539	0.000231189	1.84157	0.265188	3013	0.403833	0.351598	0.00768887	0.0126808	1.19125	1.06205
CCG	GGT	P	G	7.97e-05	8.7e-05	1.09215	0.0382833	1134	0.458035	0.442458	0.00768887	0.0591899	1.19125	0.99075
CCG	GTA	P	V	5.21e-05	2.87e-05	0.550531	-0.259219	374	0.41831	0.391206	0.00768887	0.0117301	1.19125	0.924
CCG	GTC	P	V	0.000106009	0.000105121	0.991622	-0.00365366	1370	0.438416	0.397464	0.00768887	0.0211935	1.19125	0.89355
CCG	GTG	P	V	0.000204938	0.000245768	1.19923	0.0789023	3203	0.445974	0.420131	0.00768887	0.0236722	1.19125	0.88425
CCG	GTT	P	V	8.04e-05	4.66e-05	0.579254	-0.237131	607	0.45521	0.421782	0.00768887	0.0211935	1.19125	0.8677
CCG	TAC	P	Y	0.000108007	6.61e-05	0.612384	-0.212976	862	0.484957	0.495488	0.00768887	0.0338304	1.19125	0.97905
CCG	TAT	P	Y	8.69e-05	5.59e-05	0.642532	-0.192105	728	0.511809	0.52711	0.00768887	0.0338304	1.19125	1.026
CCG	TCA	P	S	9.6e-05	5.98e-05	0.622736	-0.205696	779	0.505524	0.482513	0.00768887	0.0115157	1.19125	0.96145
CCG	TCC	P	S	0.000135548	0.00013612	1.00422	0.00182803	1774	0.48081	0.492007	0.00768887	0.0186326	1.19125	1.00125
CCG	TCG	P	S	3.39e-05	6.54e-05	1.92593	0.284641	852	0.394667	0.350464	0.00768887	0.00583211	1.19125	1.09695
CCG	TCT	P	S	0.000116893	6.81e-05	0.582897	-0.234408	888	0.488475	0.502198	0.00768887	0.0186326	1.19125	0.99835
CCG	TGC	P	C	9.34e-05	8.25e-05	0.883357	-0.0538639	1075	0.455117	0.411634	0.00768887	0.0207665	1.19125	1.01155
CCG	TGG	P	W	9.1e-05	8.8e-05	0.966884	-0.0146256	1147	0.435938	0.407088	0.00768887	0.0149398	1.19125	1.11315
CCG	TGT	P	C	7.91e-05	4.64e-05	0.586899	-0.231437	605	0.475408	0.459352	0.00768887	0.0207665	1.19125	1.00575
CCG	TTA	P	L	5.61e-05	2.29e-05	0.40892	-0.388361	299	0.475116	0.48	0.00768887	0.00529486	1.19125	1.06805
CCG	TTC	P	F	0.000145469	8.83e-05	0.607118	-0.216727	1151	0.484485	0.480423	0.00768887	0.0260307	1.19125	0.91515
CCG	TTG	P	L	9.54e-05	5.03e-05	0.527735	-0.277584	656	0.458192	0.462776	0.00768887	0.00875914	1.19125	1.0463
CCG	TTT	P	F	0.00012368	5.43e-05	0.439241	-0.357297	708	0.494914	0.507918	0.00768887	0.0260307	1.19125	0.92595
CCT	AAA	P	K	0.000453823	0.000243006	0.535463	-0.27127	3167	0.49588	0.485352	0.0213026	0.0452844	1.1145	1.03505
CCT	AAC	P	N	0.000341911	0.000119086	0.348294	-0.458054	1552	0.53534	0.54768	0.0213026	0.0281357	1.1145	0.9321
CCT	AAG	P	K	0.000581404	0.000222825	0.383254	-0.416513	2904	0.489531	0.486527	0.0213026	0.0314993	1.1145	0.95645
CCT	AAT	P	N	0.000307917	0.000168884	0.548471	-0.260846	2201	0.498199	0.488277	0.0213026	0.0281357	1.1145	0.96795
CCT	ACA	P	T	0.000285298	0.000189985	0.665916	-0.176581	2476	0.513524	0.510955	0.0213026	0.0108133	1.1145	1.0389
CCT	ACC	P	T	0.00035203	0.000176403	0.501103	-0.300073	2299	0.497762	0.505645	0.0213026	0.0242451	1.1145	0.93375
CCT	ACG	P	T	0.000110457	4.34e-05	0.393181	-0.405407	566	0.490423	0.504731	0.0213026	0.00943918	1.1145	1.1156
CCT	ACT	P	T	0.00024811	0.000166966	0.672949	-0.172018	2176	0.521266	0.529252	0.0213026	0.0242451	1.1145	0.9959
CCT	AGA	P	R	0.000224865	9.9e-05	0.440185	-0.356365	1290	0.494908	0.49401	0.0213026	0.0127463	1.1145	1.0249
CCT	AGC	P	S	0.000371011	0.000122615	0.33049	-0.480842	1598	0.493921	0.50049	0.0213026	0.0217013	1.1145	0.9216
CCT	AGG	P	R	0.000224336	8.52e-05	0.379658	-0.420607	1110	0.494478	0.482241	0.0213026	0.0117619	1.1145	1.05585
CCT	AGT	P	S	0.000230627	0.000119316	0.517354	-0.286212	1555	0.516353	0.523051	0.0213026	0.0217013	1.1145	0.9486
CCT	ATA	P	I	0.000135957	8.09e-05	0.594848	-0.225594	1054	0.513495	0.512185	0.0213026	0.00827608	1.1145	1.08255
CCT	ATC	P	I	0.000365527	0.000125454	0.343215	-0.464434	1635	0.510309	0.515773	0.0213026	0.028918	1.1145	0.86415
CCT	ATG	P	M	0.000389056	0.000162132	0.416731	-0.380145	2113	0.505713	0.512876	0.0213026	0.0226408	1.1145	0.9979
CCT	ATT	P	I	0.000283973	0.000154459	0.543921	-0.264464	2013	0.507589	0.497647	0.0213026	0.028918	1.1145	0.88455
CCT	CAA	P	Q	0.000232896	0.000231496	0.99399	-0.002618	3017	0.509459	0.51272	0.0213026	0.0121536	1.1145	1.0522
CCT	CAC	P	H	0.000282976	0.000213234	0.753541	-0.122893	2779	0.510709	0.512991	0.0213026	0.0221514	1.1145	1.0138
CCT	CAG	P	Q	0.00064569	0.00059328	0.918832	-0.0367638	7732	0.519161	0.5309	0.0213026	0.0294555	1.1145	0.99245
CCT	CAT	P	H	0.000204665	0.000209398	1.02312	0.0099279	2729	0.518659	0.524964	0.0213026	0.0221514	1.1145	1.0776
CCT	CCA	P	P	0.000325439	0.000604176	1.8565	0.268694	7874	0.514162	0.520903	0.0213026	0.0110747	1.1145	1.10015
CCT	CCC	P	P	0.000389537	0.000490385	1.25889	0.0999878	6391	0.521073	0.529532	0.0213026	0.0213026	1.1145	1.0432
CCT	CCG	P	P	0.000137816	0.000170956	1.24047	0.0935849	2228	0.472043	0.483661	0.0213026	0.00768887	1.1145	1.19125
CCT	CCT	P	P	0.000343484	0.000601951	1.75248	0.243654	7845	0.517206	0.522796	0.0213026	0.0213026	1.1145	1.1145
CCT	CGA	P	R	0.000112171	0.000139419	1.24291	0.0944407	1817	0.482875	0.490169	0.0213026	0.0163116	1.1145	1.1218
CCT	CGC	P	R	0.00019372	0.000116554	0.601659	-0.220649	1519	0.500227	0.519525	0.0213026	0.0275274	1.1145	1.0227
CCT	CGG	P	R	0.000214346	0.000191596	0.893862	-0.0487296	2497	0.499988	0.509235	0.0213026	0.0138401	1.1145	1.0887
CCT	CGT	P	R	8.35e-05	8.52e-05	1.01998	0.00859315	1110	0.505024	0.509282	0.0213026	0.0275274	1.1145	0.9583
CCT	CTA	P	L	0.000131677	0.000119623	0.908454	-0.0416973	1559	0.494278	0.479452	0.0213026	0.0111484	1.1145	1.10075
CCT	CTC	P	L	0.000360232	0.000280373	0.778313	-0.108846	3654	0.524745	0.531208	0.0213026	0.0239894	1.1145	0.9953
CCT	CTG	P	L	0.000732467	0.000564353	0.770483	-0.113237	7355	0.502384	0.513382	0.0213026	0.0206915	1.1145	1.01825
CCT	CTT	P	L	0.000245666	0.000293724	1.19563	0.0775951	3828	0.501682	0.501771	0.0213026	0.0239894	1.1145	0.97875
CCT	GAA	P	E	0.000551406	0.000687505	1.24682	0.0958048	8960	0.507676	0.504715	0.0213026	0.0269043	1.1145	1.0743
CCT	GAC	P	D	0.000465012	0.000497674	1.07024	0.0294809	6486	0.521972	0.530969	0.0213026	0.0478211	1.1145	0.9971
CCT	GAG	P	E	0.000754488	0.000995271	1.31913	0.120289	12971	0.509358	0.509731	0.0213026	0.052637	1.1145	0.979
CCT	GAT	P	D	0.000402232	0.000479489	1.19207	0.0763016	6249	0.510912	0.512821	0.0213026	0.0478211	1.1145	0.9582
CCT	GCA	P	A	0.000296513	0.000455626	1.53661	0.186565	5938	0.525127	0.531718	0.0213026	0.0228152	1.1145	0.9937
CCT	GCC	P	A	0.00052407	0.000721804	1.37731	0.13903	9407	0.523803	0.538682	0.0213026	0.0453674	1.1145	0.968
CCT	GCG	P	A	0.000142029	0.000163666	1.15234	0.0615824	2133	0.486538	0.504808	0.0213026	0.0143675	1.1145	1.0241
CCT	GCT	P	A	0.000339622	0.000497444	1.4647	0.165749	6483	0.510253	0.519185	0.0213026	0.0453674	1.1145	0.9908
CCT	GGA	P	G	0.000307232	0.000570031	1.85538	0.268432	7429	0.494275	0.487636	0.0213026	0.0230541	1.1145	0.99255
CCT	GGC	P	G	0.000414743	0.000602718	1.45323	0.162335	7855	0.509335	0.513043	0.0213026	0.0591899	1.1145	1.00645
CCT	GGG	P	G	0.000312887	0.00060502	1.93367	0.286382	7885	0.494332	0.490586	0.0213026	0.0126808	1.1145	1.06205
CCT	GGT	P	G	0.000198567	0.000345978	1.74238	0.241142	4509	0.506888	0.514088	0.0213026	0.0591899	1.1145	0.99075
CCT	GTA	P	V	0.000129917	0.000194435	1.49661	0.175108	2534	0.511331	0.500858	0.0213026	0.0117301	1.1145	0.924
CCT	GTC	P	V	0.000264211	0.000438975	1.66146	0.220489	5721	0.510699	0.505208	0.0213026	0.0211935	1.1145	0.89355
CCT	GTG	P	V	0.000510777	0.000747816	1.46407	0.165563	9746	0.504328	0.510928	0.0213026	0.0236722	1.1145	0.88425
CCT	GTT	P	V	0.000200399	0.000314518	1.56946	0.19575	4099	0.510176	0.512894	0.0213026	0.0211935	1.1145	0.8677
CCT	TAC	P	Y	0.000269191	0.000199423	0.740823	-0.130286	2599	0.545546	0.558029	0.0213026	0.0338304	1.1145	0.97905
CCT	TAT	P	Y	0.000216677	0.000215536	0.994733	-0.00229359	2809	0.554189	0.580777	0.0213026	0.0338304	1.1145	1.026
CCT	TCA	P	S	0.000239227	0.000360173	1.50557	0.177701	4694	0.538297	0.59402	0.0213026	0.0115157	1.1145	0.96145
CCT	TCC	P	S	0.000337833	0.000402605	1.19173	0.076177	5247	0.506023	0.511444	0.0213026	0.0186326	1.1145	1.00125
CCT	TCG	P	S	8.46e-05	7.47e-05	0.882482	-0.0542942	973	0.456723	0.414614	0.0213026	0.00583211	1.1145	1.09695
CCT	TCT	P	S	0.000291339	0.000419025	1.43828	0.157842	5461	0.537611	0.542579	0.0213026	0.0186326	1.1145	0.99835
CCT	TGC	P	C	0.000232728	0.000131056	0.563128	-0.249393	1708	0.520656	0.53244	0.0213026	0.0207665	1.1145	1.01155
CCT	TGG	P	W	0.000226864	0.000145481	0.64127	-0.192959	1896	0.483701	0.473121	0.0213026	0.0149398	1.1145	1.11315
CCT	TGT	P	C	0.000197137	0.000130979	0.664405	-0.177567	1707	0.496958	0.500373	0.0213026	0.0207665	1.1145	1.00575
CCT	TTA	P	L	0.000139833	0.000153384	1.09691	0.0401719	1999	0.504993	0.507463	0.0213026	0.00529486	1.1145	1.06805
CCT	TTC	P	F	0.000362559	0.000275539	0.759985	-0.119195	3591	0.527224	0.537359	0.0213026	0.0260307	1.1145	0.91515
CCT	TTG	P	L	0.000237719	0.000274158	1.15329	0.0619367	3573	0.500581	0.487528	0.0213026	0.00875914	1.1145	1.0463
CCT	TTT	P	F	0.000308252	0.000251523	0.815963	-0.0883295	3278	0.501379	0.503201	0.0213026	0.0260307	1.1145	0.92595
CGA	AAA	R	K	0.000148205	0.000141798	0.956771	-0.0191919	1848	0.501961	0.505444	0.0163116	0.0452844	1.1218	1.03505
CGA	AAC	R	N	0.000111658	9.33e-05	0.835627	-0.0779874	1216	0.510254	0.494928	0.0163116	0.0281357	1.1218	0.9321
CGA	AAG	R	K	0.000189869	0.000157144	0.827646	-0.0821552	2048	0.500634	0.498755	0.0163116	0.0314993	1.1218	0.95645
CGA	AAT	R	N	0.000100556	0.000112103	1.11483	0.0472086	1461	0.491182	0.472941	0.0163116	0.0281357	1.1218	0.96795
CGA	ACA	R	T	9.32e-05	7.69e-05	0.825204	-0.0834388	1002	0.517998	0.521061	0.0163116	0.0108133	1.1218	1.0389
CGA	ACC	R	T	0.000114962	7.62e-05	0.662769	-0.178638	993	0.503759	0.50102	0.0163116	0.0242451	1.1218	0.93375
CGA	ACG	R	T	3.61e-05	2.19e-05	0.606242	-0.217354	285	0.468276	0.421053	0.0163116	0.00943918	1.1218	1.1156
CGA	ACT	R	T	8.1e-05	7.14e-05	0.880705	-0.0551693	930	0.50941	0.513685	0.0163116	0.0242451	1.1218	0.9959
CGA	AGA	R	R	7.34e-05	0.000118242	1.61017	0.206873	1541	0.513605	0.52895	0.0163116	0.0127463	1.1218	1.0249
CGA	AGC	R	S	0.000121161	0.000113484	0.936644	-0.0284257	1479	0.494841	0.482866	0.0163116	0.0217013	1.1218	0.9216
CGA	AGG	R	R	7.33e-05	9.84e-05	1.34271	0.127982	1282	0.530322	0.529555	0.0163116	0.0117619	1.1218	1.05585
CGA	AGT	R	S	7.53e-05	9.33e-05	1.23884	0.0930157	1216	0.491652	0.481712	0.0163116	0.0217013	1.1218	0.9486
CGA	ATA	R	I	4.44e-05	5.38e-05	1.21146	0.0833078	701	0.506676	0.518182	0.0163116	0.00827608	1.1218	1.08255
CGA	ATC	R	I	0.00011937	9.45e-05	0.791282	-0.101669	1231	0.502298	0.506897	0.0163116	0.028918	1.1218	0.86415
CGA	ATG	R	M	0.000127054	0.000113331	0.891992	-0.0496391	1477	0.502935	0.518409	0.0163116	0.0226408	1.1218	0.9979
CGA	ATT	R	I	9.27e-05	0.000101821	1.09796	0.0405873	1327	0.522844	0.535885	0.0163116	0.028918	1.1218	0.88455
CGA	CAA	R	Q	7.61e-05	6.72e-05	0.883762	-0.0536646	876	0.483799	0.471085	0.0163116	0.0121536	1.1218	1.0522
CGA	CAC	R	H	9.24e-05	8.21e-05	0.888438	-0.0513731	1070	0.529877	0.561755	0.0163116	0.0221514	1.1218	1.0138
CGA	CAG	R	Q	0.000210862	0.000157374	0.746336	-0.127065	2051	0.495114	0.491892	0.0163116	0.0294555	1.1218	0.99245
CGA	CAT	R	H	6.68e-05	7.98e-05	1.19394	0.0769823	1040	0.54392	0.551147	0.0163116	0.0221514	1.1218	1.0776
CGA	CCA	R	P	0.000106278	7.49e-05	0.704649	-0.152027	976	0.5067	0.507894	0.0163116	0.0110747	1.1218	1.10015
CGA	CCC	R	P	0.000127211	8.63e-05	0.678572	-0.168404	1125	0.472884	0.474603	0.0163116	0.0213026	1.1218	1.0432
CGA	CCG	R	P	4.5e-05	2.52e-05	0.559201	-0.252432	328	0.447116	0.419717	0.0163116	0.00768887	1.1218	1.19125
CGA	CCT	R	P	0.000112171	8.05e-05	0.717565	-0.144139	1049	0.488716	0.488629	0.0163116	0.0213026	1.1218	1.1145
CGA	CGA	R	R	3.66e-05	3.37e-05	0.919549	-0.0364251	439	0.519869	0.540682	0.0163116	0.0163116	1.1218	1.1218
CGA	CGC	R	R	6.33e-05	4.82e-05	0.761688	-0.118223	628	0.496862	0.502891	0.0163116	0.0275274	1.1218	1.0227
CGA	CGG	R	R	7e-05	6.04e-05	0.862683	-0.0641488	787	0.464971	0.461538	0.0163116	0.0138401	1.1218	1.0887
CGA	CGT	R	R	2.73e-05	2.82e-05	1.03548	0.0151426	368	0.516529	0.548654	0.0163116	0.0275274	1.1218	0.9583
CGA	CTA	R	L	4.3e-05	4.21e-05	0.979611	-0.00894644	549	0.494322	0.481436	0.0163116	0.0111484	1.1218	1.10075
CGA	CTC	R	L	0.000117641	8.96e-05	0.761821	-0.118147	1168	0.495957	0.496302	0.0163116	0.0239894	1.1218	0.9953
CGA	CTG	R	L	0.000239201	0.000149548	0.625197	-0.203983	1949	0.480141	0.470126	0.0163116	0.0206915	1.1218	1.01825
CGA	CTT	R	L	8.02e-05	7.47e-05	0.930595	-0.0312394	973	0.489092	0.484321	0.0163116	0.0239894	1.1218	0.97875
CGA	GAA	R	E	0.000180072	0.000237404	1.31838	0.120042	3094	0.499153	0.501801	0.0163116	0.0269043	1.1218	1.0743
CGA	GAC	R	D	0.000151859	0.00021239	1.3986	0.145695	2768	0.51066	0.526584	0.0163116	0.0478211	1.1218	0.9971
CGA	GAG	R	E	0.000246393	0.000315976	1.28241	0.108027	4118	0.489639	0.474743	0.0163116	0.052637	1.1218	0.979
CGA	GAT	R	D	0.000131357	0.000182772	1.39142	0.143457	2382	0.485972	0.474422	0.0163116	0.0478211	1.1218	0.9582
CGA	GCA	R	A	9.68e-05	0.000130595	1.34868	0.129909	1702	0.523008	0.53925	0.0163116	0.0228152	1.1218	0.9937
CGA	GCC	R	A	0.000171145	0.000206635	1.20737	0.0818401	2693	0.496735	0.5	0.0163116	0.0453674	1.1218	0.968
CGA	GCG	R	A	4.64e-05	4.63e-05	0.999202	-0.000346884	604	0.375216	0.297118	0.0163116	0.0143675	1.1218	1.0241
CGA	GCT	R	A	0.00011091	0.000141031	1.27158	0.104343	1838	0.486879	0.489469	0.0163116	0.0453674	1.1218	0.9908
CGA	GGA	R	G	0.000100332	0.000165201	1.64653	0.216571	2153	0.478462	0.470707	0.0163116	0.0230541	1.1218	0.99255
CGA	GGC	R	G	0.000135442	0.000207863	1.5347	0.186023	2709	0.479709	0.485507	0.0163116	0.0591899	1.1218	1.00645
CGA	GGG	R	G	0.000102179	0.00016405	1.60551	0.205612	2138	0.494291	0.483781	0.0163116	0.0126808	1.1218	1.06205
CGA	GGT	R	G	6.48e-05	0.000100364	1.54773	0.189694	1308	0.493165	0.489925	0.0163116	0.0591899	1.1218	0.99075
CGA	GTA	R	V	4.24e-05	6.71e-05	1.58246	0.199334	875	0.488753	0.470718	0.0163116	0.0117301	1.1218	0.924
CGA	GTC	R	V	8.63e-05	0.000111566	1.29302	0.111606	1454	0.514265	0.53281	0.0163116	0.0211935	1.1218	0.89355
CGA	GTG	R	V	0.000166804	0.000205254	1.23051	0.0900853	2675	0.47796	0.47239	0.0163116	0.0236722	1.1218	0.88425
CGA	GTT	R	V	6.54e-05	8.59e-05	1.31315	0.118314	1120	0.508458	0.522546	0.0163116	0.0211935	1.1218	0.8677
CGA	TAC	R	Y	8.79e-05	7.56e-05	0.859743	-0.0656312	985	0.507329	0.499172	0.0163116	0.0338304	1.1218	0.97905
CGA	TAT	R	Y	7.08e-05	6.55e-05	0.924971	-0.0338717	853	0.485785	0.478431	0.0163116	0.0338304	1.1218	1.026
CGA	TCA	R	S	7.81e-05	5.33e-05	0.68162	-0.166458	694	0.520354	0.534397	0.0163116	0.0115157	1.1218	0.96145
CGA	TCC	R	S	0.000110326	6.14e-05	0.556392	-0.254619	800	0.506483	0.538977	0.0163116	0.0186326	1.1218	1.00125
CGA	TCG	R	S	2.76e-05	1.26e-05	0.455472	-0.341539	164	0.511148	0.532673	0.0163116	0.00583211	1.1218	1.09695
CGA	TCT	R	S	9.51e-05	6.49e-05	0.682284	-0.166035	846	0.510223	0.517766	0.0163116	0.0186326	1.1218	0.99835
CGA	TGC	R	C	7.6e-05	4.86e-05	0.639069	-0.194453	633	0.499509	0.507042	0.0163116	0.0207665	1.1218	1.01155
CGA	TGG	R	W	7.41e-05	5.93e-05	0.800583	-0.0965934	773	0.471774	0.462121	0.0163116	0.0149398	1.1218	1.11315
CGA	TGT	R	C	6.44e-05	5.31e-05	0.824765	-0.0836698	692	0.47778	0.458882	0.0163116	0.0207665	1.1218	1.00575
CGA	TTA	R	L	4.57e-05	4.14e-05	0.907355	-0.0422226	540	0.484655	0.474134	0.0163116	0.00529486	1.1218	1.06805
CGA	TTC	R	F	0.000118401	8.02e-05	0.677221	-0.169269	1045	0.521154	0.538947	0.0163116	0.0260307	1.1218	0.91515
CGA	TTG	R	L	7.76e-05	4.59e-05	0.591057	-0.228371	598	0.460593	0.428885	0.0163116	0.00875914	1.1218	1.0463
CGA	TTT	R	F	0.000100666	9.47e-05	0.940592	-0.0265987	1234	0.483845	0.465558	0.0163116	0.0260307	1.1218	0.92595
CGC	AAA	R	K	0.00025595	0.000150929	0.589682	-0.229382	1967	0.517862	0.5312	0.0275274	0.0452844	1.0227	1.03505
CGC	AAC	R	N	0.000192833	0.000192824	0.999951	-2.1371e-05	2513	0.505357	0.505	0.0275274	0.0281357	1.0227	0.9321
CGC	AAG	R	K	0.000327904	0.000373064	1.13772	0.0560369	4862	0.509277	0.511616	0.0275274	0.0314993	1.0227	0.95645
CGC	AAT	R	N	0.000173661	8.33e-05	0.479397	-0.319305	1085	0.506056	0.491166	0.0275274	0.0281357	1.0227	0.96795
CGC	ACA	R	T	0.000160904	0.000124687	0.774915	-0.110746	1625	0.515422	0.527244	0.0275274	0.0108133	1.0227	1.0389
CGC	ACC	R	T	0.00019854	0.000230192	1.15942	0.0642414	3000	0.491324	0.487152	0.0275274	0.0242451	1.0227	0.93375
CGC	ACG	R	T	6.23e-05	0.000115019	1.84633	0.26631	1499	0.473634	0.460177	0.0275274	0.00943918	1.0227	1.1156
CGC	ACT	R	T	0.000139931	7.63e-05	0.545604	-0.263122	995	0.501828	0.505597	0.0275274	0.0242451	1.0227	0.9959
CGC	AGA	R	R	0.000126821	0.000104814	0.826472	-0.0827719	1366	0.510813	0.526923	0.0275274	0.0127463	1.0227	1.0249
CGC	AGC	R	S	0.000209245	0.000371222	1.7741	0.248979	4838	0.489114	0.488692	0.0275274	0.0217013	1.0227	0.9216
CGC	AGG	R	R	0.000126522	0.000201418	1.59195	0.201931	2625	0.500154	0.504082	0.0275274	0.0117619	1.0227	1.05585
CGC	AGT	R	S	0.000130071	0.000107806	0.82883	-0.0815345	1405	0.515284	0.54059	0.0275274	0.0217013	1.0227	0.9486
CGC	ATA	R	I	7.67e-05	3.93e-05	0.51235	-0.290433	512	0.489591	0.496599	0.0275274	0.00827608	1.0227	1.08255
CGC	ATC	R	I	0.000206152	0.000353191	1.71325	0.233821	4603	0.494914	0.492857	0.0275274	0.028918	1.0227	0.86415
CGC	ATG	R	M	0.000219422	0.000244847	1.11587	0.0476143	3191	0.523913	0.529644	0.0275274	0.0226408	1.0227	0.9979
CGC	ATT	R	I	0.000160157	0.000107039	0.66834	-0.175002	1395	0.517883	0.519966	0.0275274	0.028918	1.0227	0.88455
CGC	CAA	R	Q	0.00013135	8.32e-05	0.633239	-0.198432	1084	0.489377	0.497754	0.0275274	0.0121536	1.0227	1.0522
CGC	CAC	R	H	0.000159594	0.000238018	1.49139	0.173592	3102	0.513406	0.523659	0.0275274	0.0221514	1.0227	1.0138
CGC	CAG	R	Q	0.00036416	0.000410508	1.12727	0.0520298	5350	0.506935	0.501422	0.0275274	0.0294555	1.0227	0.99245
CGC	CAT	R	H	0.000115428	0.000101284	0.877465	-0.05677	1320	0.518879	0.524525	0.0275274	0.0221514	1.0227	1.0776
CGC	CCA	R	P	0.000183543	0.000122385	0.666793	-0.176009	1595	0.52325	0.535204	0.0275274	0.0110747	1.0227	1.10015
CGC	CCC	R	P	0.000219694	0.000205331	0.934624	-0.0293632	2676	0.462886	0.453694	0.0275274	0.0213026	1.0227	1.0432
CGC	CCG	R	P	7.77e-05	9.86e-05	1.26854	0.103304	1285	0.409176	0.366197	0.0275274	0.00768887	1.0227	1.19125
CGC	CCT	R	P	0.00019372	0.000126145	0.65117	-0.186305	1644	0.552598	0.594913	0.0275274	0.0213026	1.0227	1.1145
CGC	CGA	R	R	6.33e-05	7.63e-05	1.2056	0.0812039	994	0.500021	0.512231	0.0275274	0.0163116	1.0227	1.1218
CGC	CGC	R	R	0.000109256	0.000301014	2.75513	0.440143	3923	0.461862	0.44863	0.0275274	0.0275274	1.0227	1.0227
CGC	CGG	R	R	0.000120888	0.00022482	1.85974	0.269451	2930	0.463473	0.458917	0.0275274	0.0138401	1.0227	1.0887
CGC	CGT	R	R	4.71e-05	6.39e-05	1.35721	0.132647	833	0.494002	0.493298	0.0275274	0.0275274	1.0227	0.9583
CGC	CTA	R	L	7.43e-05	6.49e-05	0.874095	-0.0584414	846	0.493633	0.50579	0.0275274	0.0111484	1.0227	1.10075
CGC	CTC	R	L	0.000203166	0.000345364	1.69991	0.230426	4501	0.477118	0.453646	0.0275274	0.0239894	1.0227	0.9953
CGC	CTG	R	L	0.000413101	0.00063249	1.53108	0.184997	8243	0.478002	0.477778	0.0275274	0.0206915	1.0227	1.01825
CGC	CTT	R	L	0.000138552	0.000114405	0.825719	-0.0831675	1491	0.498692	0.504668	0.0275274	0.0239894	1.0227	0.97875
CGC	GAA	R	E	0.000310985	3.25e-05	0.104368	-0.981431	423	0.440966	0.418667	0.0275274	0.0269043	1.0227	1.0743
CGC	GAC	R	D	0.00026226	0.000136427	0.520196	-0.283833	1778	0.440951	0.426087	0.0275274	0.0478211	1.0227	0.9971
CGC	GAG	R	E	0.000425521	0.00024876	0.584602	-0.23314	3242	0.428653	0.391726	0.0275274	0.052637	1.0227	0.979
CGC	GAT	R	D	0.000226853	4.04e-05	0.177913	-0.749792	526	0.470618	0.482021	0.0275274	0.0478211	1.0227	0.9582
CGC	GCA	R	A	0.000167229	4.33e-05	0.258783	-0.587065	564	0.450917	0.419664	0.0275274	0.0228152	1.0227	0.9937
CGC	GCC	R	A	0.000295568	0.000229424	0.776215	-0.110018	2990	0.404741	0.347538	0.0275274	0.0453674	1.0227	0.968
CGC	GCG	R	A	8.01e-05	0.000117014	1.46081	0.164593	1525	0.36517	0.293427	0.0275274	0.0143675	1.0227	1.0241
CGC	GCT	R	A	0.000191542	4.77e-05	0.249169	-0.603505	622	0.433878	0.394344	0.0275274	0.0453674	1.0227	0.9908
CGC	GGA	R	G	0.000173274	4.56e-05	0.263039	-0.57998	594	0.401367	0.364907	0.0275274	0.0230541	1.0227	0.99255
CGC	GGC	R	G	0.000233909	0.000207172	0.885696	-0.0527154	2700	0.394856	0.327536	0.0275274	0.0591899	1.0227	1.00645
CGC	GGG	R	G	0.000176464	0.000130058	0.737024	-0.132518	1695	0.369268	0.297645	0.0275274	0.0126808	1.0227	1.06205
CGC	GGT	R	G	0.000111989	3.32e-05	0.296675	-0.527719	433	0.407611	0.336996	0.0275274	0.0591899	1.0227	0.99075
CGC	GTA	R	V	7.33e-05	1.59e-05	0.216772	-0.663997	207	0.482017	0.480349	0.0275274	0.0117301	1.0227	0.924
CGC	GTC	R	V	0.000149011	9.47e-05	0.635425	-0.196936	1234	0.444596	0.416194	0.0275274	0.0211935	1.0227	0.89355
CGC	GTG	R	V	0.000288071	0.000229041	0.795084	-0.0995871	2985	0.473965	0.473904	0.0275274	0.0236722	1.0227	0.88425
CGC	GTT	R	V	0.000113022	2.41e-05	0.213173	-0.671267	314	0.443279	0.431645	0.0275274	0.0211935	1.0227	0.8677
CGC	TAC	R	Y	0.00015182	0.000330402	2.17627	0.337714	4306	0.485653	0.457281	0.0275274	0.0338304	1.0227	0.97905
CGC	TAT	R	Y	0.000122203	0.000153384	1.25516	0.0986991	1999	0.467271	0.420712	0.0275274	0.0338304	1.0227	1.026
CGC	TCA	R	S	0.000134921	0.000111796	0.828609	-0.0816506	1457	0.50072	0.494526	0.0275274	0.0115157	1.0227	0.96145
CGC	TCC	R	S	0.000190533	0.000288277	1.513	0.179839	3757	0.500456	0.496933	0.0275274	0.0186326	1.0227	1.00125
CGC	TCG	R	S	4.77e-05	0.000105965	2.22085	0.346518	1381	0.454623	0.433382	0.0275274	0.00583211	1.0227	1.09695
CGC	TCT	R	S	0.000164311	0.000127526	0.776127	-0.110067	1662	0.494971	0.501921	0.0275274	0.0186326	1.0227	0.99835
CGC	TGC	R	C	0.000131255	0.000362245	2.75985	0.440885	4721	0.460341	0.438291	0.0275274	0.0207665	1.0227	1.01155
CGC	TGG	R	W	0.000127948	0.000294875	2.30465	0.362605	3843	0.489068	0.491566	0.0275274	0.0149398	1.0227	1.11315
CGC	TGT	R	C	0.000111183	0.000169881	1.52795	0.184109	2214	0.477591	0.471928	0.0275274	0.0207665	1.0227	1.00575
CGC	TTA	R	L	7.89e-05	4.09e-05	0.518583	-0.285182	533	0.497349	0.504606	0.0275274	0.00529486	1.0227	1.06805
CGC	TTC	R	F	0.000204478	0.00043606	2.13255	0.328899	5683	0.473208	0.467681	0.0275274	0.0260307	1.0227	0.91515
CGC	TTG	R	L	0.00013407	0.000106118	0.791512	-0.101542	1383	0.471704	0.459916	0.0275274	0.00875914	1.0227	1.0463
CGC	TTT	R	F	0.00017385	0.000166352	0.956869	-0.0191475	2168	0.484098	0.468636	0.0275274	0.0260307	1.0227	0.92595
CGG	AAA	R	K	0.000283202	0.000224897	0.794123	-0.100112	2931	0.504492	0.512752	0.0138401	0.0452844	1.0887	1.03505
CGG	AAC	R	N	0.000213365	0.000205945	0.965223	-0.0153723	2684	0.491912	0.491929	0.0138401	0.0281357	1.0887	0.9321
CGG	AAG	R	K	0.000362817	0.000419256	1.15556	0.0627917	5464	0.505981	0.513294	0.0138401	0.0314993	1.0887	0.95645
CGG	AAT	R	N	0.000192151	0.000121618	0.632927	-0.198646	1585	0.485335	0.466267	0.0138401	0.0281357	1.0887	0.96795
CGG	ACA	R	T	0.000178036	0.000116017	0.651645	-0.185989	1512	0.508731	0.501093	0.0138401	0.0108133	1.0887	1.0389
CGG	ACC	R	T	0.000219679	0.000183846	0.836885	-0.0773341	2396	0.490757	0.4875	0.0138401	0.0242451	1.0887	0.93375
CGG	ACG	R	T	6.89e-05	7.75e-05	1.12432	0.0508884	1010	0.489351	0.470324	0.0138401	0.00943918	1.0887	1.1156
CGG	ACT	R	T	0.00015483	9.07e-05	0.585776	-0.232269	1182	0.484596	0.498927	0.0138401	0.0242451	1.0887	0.9959
CGG	AGA	R	R	0.000140324	0.000143563	1.02308	0.0099102	1871	0.497492	0.495726	0.0138401	0.0127463	1.0887	1.0249
CGG	AGC	R	S	0.000231524	0.000272624	1.17752	0.0709674	3553	0.457988	0.447266	0.0138401	0.0217013	1.0887	0.9216
CGG	AGG	R	R	0.000139993	0.000241087	1.72213	0.236066	3142	0.493601	0.49746	0.0138401	0.0117619	1.0887	1.05585
CGG	AGT	R	S	0.00014392	0.000102359	0.71122	-0.147996	1334	0.496203	0.500909	0.0138401	0.0217013	1.0887	0.9486
CGG	ATA	R	I	8.48e-05	5.39e-05	0.634882	-0.197307	702	0.510059	0.490909	0.0138401	0.00827608	1.0887	1.08255
CGG	ATC	R	I	0.000228102	0.000183923	0.80632	-0.0934927	2397	0.481859	0.485656	0.0138401	0.028918	1.0887	0.86415
CGG	ATG	R	M	0.000242785	0.000173564	0.71489	-0.145761	2262	0.522032	0.531103	0.0138401	0.0226408	1.0887	0.9979
CGG	ATT	R	I	0.000177209	0.000103126	0.581945	-0.235118	1344	0.495754	0.491509	0.0138401	0.028918	1.0887	0.88455
CGG	CAA	R	Q	0.000145335	9.74e-05	0.670504	-0.173599	1270	0.523143	0.534471	0.0138401	0.0121536	1.0887	1.0522
CGG	CAC	R	H	0.000176587	0.000210318	1.19102	0.0759183	2741	0.505891	0.518878	0.0138401	0.0221514	1.0887	1.0138
CGG	CAG	R	Q	0.000402933	0.000509721	1.26503	0.102099	6643	0.497556	0.502079	0.0138401	0.0294555	1.0887	0.99245
CGG	CAT	R	H	0.000127718	9.04e-05	0.707718	-0.15014	1178	0.501695	0.505433	0.0138401	0.0221514	1.0887	1.0776
CGG	CCA	R	P	0.000203085	0.000168807	0.831212	-0.0802881	2200	0.512602	0.516049	0.0138401	0.0110747	1.0887	1.10015
CGG	CCC	R	P	0.000243085	0.000417107	1.71589	0.234489	5436	0.486323	0.485073	0.0138401	0.0213026	1.0887	1.0432
CGG	CCG	R	P	8.6e-05	0.000166505	1.93607	0.28692	2170	0.403721	0.347272	0.0138401	0.00768887	1.0887	1.19125
CGG	CCT	R	P	0.000214346	0.000189064	0.882049	-0.0545074	2464	0.497349	0.491943	0.0138401	0.0213026	1.0887	1.1145
CGG	CGA	R	R	7e-05	9.09e-05	1.29896	0.113595	1185	0.437436	0.420373	0.0138401	0.0163116	1.0887	1.1218
CGG	CGC	R	R	0.000120888	0.000276383	2.28627	0.359127	3602	0.455124	0.439891	0.0138401	0.0275274	1.0887	1.0227
CGG	CGG	R	R	0.00013376	0.000318508	2.3812	0.376795	4151	0.451209	0.433544	0.0138401	0.0138401	1.0887	1.0887
CGG	CGT	R	R	5.21e-05	6.96e-05	1.33557	0.125668	907	0.482066	0.476384	0.0138401	0.0275274	1.0887	0.9583
CGG	CTA	R	L	8.22e-05	7.27e-05	0.884295	-0.0534027	947	0.494488	0.497349	0.0138401	0.0111484	1.0887	1.10075
CGG	CTC	R	L	0.000224798	0.000285514	1.27009	0.103836	3721	0.473328	0.469954	0.0138401	0.0239894	1.0887	0.9953
CGG	CTG	R	L	0.000457085	0.000643462	1.40775	0.148526	8386	0.472959	0.469238	0.0138401	0.0206915	1.0887	1.01825
CGG	CTT	R	L	0.000153304	0.000112027	0.730746	-0.136233	1460	0.47816	0.466785	0.0138401	0.0239894	1.0887	0.97875
CGG	GAA	R	E	0.000344097	0.000279299	0.811687	-0.0906112	3640	0.492623	0.488701	0.0138401	0.0269043	1.0887	1.0743
CGG	GAC	R	D	0.000290184	0.000430535	1.48366	0.171335	5611	0.472958	0.468299	0.0138401	0.0478211	1.0887	0.9971
CGG	GAG	R	E	0.000470827	0.000728249	1.54674	0.189418	9491	0.474363	0.468493	0.0138401	0.052637	1.0887	0.979
CGG	GAT	R	D	0.000251007	0.000207863	0.828115	-0.0819092	2709	0.487188	0.484848	0.0138401	0.0478211	1.0887	0.9582
CGG	GCA	R	A	0.000185035	0.00022083	1.19346	0.0768061	2878	0.505204	0.521179	0.0138401	0.0228152	1.0887	0.9937
CGG	GCC	R	A	0.000327038	0.000466061	1.4251	0.153845	6074	0.482669	0.474807	0.0138401	0.0453674	1.0887	0.968
CGG	GCG	R	A	8.86e-05	0.000166045	1.87344	0.27264	2164	0.39339	0.332618	0.0138401	0.0143675	1.0887	1.0241
CGG	GCT	R	A	0.000211936	0.000198041	0.93444	-0.0294486	2581	0.51166	0.534694	0.0138401	0.0453674	1.0887	0.9908
CGG	GGA	R	G	0.000191724	0.000142642	0.743998	-0.128428	1859	0.478241	0.484708	0.0138401	0.0230541	1.0887	0.99255
CGG	GGC	R	G	0.000258814	0.000387259	1.49628	0.175013	5047	0.453237	0.440585	0.0138401	0.0591899	1.0887	1.00645
CGG	GGG	R	G	0.000195253	0.000161134	0.825259	-0.0834099	2100	0.464221	0.453947	0.0138401	0.0126808	1.0887	1.06205
CGG	GGT	R	G	0.000123913	0.000127833	1.03164	0.0135274	1666	0.474912	0.456977	0.0138401	0.0591899	1.0887	0.99075
CGG	GTA	R	V	8.11e-05	5.93e-05	0.731596	-0.135728	773	0.480785	0.475145	0.0138401	0.0117301	1.0887	0.924
CGG	GTC	R	V	0.000164877	0.00016474	0.999172	-0.000359961	2147	0.467034	0.463415	0.0138401	0.0211935	1.0887	0.89355
CGG	GTG	R	V	0.000318743	0.000305081	0.957137	-0.0190261	3976	0.469223	0.461224	0.0138401	0.0236722	1.0887	0.88425
CGG	GTT	R	V	0.000125056	7.04e-05	0.562642	-0.249768	917	0.492244	0.475661	0.0138401	0.0211935	1.0887	0.8677
CGG	TAC	R	Y	0.000167985	0.000111183	0.661861	-0.179233	1449	0.485887	0.462898	0.0138401	0.0338304	1.0887	0.97905
CGG	TAT	R	Y	0.000135214	5.8e-05	0.42901	-0.367533	756	0.498902	0.477664	0.0138401	0.0338304	1.0887	1.026
CGG	TCA	R	S	0.000149286	6.65e-05	0.445623	-0.351032	867	0.498929	0.512381	0.0138401	0.0115157	1.0887	0.96145
CGG	TCC	R	S	0.00021082	0.000113408	0.537937	-0.269269	1478	0.50365	0.512842	0.0138401	0.0186326	1.0887	1.00125
CGG	TCG	R	S	5.28e-05	2.99e-05	0.566824	-0.246552	390	0.453951	0.493162	0.0138401	0.00583211	1.0887	1.09695
CGG	TCT	R	S	0.000181806	7.2e-05	0.396302	-0.401974	939	0.49605	0.49449	0.0138401	0.0186326	1.0887	0.99835
CGG	TGC	R	C	0.000145231	8.8e-05	0.606001	-0.217527	1147	0.46807	0.457338	0.0138401	0.0207665	1.0887	1.01155
CGG	TGG	R	W	0.000141571	9.74e-05	0.687788	-0.162545	1269	0.490125	0.508264	0.0138401	0.0149398	1.0887	1.11315
CGG	TGT	R	C	0.000123021	6.02e-05	0.489621	-0.31014	785	0.437554	0.409683	0.0138401	0.0207665	1.0887	1.00575
CGG	TTA	R	L	8.73e-05	3.7e-05	0.423835	-0.372803	482	0.489233	0.494454	0.0138401	0.00529486	1.0887	1.06805
CGG	TTC	R	F	0.00022625	0.000126912	0.560939	-0.251084	1654	0.487272	0.486507	0.0138401	0.0260307	1.0887	0.91515
CGG	TTG	R	L	0.000148345	7.17e-05	0.483622	-0.315494	935	0.477347	0.468108	0.0138401	0.00875914	1.0887	1.0463
CGG	TTT	R	F	0.00019236	9.48e-05	0.492628	-0.307481	1235	0.498675	0.48917	0.0138401	0.0260307	1.0887	0.92595
CGT	AAA	R	K	0.000110326	6.69e-05	0.606467	-0.217193	872	0.489046	0.4704	0.0275274	0.0452844	0.9583	1.03505
CGT	AAC	R	N	8.31e-05	4.01e-05	0.482798	-0.316235	523	0.526301	0.551665	0.0275274	0.0281357	0.9583	0.9321
CGT	AAG	R	K	0.000141341	6.58e-05	0.465243	-0.33232	857	0.494492	0.490066	0.0275274	0.0314993	0.9583	0.95645
CGT	AAT	R	N	7.49e-05	4.11e-05	0.549424	-0.260092	536	0.523067	0.530038	0.0275274	0.0281357	0.9583	0.96795
CGT	ACA	R	T	6.94e-05	3.54e-05	0.511116	-0.29148	462	0.493934	0.504228	0.0275274	0.0108133	0.9583	1.0389
CGT	ACC	R	T	8.56e-05	4.73e-05	0.552304	-0.257822	616	0.494527	0.497313	0.0275274	0.0242451	0.9583	0.93375
CGT	ACG	R	T	2.69e-05	9.97e-06	0.371474	-0.430071	130	0.445548	0.39114	0.0275274	0.00943918	0.9583	1.1156
CGT	ACT	R	T	6.03e-05	3.77e-05	0.624617	-0.204386	491	0.528573	0.552632	0.0275274	0.0242451	0.9583	0.9959
CGT	AGA	R	R	5.47e-05	3.9e-05	0.713047	-0.146882	508	0.482652	0.467525	0.0275274	0.0127463	0.9583	1.0249
CGT	AGC	R	S	9.02e-05	4.4e-05	0.487467	-0.312055	573	0.497338	0.507594	0.0275274	0.0217013	0.9583	0.9216
CGT	AGG	R	R	5.45e-05	4.76e-05	0.872309	-0.0593298	620	0.496817	0.521626	0.0275274	0.0117619	0.9583	1.05585
CGT	AGT	R	S	5.61e-05	3.27e-05	0.58301	-0.234324	426	0.513926	0.524987	0.0275274	0.0217013	0.9583	0.9486
CGT	ATA	R	I	3.31e-05	2.11e-05	0.638421	-0.194893	275	0.54847	0.563368	0.0275274	0.00827608	0.9583	1.08255
CGT	ATC	R	I	8.89e-05	5.49e-05	0.618259	-0.208829	716	0.50615	0.514341	0.0275274	0.028918	0.9583	0.86415
CGT	ATG	R	M	9.46e-05	3.94e-05	0.416992	-0.379872	514	0.52363	0.538309	0.0275274	0.0226408	0.9583	0.9979
CGT	ATT	R	I	6.9e-05	5.13e-05	0.743579	-0.128673	669	0.519009	0.519856	0.0275274	0.028918	0.9583	0.88455
CGT	CAA	R	Q	5.66e-05	4.53e-05	0.800946	-0.0963969	591	0.51012	0.499309	0.0275274	0.0121536	0.9583	1.0522
CGT	CAC	R	H	6.88e-05	6.78e-05	0.984891	-0.0066118	883	0.541155	0.573529	0.0275274	0.0221514	0.9583	1.0138
CGT	CAG	R	Q	0.000156969	0.000130519	0.831491	-0.0801423	1701	0.503048	0.506231	0.0275274	0.0294555	0.9583	0.99245
CGT	CAT	R	H	4.98e-05	6.47e-05	1.30005	0.113961	843	0.488734	0.483146	0.0275274	0.0221514	0.9583	1.0776
CGT	CCA	R	P	7.91e-05	6.92e-05	0.874811	-0.058086	902	0.493819	0.485902	0.0275274	0.0110747	0.9583	1.10015
CGT	CCC	R	P	9.47e-05	7.9e-05	0.834575	-0.0785348	1030	0.480321	0.464979	0.0275274	0.0213026	0.9583	1.0432
CGT	CCG	R	P	3.35e-05	2.23e-05	0.666456	-0.176228	291	0.44132	0.405286	0.0275274	0.00768887	0.9583	1.19125
CGT	CCT	R	P	8.35e-05	8.12e-05	0.9722	-0.0122442	1058	0.523152	0.549051	0.0275274	0.0213026	0.9583	1.1145
CGT	CGA	R	R	2.73e-05	3.49e-05	1.28028	0.107306	455	0.494567	0.48924	0.0275274	0.0163116	0.9583	1.1218
CGT	CGC	R	R	4.71e-05	5.69e-05	1.20731	0.0818201	741	0.501736	0.505669	0.0275274	0.0275274	0.9583	1.0227
CGT	CGG	R	R	5.21e-05	6.53e-05	1.25311	0.0979904	851	0.466151	0.460384	0.0275274	0.0138401	0.9583	1.0887
CGT	CGT	R	R	2.03e-05	3.93e-05	1.9353	0.286749	512	0.462628	0.432345	0.0275274	0.0275274	0.9583	0.9583
CGT	CTA	R	L	3.2e-05	3.78e-05	1.17932	0.0716307	492	0.51244	0.497773	0.0275274	0.0111484	0.9583	1.10075
CGT	CTC	R	L	8.76e-05	9.1e-05	1.03915	0.0166793	1186	0.495379	0.493877	0.0275274	0.0239894	0.9583	0.9953
CGT	CTG	R	L	0.000178065	0.000167042	0.938097	-0.0277523	2177	0.4929	0.483871	0.0275274	0.0206915	0.9583	1.01825
CGT	CTT	R	L	5.97e-05	8e-05	1.33875	0.1267	1042	0.483292	0.474769	0.0275274	0.0239894	0.9583	0.97875
CGT	GAA	R	E	0.000134049	0.000124303	0.927301	-0.0327793	1620	0.501451	0.507434	0.0275274	0.0269043	0.9583	1.0743
CGT	GAC	R	D	0.000113046	0.00013965	1.23533	0.0917843	1820	0.540521	0.57432	0.0275274	0.0478211	0.9583	0.9971
CGT	GAG	R	E	0.000183419	0.000185918	1.01363	0.00587809	2423	0.508555	0.508475	0.0275274	0.052637	0.9583	0.979
CGT	GAT	R	D	9.78e-05	0.000103203	1.05541	0.0234223	1345	0.496867	0.506831	0.0275274	0.0478211	0.9583	0.9582
CGT	GCA	R	A	7.21e-05	7.57e-05	1.05063	0.0214508	987	0.520901	0.551227	0.0275274	0.0228152	0.9583	0.9937
CGT	GCC	R	A	0.000127403	0.000174178	1.36714	0.135814	2270	0.51724	0.532034	0.0275274	0.0453674	0.9583	0.968
CGT	GCG	R	A	3.45e-05	3.44e-05	0.995585	-0.00192145	448	0.418751	0.39905	0.0275274	0.0143675	0.9583	1.0241
CGT	GCT	R	A	8.26e-05	9.31e-05	1.12731	0.0520424	1213	0.51329	0.520089	0.0275274	0.0453674	0.9583	0.9908
CGT	GGA	R	G	7.47e-05	0.000105811	1.41669	0.151275	1379	0.50736	0.523342	0.0275274	0.0230541	0.9583	0.99255
CGT	GGC	R	G	0.000100825	0.00017226	1.7085	0.232614	2245	0.501665	0.509594	0.0275274	0.0591899	0.9583	1.00645
CGT	GGG	R	G	7.61e-05	0.000138959	1.82687	0.261708	1811	0.481543	0.472803	0.0275274	0.0126808	0.9583	1.06205
CGT	GGT	R	G	4.83e-05	8.53e-05	1.76757	0.247375	1112	0.506049	0.523135	0.0275274	0.0591899	0.9583	0.99075
CGT	GTA	R	V	3.16e-05	4.84e-05	1.53299	0.18554	631	0.490426	0.477958	0.0275274	0.0117301	0.9583	0.924
CGT	GTC	R	V	6.42e-05	0.000113101	1.76086	0.245724	1474	0.525776	0.543175	0.0275274	0.0211935	0.9583	0.89355
CGT	GTG	R	V	0.000124172	0.000216534	1.74382	0.241503	2822	0.497293	0.494881	0.0275274	0.0236722	0.9583	0.88425
CGT	GTT	R	V	4.87e-05	7.5e-05	1.54035	0.18762	978	0.51098	0.5141	0.0275274	0.0211935	0.9583	0.8677
CGT	TAC	R	Y	6.54e-05	7.3e-05	1.11623	0.0477539	952	0.509515	0.495557	0.0275274	0.0338304	0.9583	0.97905
CGT	TAT	R	Y	5.27e-05	5.98e-05	1.13621	0.0554582	780	0.466313	0.442215	0.0275274	0.0338304	0.9583	1.026
CGT	TCA	R	S	5.82e-05	5.92e-05	1.01855	0.00798443	772	0.510124	0.510113	0.0275274	0.0115157	0.9583	0.96145
CGT	TCC	R	S	8.21e-05	8.97e-05	1.09217	0.0382894	1169	0.522629	0.544402	0.0275274	0.0186326	0.9583	1.00125
CGT	TCG	R	S	2.06e-05	1.5e-05	0.731237	-0.135942	196	0.473071	0.453164	0.0275274	0.00583211	0.9583	1.09695
CGT	TCT	R	S	7.08e-05	8.92e-05	1.25888	0.0999852	1162	0.515546	0.528696	0.0275274	0.0186326	0.9583	0.99835
CGT	TGC	R	C	5.66e-05	4.15e-05	0.733712	-0.134475	541	0.489424	0.507788	0.0275274	0.0207665	0.9583	1.01155
CGT	TGG	R	W	5.52e-05	4.51e-05	0.818067	-0.0872112	588	0.491432	0.480141	0.0275274	0.0149398	0.9583	1.11315
CGT	TGT	R	C	4.79e-05	4.01e-05	0.835755	-0.077921	522	0.493042	0.48479	0.0275274	0.0207665	0.9583	1.00575
CGT	TTA	R	L	3.4e-05	4.39e-05	1.29111	0.110964	572	0.499094	0.492154	0.0275274	0.00529486	0.9583	1.06805
CGT	TTC	R	F	8.81e-05	0.00010374	1.177	0.0707753	1352	0.492394	0.484412	0.0275274	0.0260307	0.9583	0.91515
CGT	TTG	R	L	5.78e-05	6.61e-05	1.14451	0.0586199	862	0.492781	0.495522	0.0275274	0.00875914	0.9583	1.0463
CGT	TTT	R	F	7.49e-05	8.94e-05	1.19288	0.0765964	1165	0.484604	0.490818	0.0275274	0.0260307	0.9583	0.92595
CTA	AAA	L	K	0.000173977	0.000238018	1.3681	0.136119	3102	0.516375	0.515461	0.0111484	0.0452844	1.10075	1.03505
CTA	AAC	L	N	0.000131075	0.000122385	0.933707	-0.0297895	1595	0.521627	0.518919	0.0111484	0.0281357	1.10075	0.9321
CTA	AAG	L	K	0.000222886	0.000268634	1.20525	0.0810778	3501	0.522083	0.532757	0.0111484	0.0314993	1.10075	0.95645
CTA	AAT	L	N	0.000118043	0.000179703	1.52236	0.182516	2342	0.49583	0.490451	0.0111484	0.0281357	1.10075	0.96795
CTA	ACA	L	T	0.000109371	0.000125147	1.14424	0.0585182	1631	0.511158	0.516908	0.0111484	0.0108133	1.10075	1.0389
CTA	ACC	L	T	0.000134954	9.02e-05	0.66807	-0.175178	1175	0.520643	0.525478	0.0111484	0.0242451	1.10075	0.93375
CTA	ACG	L	T	4.23e-05	2.91e-05	0.686769	-0.163189	379	0.517278	0.518145	0.0111484	0.00943918	1.10075	1.1156
CTA	ACT	L	T	9.51e-05	0.000113024	1.18829	0.0749213	1473	0.502106	0.494141	0.0111484	0.0242451	1.10075	0.9959
CTA	AGA	L	R	8.62e-05	0.000115403	1.33872	0.126689	1504	0.510374	0.525685	0.0111484	0.0127463	1.10075	1.0249
CTA	AGC	L	S	0.00014223	0.000102819	0.722906	-0.140918	1340	0.491955	0.489692	0.0111484	0.0217013	1.10075	0.9216
CTA	AGG	L	R	8.6e-05	9.81e-05	1.14113	0.0573355	1279	0.518126	0.519444	0.0111484	0.0117619	1.10075	1.05585
CTA	AGT	L	S	8.84e-05	0.00010067	1.13864	0.0563868	1312	0.494287	0.485207	0.0111484	0.0217013	1.10075	0.9486
CTA	ATA	L	I	5.21e-05	6.83e-05	1.31024	0.117351	890	0.502772	0.49924	0.0111484	0.00827608	1.10075	1.08255
CTA	ATC	L	I	0.000140128	7.77e-05	0.554694	-0.255947	1013	0.499546	0.491667	0.0111484	0.028918	1.10075	0.86415
CTA	ATG	L	M	0.000149148	0.000135583	0.90905	-0.0414122	1767	0.506249	0.502392	0.0111484	0.0226408	1.10075	0.9979
CTA	ATT	L	I	0.000108863	0.000120851	1.11011	0.0453678	1575	0.506198	0.515379	0.0111484	0.028918	1.10075	0.88455
CTA	CAA	L	Q	8.93e-05	0.000163359	1.82969	0.262378	2129	0.499488	0.487085	0.0111484	0.0121536	1.10075	1.0522
CTA	CAC	L	H	0.000108481	0.000101821	0.938609	-0.0275151	1327	0.485384	0.457627	0.0111484	0.0221514	1.10075	1.0138
CTA	CAG	L	Q	0.00024753	0.000350045	1.41415	0.150495	4562	0.505584	0.51782	0.0111484	0.0294555	1.10075	0.99245
CTA	CAT	L	H	7.85e-05	0.000106579	1.35838	0.133022	1389	0.50141	0.506823	0.0111484	0.0221514	1.10075	1.0776
CTA	CCA	L	P	0.00012476	0.000115633	0.926845	-0.0329928	1507	0.512132	0.515712	0.0111484	0.0110747	1.10075	1.10015
CTA	CCC	L	P	0.000149332	0.000121081	0.810814	-0.0910786	1578	0.510726	0.530554	0.0111484	0.0213026	1.10075	1.0432
CTA	CCG	L	P	5.28e-05	2.84e-05	0.537362	-0.269733	370	0.406991	0.367079	0.0111484	0.00768887	1.10075	1.19125
CTA	CCT	L	P	0.000131677	0.000130902	0.994113	-0.00256437	1706	0.500066	0.49415	0.0111484	0.0213026	1.10075	1.1145
CTA	CGA	L	R	4.3e-05	4.49e-05	1.04385	0.0186371	585	0.499145	0.490226	0.0111484	0.0163116	1.10075	1.1218
CTA	CGC	L	R	7.43e-05	5.76e-05	0.77594	-0.110172	751	0.490589	0.481928	0.0111484	0.0275274	1.10075	1.0227
CTA	CGG	L	R	8.22e-05	7.69e-05	0.935653	-0.028885	1002	0.484885	0.472942	0.0111484	0.0138401	1.10075	1.0887
CTA	CGT	L	R	3.2e-05	3.91e-05	1.22007	0.0863834	509	0.538472	0.546512	0.0111484	0.0275274	1.10075	0.9583
CTA	CTA	L	L	5.05e-05	6.58e-05	1.30267	0.114833	857	0.47261	0.469115	0.0111484	0.0111484	1.10075	1.10075
CTA	CTC	L	L	0.000138098	0.000109111	0.790097	-0.102319	1422	0.472877	0.475979	0.0111484	0.0239894	1.10075	0.9953
CTA	CTG	L	L	0.000280797	0.000208093	0.74108	-0.130135	2712	0.468987	0.45076	0.0111484	0.0206915	1.10075	1.01825
CTA	CTT	L	L	9.42e-05	0.000113024	1.20011	0.0792213	1473	0.467489	0.446915	0.0111484	0.0239894	1.10075	0.97875
CTA	GAA	L	E	0.000211386	0.000349661	1.65414	0.218571	4557	0.504391	0.50902	0.0111484	0.0269043	1.10075	1.0743
CTA	GAC	L	D	0.000178266	0.000181007	1.01538	0.00662728	2359	0.494443	0.495455	0.0111484	0.0478211	1.10075	0.9971
CTA	GAG	L	E	0.000289239	0.000343292	1.18688	0.0744071	4474	0.495289	0.493314	0.0111484	0.052637	1.10075	0.979
CTA	GAT	L	D	0.000154199	0.000197581	1.28134	0.107664	2575	0.503192	0.496547	0.0111484	0.0478211	1.10075	0.9582
CTA	GCA	L	A	0.000113671	0.00014786	1.30077	0.114202	1927	0.503023	0.507435	0.0111484	0.0228152	1.10075	0.9937
CTA	GCC	L	A	0.000200906	0.000145635	0.724888	-0.139729	1898	0.479668	0.475698	0.0111484	0.0453674	1.10075	0.968
CTA	GCG	L	A	5.44e-05	3.22e-05	0.591884	-0.227764	420	0.404289	0.364418	0.0111484	0.0143675	1.10075	1.0241
CTA	GCT	L	A	0.000130197	0.000137348	1.05492	0.0232211	1790	0.506766	0.513613	0.0111484	0.0453674	1.10075	0.9908
CTA	GGA	L	G	0.00011778	0.000141184	1.19871	0.0787151	1840	0.497003	0.491279	0.0111484	0.0230541	1.10075	0.99255
CTA	GGC	L	G	0.000158995	0.000124841	0.785185	-0.105028	1627	0.48637	0.50495	0.0111484	0.0591899	1.10075	1.00645
CTA	GGG	L	G	0.000119948	0.000112487	0.937798	-0.0278905	1466	0.483027	0.479537	0.0111484	0.0126808	1.10075	1.06205
CTA	GGT	L	G	7.61e-05	7.91e-05	1.03924	0.0167158	1031	0.498876	0.472274	0.0111484	0.0591899	1.10075	0.99075
CTA	GTA	L	V	4.98e-05	6.12e-05	1.22788	0.0891551	797	0.494841	0.503886	0.0111484	0.0117301	1.10075	0.924
CTA	GTC	L	V	0.000101287	7.04e-05	0.695433	-0.157745	918	0.502073	0.503817	0.0111484	0.0211935	1.10075	0.89355
CTA	GTG	L	V	0.00019581	0.000168117	0.858568	-0.0662254	2191	0.457724	0.43508	0.0111484	0.0236722	1.10075	0.88425
CTA	GTT	L	V	7.68e-05	7.46e-05	0.970808	-0.0128665	972	0.492136	0.485394	0.0111484	0.0211935	1.10075	0.8677
CTA	TAC	L	Y	0.000103196	6.78e-05	0.656544	-0.182736	883	0.476474	0.479339	0.0111484	0.0338304	1.10075	0.97905
CTA	TAT	L	Y	8.31e-05	9.36e-05	1.12696	0.0519099	1220	0.488433	0.466397	0.0111484	0.0338304	1.10075	1.026
CTA	TCA	L	S	9.17e-05	7.61e-05	0.829975	-0.0809348	992	0.49322	0.477859	0.0111484	0.0115157	1.10075	0.96145
CTA	TCC	L	S	0.000129511	9.97e-05	0.770202	-0.113395	1300	0.502531	0.512265	0.0111484	0.0186326	1.10075	1.00125
CTA	TCG	L	S	3.24e-05	1.44e-05	0.444781	-0.351854	188	0.470294	0.487554	0.0111484	0.00583211	1.10075	1.09695
CTA	TCT	L	S	0.000111687	7.95e-05	0.711746	-0.147675	1036	0.511936	0.534579	0.0111484	0.0186326	1.10075	0.99835
CTA	TGC	L	C	8.92e-05	4.6e-05	0.516019	-0.287334	600	0.504952	0.512866	0.0111484	0.0207665	1.10075	1.01155
CTA	TGG	L	W	8.7e-05	6.65e-05	0.764922	-0.116383	867	0.469352	0.446281	0.0111484	0.0149398	1.10075	1.11315
CTA	TGT	L	C	7.56e-05	6.25e-05	0.827471	-0.0822475	815	0.481913	0.468768	0.0111484	0.0207665	1.10075	1.00575
CTA	TTA	L	L	5.36e-05	5.14e-05	0.959024	-0.0181707	670	0.481868	0.461648	0.0111484	0.00529486	1.10075	1.06805
CTA	TTC	L	F	0.00013899	6.62e-05	0.476426	-0.322004	863	0.489943	0.493088	0.0111484	0.0260307	1.10075	0.91515
CTA	TTG	L	L	9.11e-05	7.49e-05	0.821767	-0.0852511	976	0.464073	0.444509	0.0111484	0.00875914	1.10075	1.0463
CTA	TTT	L	F	0.000118171	0.000118779	1.00514	0.00222786	1548	0.473439	0.449314	0.0111484	0.0260307	1.10075	0.92595
CTC	AAA	L	K	0.000475951	0.000363319	0.763354	-0.117274	4735	0.507442	0.5	0.0239894	0.0452844	0.9953	1.03505
CTC	AAC	L	N	0.000358583	0.000581464	1.62156	0.209933	7578	0.512126	0.521191	0.0239894	0.0281357	0.9953	0.9321
CTC	AAG	L	K	0.000609752	0.000786488	1.28985	0.110539	10250	0.518681	0.523033	0.0239894	0.0314993	0.9953	0.95645
CTC	AAT	L	N	0.000322931	0.000334698	1.03644	0.0155438	4362	0.51607	0.521525	0.0239894	0.0281357	0.9953	0.96795
CTC	ACA	L	T	0.000299209	0.000329481	1.10117	0.0418553	4294	0.509908	0.514245	0.0239894	0.0108133	0.9953	1.0389
CTC	ACC	L	T	0.000369195	0.000658118	1.78258	0.251048	8577	0.511234	0.519355	0.0239894	0.0242451	0.9953	0.93375
CTC	ACG	L	T	0.000115842	0.000195202	1.68507	0.226618	2544	0.478255	0.485738	0.0239894	0.00943918	0.9953	1.1156
CTC	ACT	L	T	0.000260208	0.000358101	1.37621	0.138685	4667	0.505629	0.509524	0.0239894	0.0242451	0.9953	0.9959
CTC	AGA	L	R	0.000235829	0.000217378	0.921758	-0.0353833	2833	0.526282	0.535326	0.0239894	0.0127463	0.9953	1.0249
CTC	AGC	L	S	0.000389101	0.000724336	1.86156	0.269878	9440	0.50412	0.508847	0.0239894	0.0217013	0.9953	0.9216
CTC	AGG	L	R	0.000235274	0.000296794	1.26148	0.10088	3868	0.504294	0.506435	0.0239894	0.0117619	0.9953	1.05585
CTC	AGT	L	S	0.000241872	0.000342909	1.41773	0.151592	4469	0.512409	0.528442	0.0239894	0.0217013	0.9953	0.9486
CTC	ATA	L	I	0.000142587	0.00013167	0.923436	-0.0345931	1716	0.487831	0.484429	0.0239894	0.00827608	0.9953	1.08255
CTC	ATC	L	I	0.00038335	0.000817564	2.13268	0.328926	10655	0.508867	0.514754	0.0239894	0.028918	0.9953	0.86415
CTC	ATG	L	M	0.000408026	0.000533891	1.30847	0.116765	6958	0.501996	0.50368	0.0239894	0.0226408	0.9953	0.9979
CTC	ATT	L	I	0.000297819	0.000411813	1.38276	0.140748	5367	0.517859	0.526364	0.0239894	0.028918	0.9953	0.88455
CTC	CAA	L	Q	0.000244251	0.000221137	0.905368	-0.0431749	2882	0.513661	0.52087	0.0239894	0.0121536	0.9953	1.0522
CTC	CAC	L	H	0.000296774	0.000337384	1.13684	0.0556994	4397	0.485903	0.451028	0.0239894	0.0221514	0.9953	1.0138
CTC	CAG	L	Q	0.000677173	0.000767689	1.13367	0.0544859	10005	0.494422	0.496229	0.0239894	0.0294555	0.9953	0.99245
CTC	CAT	L	H	0.000214644	0.000206482	0.961972	-0.0168375	2691	0.49967	0.489975	0.0239894	0.0221514	0.9953	1.0776
CTC	CCA	L	P	0.000341307	0.000301397	0.883069	-0.0540056	3928	0.502351	0.501866	0.0239894	0.0110747	0.9953	1.10015
CTC	CCC	L	P	0.000408531	0.000333701	0.816832	-0.0878672	4349	0.504035	0.524911	0.0239894	0.0213026	0.9953	1.0432
CTC	CCG	L	P	0.000144535	0.000166428	1.15147	0.0612536	2169	0.44164	0.426901	0.0239894	0.00768887	0.9953	1.19125
CTC	CCT	L	P	0.000360232	0.00032503	0.90228	-0.0446584	4236	0.495556	0.499468	0.0239894	0.0213026	0.9953	1.1145
CTC	CGA	L	R	0.000117641	0.000163973	1.39385	0.144215	2137	0.500309	0.502226	0.0239894	0.0163116	0.9953	1.1218
CTC	CGC	L	R	0.000203166	0.000240857	1.18552	0.0739086	3139	0.478372	0.469466	0.0239894	0.0275274	0.9953	1.0227
CTC	CGG	L	R	0.000224798	0.000291192	1.29535	0.112388	3795	0.475894	0.472422	0.0239894	0.0138401	0.9953	1.0887
CTC	CGT	L	R	8.76e-05	0.000106655	1.21789	0.0856094	1390	0.509158	0.53397	0.0239894	0.0275274	0.9953	0.9583
CTC	CTA	L	L	0.000138098	0.00013658	0.989011	-0.00479898	1780	0.492082	0.508981	0.0239894	0.0111484	0.9953	1.10075
CTC	CTC	L	L	0.000377797	0.000575862	1.52427	0.183061	7505	0.478104	0.494949	0.0239894	0.0239894	0.9953	0.9953
CTC	CTG	L	L	0.000768181	0.00107898	1.4046	0.147552	14062	0.456979	0.443252	0.0239894	0.0206915	0.9953	1.01825
CTC	CTT	L	L	0.000257644	0.000294031	1.14123	0.0573731	3832	0.500696	0.519355	0.0239894	0.0239894	0.9953	0.97875
CTC	GAA	L	E	0.000578292	6.68e-05	0.115568	-0.937161	871	0.48143	0.489772	0.0239894	0.0269043	0.9953	1.0743
CTC	GAC	L	D	0.000487685	0.000123843	0.25394	-0.595268	1614	0.488111	0.469925	0.0239894	0.0478211	0.9953	0.9971
CTC	GAG	L	E	0.000791276	0.000169805	0.214596	-0.668378	2213	0.487238	0.480683	0.0239894	0.052637	0.9953	0.979
CTC	GAT	L	D	0.000421845	7.91e-05	0.187531	-0.726926	1031	0.464084	0.446047	0.0239894	0.0478211	0.9953	0.9582
CTC	GCA	L	A	0.00031097	5.85e-05	0.188267	-0.725226	763	0.465796	0.446667	0.0239894	0.0228152	0.9953	0.9937
CTC	GCC	L	A	0.000549623	0.000198195	0.360602	-0.442972	2583	0.445463	0.41994	0.0239894	0.0453674	0.9953	0.968
CTC	GCG	L	A	0.000148954	5.01e-05	0.336379	-0.473171	653	0.368915	0.287009	0.0239894	0.0143675	0.9953	1.0241
CTC	GCT	L	A	0.000356181	8.55e-05	0.239984	-0.619818	1114	0.491907	0.495145	0.0239894	0.0453674	0.9953	0.9908
CTC	GGA	L	G	0.000322212	6.38e-05	0.197892	-0.703573	831	0.452318	0.430962	0.0239894	0.0230541	0.9953	0.99255
CTC	GGC	L	G	0.000434965	0.00017272	0.39709	-0.401111	2251	0.434077	0.408046	0.0239894	0.0591899	0.9953	1.00645
CTC	GGG	L	G	0.000328143	0.000146172	0.445451	-0.3512	1905	0.42416	0.391304	0.0239894	0.0126808	0.9953	1.06205
CTC	GGT	L	G	0.000208249	4.83e-05	0.231759	-0.634963	629	0.471305	0.465318	0.0239894	0.0591899	0.9953	0.99075
CTC	GTA	L	V	0.000136252	2.75e-05	0.201608	-0.695491	358	0.490844	0.481854	0.0239894	0.0117301	0.9953	0.924
CTC	GTC	L	V	0.000277094	0.000126298	0.455797	-0.341228	1646	0.47827	0.478913	0.0239894	0.0211935	0.9953	0.89355
CTC	GTG	L	V	0.000535682	0.000218605	0.408088	-0.389246	2849	0.479617	0.47957	0.0239894	0.0236722	0.9953	0.88425
CTC	GTT	L	V	0.000210171	6.01e-05	0.285863	-0.543842	783	0.476454	0.441558	0.0239894	0.0211935	0.9953	0.8677
CTC	TAC	L	Y	0.000282316	0.000538648	1.90796	0.28057	7020	0.495536	0.493502	0.0239894	0.0338304	0.9953	0.97905
CTC	TAT	L	Y	0.000227242	0.00031214	1.3736	0.13786	4068	0.524161	0.532252	0.0239894	0.0338304	0.9953	1.026
CTC	TCA	L	S	0.000250891	0.000306231	1.22057	0.0865643	3991	0.487759	0.490385	0.0239894	0.0115157	0.9953	0.96145
CTC	TCC	L	S	0.000354305	0.000558905	1.57747	0.19796	7284	0.494748	0.499251	0.0239894	0.0186326	0.9953	1.00125
CTC	TCG	L	S	8.87e-05	0.000138729	1.56356	0.194116	1808	0.463395	0.45283	0.0239894	0.00583211	0.9953	1.09695
CTC	TCT	L	S	0.000305544	0.000355799	1.16448	0.0661317	4637	0.49666	0.500367	0.0239894	0.0186326	0.9953	0.99835
CTC	TGC	L	C	0.000244076	0.000469898	1.92521	0.284479	6124	0.472803	0.461704	0.0239894	0.0207665	0.9953	1.01155
CTC	TGG	L	W	0.000237926	0.000368844	1.55025	0.190401	4807	0.470272	0.45815	0.0239894	0.0149398	0.9953	1.11315
CTC	TGT	L	C	0.000206749	0.000300323	1.4526	0.162145	3914	0.485779	0.479831	0.0239894	0.0207665	0.9953	1.00575
CTC	TTA	L	L	0.000146651	0.000130135	0.887379	-0.0518907	1696	0.472325	0.459519	0.0239894	0.00529486	0.9953	1.06805
CTC	TTC	L	F	0.000380237	0.000880176	2.31481	0.364515	11471	0.504951	0.522382	0.0239894	0.0260307	0.9953	0.91515
CTC	TTG	L	L	0.00024931	0.000284363	1.1406	0.0571335	3706	0.470392	0.462615	0.0239894	0.00875914	0.9953	1.0463
CTC	TTT	L	F	0.000323282	0.00044826	1.38659	0.141947	5842	0.502406	0.510076	0.0239894	0.0260307	0.9953	0.92595
CTG	AAA	L	K	0.00096776	0.000668169	0.690429	-0.160881	8708	0.510522	0.51079	0.0206915	0.0452844	1.01825	1.03505
CTG	AAC	L	N	0.000729113	0.000570491	0.782446	-0.106546	7435	0.496818	0.492462	0.0206915	0.0281357	1.01825	0.9321
CTG	AAG	L	K	0.00123982	0.00128554	1.03688	0.0157278	16754	0.499186	0.498228	0.0206915	0.0314993	1.01825	0.95645
CTG	AAT	L	N	0.000656622	0.000425931	0.64867	-0.187976	5551	0.506635	0.504367	0.0206915	0.0281357	1.01825	0.96795
CTG	ACA	L	T	0.000608387	0.000409511	0.673109	-0.171915	5337	0.510279	0.511936	0.0206915	0.0108133	1.01825	1.0389
CTG	ACC	L	T	0.00075069	0.000701777	0.934843	-0.0292613	9146	0.504193	0.5057	0.0206915	0.0242451	1.01825	0.93375
CTG	ACG	L	T	0.000235544	0.000229961	0.976297	-0.0104178	2997	0.479741	0.47563	0.0206915	0.00943918	1.01825	1.1156
CTG	ACT	L	T	0.000529086	0.00038887	0.734986	-0.133721	5068	0.504682	0.509134	0.0206915	0.0242451	1.01825	0.9959
CTG	AGA	L	R	0.000479516	0.000344597	0.718634	-0.143492	4491	0.516745	0.520958	0.0206915	0.0127463	1.01825	1.0249
CTG	AGC	L	S	0.000791166	0.000787869	0.995833	-0.00181353	10268	0.48468	0.48514	0.0206915	0.0217013	1.01825	0.9216
CTG	AGG	L	R	0.000478387	0.000521614	1.09036	0.0375698	6798	0.494408	0.494768	0.0206915	0.0117619	1.01825	1.05585
CTG	AGT	L	S	0.000491803	0.00037199	0.756379	-0.121261	4848	0.503565	0.512691	0.0206915	0.0217013	1.01825	0.9486
CTG	ATA	L	I	0.000289924	0.00015185	0.523757	-0.28087	1979	0.488535	0.490633	0.0206915	0.00827608	1.01825	1.08255
CTG	ATC	L	I	0.000779472	0.000455089	0.583842	-0.233704	5931	0.490468	0.502924	0.0206915	0.028918	1.01825	0.86415
CTG	ATG	L	M	0.000829647	0.000587986	0.708718	-0.149526	7663	0.506073	0.512739	0.0206915	0.0226408	1.01825	0.9979
CTG	ATT	L	I	0.00060556	0.000354495	0.5854	-0.232547	4620	0.523534	0.5388	0.0206915	0.028918	1.01825	0.88455
CTG	CAA	L	Q	0.000496641	0.000382041	0.769251	-0.113932	4979	0.481023	0.455743	0.0206915	0.0121536	1.01825	1.0522
CTG	CAC	L	H	0.000603435	0.000746434	1.23698	0.0923612	9728	0.496305	0.49513	0.0206915	0.0221514	1.01825	1.0138
CTG	CAG	L	Q	0.00137691	0.0019521	1.41774	0.151598	25441	0.495533	0.503268	0.0206915	0.0294555	1.01825	0.99245
CTG	CAT	L	H	0.00043644	0.000322345	0.738578	-0.131604	4201	0.506866	0.502538	0.0206915	0.0221514	1.01825	1.0776
CTG	CCA	L	P	0.000693986	0.00044074	0.635085	-0.197168	5744	0.510136	0.517868	0.0206915	0.0110747	1.01825	1.10015
CTG	CCC	L	P	0.000830673	0.00107254	1.29117	0.110983	13978	0.494433	0.503401	0.0206915	0.0213026	1.01825	1.0432
CTG	CCG	L	P	0.000293886	0.00032434	1.10362	0.042821	4227	0.430916	0.402381	0.0206915	0.00768887	1.01825	1.19125
CTG	CCT	L	P	0.000732467	0.00059282	0.809347	-0.091865	7726	0.514196	0.531625	0.0206915	0.0213026	1.01825	1.1145
CTG	CGA	L	R	0.000239201	0.000182312	0.762169	-0.117949	2376	0.481443	0.496396	0.0206915	0.0163116	1.01825	1.1218
CTG	CGC	L	R	0.000413101	0.000592666	1.43468	0.156754	7724	0.474672	0.459786	0.0206915	0.0275274	1.01825	1.0227
CTG	CGG	L	R	0.000457085	0.000716203	1.56689	0.195039	9334	0.476138	0.466447	0.0206915	0.0138401	1.01825	1.0887
CTG	CGT	L	R	0.000178065	0.000182542	1.02514	0.0107837	2379	0.513379	0.52508	0.0206915	0.0275274	1.01825	0.9583
CTG	CTA	L	L	0.000280797	0.00024477	0.871699	-0.0596337	3190	0.460865	0.450305	0.0206915	0.0111484	1.01825	1.10075
CTG	CTC	L	L	0.000768181	0.000963352	1.25407	0.0983214	12555	0.461596	0.460274	0.0206915	0.0239894	1.01825	0.9953
CTG	CTG	L	L	0.00156196	0.00236537	1.51437	0.180231	30827	0.447496	0.441288	0.0206915	0.0206915	1.01825	1.01825
CTG	CTT	L	L	0.000523873	0.00043698	0.834134	-0.0787641	5695	0.475655	0.480799	0.0206915	0.0239894	1.01825	0.97875
CTG	GAA	L	E	0.00117585	0.000998111	0.848841	-0.0711737	13008	0.505788	0.510564	0.0206915	0.0269043	1.01825	1.0743
CTG	GAC	L	D	0.00099162	0.00139465	1.40644	0.148121	18176	0.493035	0.488504	0.0206915	0.0478211	1.01825	0.9971
CTG	GAG	L	E	0.00160892	0.00245208	1.52406	0.183001	31957	0.490113	0.484037	0.0206915	0.052637	1.01825	0.979
CTG	GAT	L	D	0.000857745	0.000910561	1.06158	0.0259511	11867	0.499684	0.496305	0.0206915	0.0478211	1.01825	0.9582
CTG	GCA	L	A	0.000632302	0.000660957	1.04532	0.0192486	8614	0.49161	0.484627	0.0206915	0.0228152	1.01825	0.9937
CTG	GCC	L	A	0.00111756	0.00165976	1.48517	0.171775	21631	0.484498	0.482618	0.0206915	0.0453674	1.01825	0.968
CTG	GCG	L	A	0.000302871	0.000473581	1.56364	0.194137	6172	0.423794	0.392157	0.0206915	0.0143675	1.01825	1.0241
CTG	GCT	L	A	0.00072423	0.000825083	1.13926	0.0566214	10753	0.494835	0.496183	0.0206915	0.0453674	1.01825	0.9908
CTG	GGA	L	G	0.00065516	0.000528059	0.806001	-0.0936644	6882	0.469619	0.45355	0.0206915	0.0230541	1.01825	0.99255
CTG	GGC	L	G	0.000884423	0.0012992	1.46898	0.167016	16932	0.474698	0.478079	0.0206915	0.0591899	1.01825	1.00645
CTG	GGG	L	G	0.00066722	0.000773444	1.1592	0.0641597	10080	0.468127	0.456765	0.0206915	0.0126808	1.01825	1.06205
CTG	GGT	L	G	0.000423436	0.000405751	0.958235	-0.0185278	5288	0.487245	0.484375	0.0206915	0.0591899	1.01825	0.99075
CTG	GTA	L	V	0.000277043	0.00021991	0.793773	-0.100303	2866	0.485711	0.484963	0.0206915	0.0117301	1.01825	0.924
CTG	GTC	L	V	0.000563419	0.000594738	1.05559	0.0234941	7751	0.475404	0.482162	0.0206915	0.0211935	1.01825	0.89355
CTG	GTG	L	V	0.00108921	0.00151965	1.39518	0.144631	19805	0.472147	0.461806	0.0206915	0.0236722	1.01825	0.88425
CTG	GTT	L	V	0.000427344	0.000327332	0.76597	-0.115788	4266	0.485713	0.480789	0.0206915	0.0211935	1.01825	0.8677
CTG	TAC	L	Y	0.000574039	0.000451175	0.785967	-0.104596	5880	0.494396	0.506857	0.0206915	0.0338304	1.01825	0.97905
CTG	TAT	L	Y	0.000462056	0.000278839	0.603474	-0.219341	3634	0.513548	0.523886	0.0206915	0.0338304	1.01825	1.026
CTG	TCA	L	S	0.000510142	0.000298865	0.585848	-0.232215	3895	0.508316	0.512164	0.0206915	0.0115157	1.01825	0.96145
CTG	TCC	L	S	0.000720416	0.000628193	0.871987	-0.0594902	8187	0.494714	0.499661	0.0206915	0.0186326	1.01825	1.00125
CTG	TCG	L	S	0.000180408	0.000180393	0.999919	-3.53649e-05	2351	0.470371	0.471429	0.0206915	0.00583211	1.01825	1.09695
CTG	TCT	L	S	0.000621268	0.000408053	0.656807	-0.182562	5318	0.491429	0.488965	0.0206915	0.0186326	1.01825	0.99835
CTG	TGC	L	C	0.000496284	0.000462608	0.932145	-0.0305165	6029	0.470099	0.45614	0.0206915	0.0207665	1.01825	1.01155
CTG	TGG	L	W	0.000483778	0.00044051	0.910561	-0.0406909	5741	0.475057	0.468927	0.0206915	0.0149398	1.01825	1.11315
CTG	TGT	L	C	0.000420387	0.000317357	0.754917	-0.122101	4136	0.491802	0.487759	0.0206915	0.0207665	1.01825	1.00575
CTG	TTA	L	L	0.000298188	0.000129444	0.434103	-0.362407	1687	0.506651	0.537037	0.0206915	0.00529486	1.01825	1.06805
CTG	TTC	L	F	0.000773142	0.000424857	0.54952	-0.260017	5537	0.474896	0.4733	0.0206915	0.0260307	1.01825	0.91515
CTG	TTG	L	L	0.000506927	0.000329634	0.65026	-0.186913	4296	0.464555	0.45853	0.0206915	0.00875914	1.01825	1.0463
CTG	TTT	L	F	0.000657336	0.00036846	0.560535	-0.251397	4802	0.497712	0.497935	0.0206915	0.0260307	1.01825	0.92595
CTT	AAA	L	K	0.000324582	0.000237021	0.730233	-0.136539	3089	0.495469	0.489496	0.0239894	0.0452844	0.97875	1.03505
CTT	AAC	L	N	0.000244541	0.000124764	0.510196	-0.292263	1626	0.514662	0.515144	0.0239894	0.0281357	0.97875	0.9321
CTT	AAG	L	K	0.00041583	0.000188987	0.454482	-0.342483	2463	0.504076	0.5	0.0239894	0.0314993	0.97875	0.95645
CTT	AAT	L	N	0.000220228	0.000186532	0.846995	-0.0721193	2431	0.508234	0.504085	0.0239894	0.0281357	0.97875	0.96795
CTT	ACA	L	T	0.00020405	0.000147706	0.723872	-0.140338	1925	0.502484	0.483444	0.0239894	0.0108133	0.97875	1.0389
CTT	ACC	L	T	0.000251778	0.0001441	0.572329	-0.242354	1878	0.498319	0.494094	0.0239894	0.0242451	0.97875	0.93375
CTT	ACG	L	T	7.9e-05	3.14e-05	0.397248	-0.400938	409	0.485059	0.48636	0.0239894	0.00943918	0.97875	1.1156
CTT	ACT	L	T	0.000177453	0.000199039	1.12164	0.049855	2594	0.543508	0.551877	0.0239894	0.0242451	0.97875	0.9959
CTT	AGA	L	R	0.000160828	9.93e-05	0.617365	-0.209458	1294	0.51146	0.511963	0.0239894	0.0127463	0.97875	1.0249
CTT	AGC	L	S	0.000265353	0.000103509	0.390082	-0.408845	1349	0.500519	0.509128	0.0239894	0.0217013	0.97875	0.9216
CTT	AGG	L	R	0.000160449	7.6e-05	0.473442	-0.324733	990	0.54114	0.557024	0.0239894	0.0117619	0.97875	1.05585
CTT	AGT	L	S	0.000164949	0.000117628	0.713118	-0.146838	1533	0.509287	0.51461	0.0239894	0.0217013	0.97875	0.9486
CTT	ATA	L	I	9.72e-05	9.01e-05	0.926393	-0.0332048	1174	0.50421	0.505678	0.0239894	0.00827608	0.97875	1.08255
CTT	ATC	L	I	0.000261431	0.000149318	0.571154	-0.243247	1946	0.5059	0.51116	0.0239894	0.028918	0.97875	0.86415
CTT	ATG	L	M	0.00027826	0.00015607	0.560878	-0.251131	2034	0.510572	0.509322	0.0239894	0.0226408	0.97875	0.9979
CTT	ATT	L	I	0.000203102	0.000223669	1.10127	0.0418923	2915	0.520356	0.532407	0.0239894	0.028918	0.97875	0.88455
CTT	CAA	L	Q	0.000166571	0.000283136	1.69979	0.230395	3690	0.501233	0.504253	0.0239894	0.0121536	0.97875	1.0522
CTT	CAC	L	H	0.000202389	0.000195356	0.965248	-0.0153611	2546	0.510951	0.509596	0.0239894	0.0221514	0.97875	1.0138
CTT	CAG	L	Q	0.000461808	0.00057686	1.24913	0.0966086	7518	0.499135	0.503289	0.0239894	0.0294555	0.97875	0.99245
CTT	CAT	L	H	0.00014638	0.000293955	2.00816	0.302798	3831	0.523687	0.538217	0.0239894	0.0221514	0.97875	1.0776
CTT	CCA	L	P	0.00023276	0.000346592	1.48905	0.172911	4517	0.534632	0.535027	0.0239894	0.0110747	0.97875	1.10015
CTT	CCC	L	P	0.000278604	0.000270398	0.970548	-0.0129832	3524	0.497659	0.509205	0.0239894	0.0213026	0.97875	1.0432
CTT	CCG	L	P	9.86e-05	6.51e-05	0.660905	-0.179861	849	0.487694	0.511401	0.0239894	0.00768887	0.97875	1.19125
CTT	CCT	L	P	0.000245666	0.000428156	1.74284	0.241257	5580	0.507365	0.510454	0.0239894	0.0213026	0.97875	1.1145
CTT	CGA	L	R	8.02e-05	0.000164817	2.05439	0.312682	2148	0.508166	0.513605	0.0239894	0.0163116	0.97875	1.1218
CTT	CGC	L	R	0.000138552	0.000108727	0.784738	-0.105275	1417	0.485679	0.488987	0.0239894	0.0275274	0.97875	1.0227
CTT	CGG	L	R	0.000153304	0.000186609	1.21724	0.0853774	2432	0.474571	0.469152	0.0239894	0.0138401	0.97875	1.0887
CTT	CGT	L	R	5.97e-05	9.87e-05	1.65224	0.218073	1286	0.509827	0.504983	0.0239894	0.0275274	0.97875	0.9583
CTT	CTA	L	L	9.42e-05	0.000150469	1.5977	0.203496	1961	0.480248	0.486301	0.0239894	0.0111484	0.97875	1.10075
CTT	CTC	L	L	0.000257644	0.000301397	1.16982	0.068119	3928	0.476728	0.478873	0.0239894	0.0239894	0.97875	0.9953
CTT	CTG	L	L	0.000523873	0.000527829	1.00755	0.00326752	6879	0.462913	0.452736	0.0239894	0.0206915	0.97875	1.01825
CTT	CTT	L	L	0.000175705	0.00028045	1.59615	0.203072	3655	0.472206	0.464324	0.0239894	0.0239894	0.97875	0.97875
CTT	GAA	L	E	0.000394375	0.000438285	1.11134	0.0458469	5712	0.501919	0.505573	0.0239894	0.0269043	0.97875	1.0743
CTT	GAC	L	D	0.000332585	0.000247686	0.744731	-0.128001	3228	0.510928	0.51464	0.0239894	0.0478211	0.97875	0.9971
CTT	GAG	L	E	0.000539623	0.000331322	0.613989	-0.21184	4318	0.510221	0.510101	0.0239894	0.052637	0.97875	0.979
CTT	GAT	L	D	0.000287684	0.000317741	1.10448	0.0431582	4141	0.491048	0.478803	0.0239894	0.0478211	0.97875	0.9582
CTT	GCA	L	A	0.000212071	0.000258812	1.2204	0.0865029	3373	0.491339	0.470255	0.0239894	0.0228152	0.97875	0.9937
CTT	GCC	L	A	0.000374824	0.000290502	0.775036	-0.110678	3786	0.504302	0.502217	0.0239894	0.0453674	0.97875	0.968
CTT	GCG	L	A	0.000101581	4.3e-05	0.423001	-0.373658	560	0.474967	0.475743	0.0239894	0.0143675	0.97875	1.0241
CTT	GCT	L	A	0.000242903	0.000310068	1.27651	0.106023	4041	0.504091	0.508475	0.0239894	0.0453674	0.97875	0.9908
CTT	GGA	L	G	0.000219738	0.00032879	1.49629	0.175015	4285	0.489699	0.477148	0.0239894	0.0230541	0.97875	0.99255
CTT	GGC	L	G	0.000296631	0.000269247	0.907684	-0.0420655	3509	0.497025	0.488372	0.0239894	0.0591899	0.97875	1.00645
CTT	GGG	L	G	0.000223782	0.000254975	1.13939	0.0566724	3323	0.481233	0.469214	0.0239894	0.0126808	0.97875	1.06205
CTT	GGT	L	G	0.000142018	0.000193284	1.36098	0.133852	2519	0.489546	0.493612	0.0239894	0.0591899	0.97875	0.99075
CTT	GTA	L	V	9.29e-05	0.000132744	1.4286	0.154909	1730	0.505815	0.514184	0.0239894	0.0117301	0.97875	0.924
CTT	GTC	L	V	0.000188968	0.000210625	1.11461	0.0471216	2745	0.50511	0.521657	0.0239894	0.0211935	0.97875	0.89355
CTT	GTG	L	V	0.000365316	0.000334315	0.915138	-0.0385136	4357	0.498786	0.501502	0.0239894	0.0236722	0.97875	0.88425
CTT	GTT	L	V	0.000143329	0.000239169	1.66867	0.222371	3117	0.517918	0.54491	0.0239894	0.0211935	0.97875	0.8677
CTT	TAC	L	Y	0.00019253	0.000135736	0.705014	-0.151802	1769	0.504903	0.498969	0.0239894	0.0338304	0.97875	0.97905
CTT	TAT	L	Y	0.000154971	0.000202492	1.30664	0.116156	2639	0.495226	0.477824	0.0239894	0.0338304	0.97875	1.026
CTT	TCA	L	S	0.000171099	0.000223056	1.30366	0.115165	2907	0.489472	0.482808	0.0239894	0.0115157	0.97875	0.96145
CTT	TCC	L	S	0.000241624	0.00024784	1.02572	0.0110304	3230	0.506795	0.517444	0.0239894	0.0186326	0.97875	1.00125
CTT	TCG	L	S	6.05e-05	3.83e-05	0.632784	-0.198745	499	0.50072	0.526286	0.0239894	0.00583211	0.97875	1.09695
CTT	TCT	L	S	0.00020837	0.000329327	1.58049	0.198792	4292	0.500637	0.503675	0.0239894	0.0186326	0.97875	0.99835
CTT	TGC	L	C	0.000166451	0.000127603	0.766608	-0.115427	1663	0.492143	0.492366	0.0239894	0.0207665	0.97875	1.01155
CTT	TGG	L	W	0.000162257	0.000132897	0.819054	-0.0866876	1732	0.46386	0.45545	0.0239894	0.0149398	0.97875	1.11315
CTT	TGT	L	C	0.000140996	0.000151313	1.07317	0.0306684	1972	0.489412	0.491283	0.0239894	0.0207665	0.97875	1.00575
CTT	TTA	L	L	0.000100011	0.000163052	1.63035	0.21228	2125	0.484574	0.476809	0.0239894	0.00529486	0.97875	1.06805
CTT	TTC	L	F	0.000259308	0.000258889	0.998382	-0.000703325	3374	0.480766	0.473276	0.0239894	0.0260307	0.97875	0.91515
CTT	TTG	L	L	0.000170021	0.000245231	1.44236	0.159072	3196	0.480032	0.473472	0.0239894	0.00875914	0.97875	1.0463
CTT	TTT	L	F	0.000220468	0.000244617	1.10954	0.0451418	3188	0.467263	0.451117	0.0239894	0.0260307	0.97875	0.92595
GAA	AAA	E	K	0.000728536	0.00101745	1.39656	0.145061	13260	0.506763	0.507132	0.0269043	0.0452844	1.0743	1.03505
GAA	AAC	E	N	0.000548881	0.00062896	1.1459	0.0591449	8197	0.505493	0.503236	0.0269043	0.0281357	1.0743	0.9321
GAA	AAG	E	K	0.000933345	0.00101231	1.0846	0.0352694	13193	0.509336	0.516615	0.0269043	0.0314993	1.0743	0.95645
GAA	AAT	E	N	0.000494309	0.000891455	1.80344	0.256101	11618	0.492949	0.480514	0.0269043	0.0281357	1.0743	0.96795
GAA	ACA	E	T	0.000457998	0.000513864	1.12198	0.0499847	6697	0.499189	0.501506	0.0269043	0.0108133	1.0743	1.0389
GAA	ACC	E	T	0.000565124	0.000382425	0.676709	-0.169598	4984	0.503082	0.50668	0.0269043	0.0242451	1.0743	0.93375
GAA	ACG	E	T	0.000177319	0.000104891	0.591535	-0.22802	1367	0.499712	0.502323	0.0269043	0.00943918	1.0743	1.1156
GAA	ACT	E	T	0.000398299	0.000413808	1.03894	0.0165891	5393	0.489602	0.477477	0.0269043	0.0242451	1.0743	0.9959
GAA	AGA	E	R	0.000360983	0.000514632	1.42564	0.15401	6707	0.506885	0.499728	0.0269043	0.0127463	1.0743	1.0249
GAA	AGC	E	S	0.000595595	0.000377514	0.633844	-0.198018	4920	0.511875	0.525888	0.0269043	0.0217013	1.0743	0.9216
GAA	AGG	E	R	0.000360133	0.000356106	0.988819	-0.00488333	4641	0.522363	0.527731	0.0269043	0.0117619	1.0743	1.05585
GAA	AGT	E	S	0.000370233	0.000409664	1.1065	0.043953	5339	0.500728	0.489796	0.0269043	0.0217013	1.0743	0.9486
GAA	ATA	E	I	0.000218257	0.000407976	1.86925	0.271667	5317	0.492565	0.488636	0.0269043	0.00827608	1.0743	1.08255
GAA	ATC	E	I	0.000586792	0.000461534	0.786538	-0.10428	6015	0.502592	0.505824	0.0269043	0.028918	1.0743	0.86415
GAA	ATG	E	M	0.000624564	0.000650982	1.0423	0.0179921	8484	0.512417	0.514747	0.0269043	0.0226408	1.0743	0.9979
GAA	ATT	E	I	0.00045587	0.000614381	1.34771	0.129597	8007	0.497197	0.491228	0.0269043	0.028918	1.0743	0.88455
GAA	CAA	E	Q	0.000373875	0.000468517	1.25314	0.097999	6106	0.514786	0.512849	0.0269043	0.0121536	1.0743	1.0522
GAA	CAC	E	H	0.00045427	0.000274772	0.604865	-0.218342	3581	0.497001	0.482428	0.0269043	0.0221514	1.0743	1.0138
GAA	CAG	E	Q	0.00103655	0.000694948	0.670447	-0.173636	9057	0.510746	0.512526	0.0269043	0.0294555	1.0743	0.99245
GAA	CAT	E	H	0.000328555	0.000328176	0.998847	-0.000500832	4277	0.499497	0.495522	0.0269043	0.0221514	1.0743	1.0776
GAA	CCA	E	P	0.000522437	0.000374522	0.716874	-0.144557	4881	0.51191	0.530815	0.0269043	0.0110747	1.0743	1.10015
GAA	CCC	E	P	0.000625336	0.000276307	0.441853	-0.354722	3601	0.500956	0.503733	0.0269043	0.0213026	1.0743	1.0432
GAA	CCG	E	P	0.00022124	7.77e-05	0.35133	-0.454285	1013	0.48433	0.477873	0.0269043	0.00768887	1.0743	1.19125
GAA	CCT	E	P	0.000551406	0.000338228	0.613392	-0.212262	4408	0.503978	0.489425	0.0269043	0.0213026	1.0743	1.1145
GAA	CGA	E	R	0.000180072	0.000149548	0.830488	-0.0806668	1949	0.489803	0.474	0.0269043	0.0163116	1.0743	1.1218
GAA	CGC	E	R	0.000310985	0.000125685	0.40415	-0.393458	1638	0.49953	0.502462	0.0269043	0.0275274	1.0743	1.0227
GAA	CGG	E	R	0.000344097	0.000170418	0.495263	-0.305164	2221	0.505001	0.516869	0.0269043	0.0138401	1.0743	1.0887
GAA	CGT	E	R	0.000134049	0.00012768	0.952487	-0.021141	1664	0.509019	0.520276	0.0269043	0.0275274	1.0743	0.9583
GAA	CTA	E	L	0.000211386	0.000235026	1.11183	0.0460391	3063	0.506795	0.499686	0.0269043	0.0111484	1.0743	1.10075
GAA	CTC	E	L	0.000578292	0.000339456	0.586998	-0.231364	4424	0.507844	0.511521	0.0269043	0.0239894	1.0743	0.9953
GAA	CTG	E	L	0.00117585	0.00063272	0.538095	-0.269141	8246	0.503407	0.5	0.0269043	0.0206915	1.0743	1.01825
GAA	CTT	E	L	0.000394375	0.000448029	1.13605	0.0553972	5839	0.51351	0.511006	0.0269043	0.0239894	1.0743	0.97875
GAA	GAA	E	E	0.000885189	0.00191742	2.16611	0.335681	24989	0.506464	0.506224	0.0269043	0.0269043	1.0743	1.0743
GAA	GAC	E	D	0.000746498	0.000890227	1.19254	0.0764723	11602	0.502889	0.503402	0.0269043	0.0478211	1.0743	0.9971
GAA	GAG	E	E	0.0012112	0.00160344	1.32384	0.121835	20897	0.499556	0.496957	0.0269043	0.052637	1.0743	0.979
GAA	GAT	E	D	0.000645716	0.00123137	1.90699	0.280348	16048	0.493668	0.483505	0.0269043	0.0478211	1.0743	0.9582
GAA	GCA	E	A	0.000476001	0.000614304	1.29055	0.110776	8006	0.500796	0.493487	0.0269043	0.0228152	1.0743	0.9937
GAA	GCC	E	A	0.000841305	0.000723952	0.860511	-0.0652434	9435	0.510268	0.513359	0.0269043	0.0453674	1.0743	0.968
GAA	GCG	E	A	0.000228003	0.000123536	0.541817	-0.266147	1610	0.451664	0.440646	0.0269043	0.0143675	1.0743	1.0241
GAA	GCT	E	A	0.000545205	0.000655125	1.20161	0.0797644	8538	0.505652	0.503573	0.0269043	0.0453674	1.0743	0.9908
GAA	GGA	E	G	0.000493209	0.000658731	1.3356	0.125678	8585	0.497734	0.494703	0.0269043	0.0230541	1.0743	0.99255
GAA	GGC	E	G	0.000665799	0.000556143	0.835301	-0.0781571	7248	0.503416	0.50821	0.0269043	0.0591899	1.0743	1.00645
GAA	GGG	E	G	0.000502288	0.000500129	0.995704	-0.00186996	6518	0.495873	0.497178	0.0269043	0.0126808	1.0743	1.06205
GAA	GGT	E	G	0.000318765	0.00037644	1.18093	0.0722248	4906	0.498348	0.497663	0.0269043	0.0591899	1.0743	0.99075
GAA	GTA	E	V	0.00020856	0.00034805	1.66882	0.22241	4536	0.49075	0.48575	0.0269043	0.0117301	1.0743	0.924
GAA	GTC	E	V	0.000424146	0.00040882	0.963867	-0.0159829	5328	0.491994	0.48508	0.0269043	0.0211935	1.0743	0.89355
GAA	GTG	E	V	0.000819966	0.00067262	0.820302	-0.0860261	8766	0.492001	0.484687	0.0269043	0.0236722	1.0743	0.88425
[truncated: 1,722 more rows]

## Sheet: description
Variable	Description
P-SITE_CODON	First codon of the pair
A-SITE_CODON	Second codon of the pair
P-SITE_AA	Amino acid to which the first codon of the pair translates
A-SITE_AA	Amino acid to which the second codon of the pair translates
EXPECTED_FREQUENCY	Expected frequency for the pair, calculated based on the individual frequencies of each codon
OBSERVED_FREQUENCY	Observed frequency of the pair found in the genome
ENRICHMENT	Ratio between the observed frequency of the pair and its expected frequency
LOG10_ENRICHMENT	Same values as ENRICHMENT, but in log of 10
TOTAL_COUNT	Number of times the pair was found in the genome, the absolute values of OBSERVED_FREQUENCY
MEAN_POS	Mean position of the pair in the transcripts
MEDIAN_POS	Median position of the pair in the transcripts
P-SITE_TRNA	tRNA count relative to the first codon of the pair
A-SITE_TRNA	tRNA count relative to the second codon of the pair
P-SITE_DT	dwell time relative to the first codon of the pair
A-SITE_DT	dwell time relative to the second codon of the pair
