# Supplementary material for: Transcripts enriched in codons that trigger P‐site tRNA‐mediated mRNA decay possess stable mRNA
Source: FEBS Open Bio. 2026 Jun 12:10.1002/2211-5463.70277. Online ahead of print. doi: 10.1002/2211-5463.70277 (PMC13398649; doi:10.1002/2211-5463.70277)
Supplement: Supplementary file 3 — Table S2. Table containing data on the gene‐level resolution, used for Figures 1, 2, 3, 5, 6, S1, S3, S6, S7 [file FEB4-9999-0-s002.xlsx]

## Sheet: TableS2
GENE_ID	HL_WT	HL_CNOT3KO	HL_FC_LOG2	GENE_LEN	PTMD_SCORE_ABSOLUTE	PTMD_SCORE	ADJP_FC_IP	LOG2_FC_IP	SE_IP	STAT_IP	A-SITE_MEAN_DWELL_TIME	A-SITE_MEDIAN_DWELL_TIME	GENE_MEAN_DWELL_TIME	GENE_MEDIAN_DWELL_TIME	A-SITE_MEAN_TAI	A-SITE_MEDIAN_TAI	GENE_MEAN_TAI	A-SITE_TRNA	GENE_TRNA	A-SITE_DT_GAO	GENE_DT_GAO	A-SITE_TRNA_GAO	GENE_TRNA_GAO
ENSG00000196700	4.84854	8.4694	0.804709	2679	832.5	0.31075	1.57379e-23	4.86048	0.460309	10.5592	-0.130714	-0.235	-0.0562374	-0.05	0.209083	0.15305	0.24035	45348	44373.4	0.9956	1.01602	0.0251141	0.0231087
ENSG00000165238				6894	1336.5	0.193864	4.59934e-21	4.17151	0.420546	9.91926	-0.141045	-0.17	-0.137467	-0.19	0.269743	0.2009	0.246754	42416.4	44383.5	1.0138	0.9956	0.0256403	0.0267711
ENSG00000149115	4.6494	4.14435	-0.165898	5190	1324.5	0.255202	1.75456e-08	3.11214	0.489824	6.35359	0.137361	0.08	-0.0589769	-0.05	0.205147	0.1665	0.225178	37108.2	41252.4	0.99075	0.9937	0.0302268	0.0261395
ENSG00000198646	4.13294	4.83647	0.226787	6192	717	0.115795	2.28832e-08	2.7396	0.436415	6.27752	-0.103902	-0.14	-0.131037	-0.14	0.203054	0.1419	0.239126	39290.3	41147.1	1.00083	0.99835	0.0304937	0.0247684
ENSG00000148396	2.86035	3.48452	0.284771	7074	1021.5	0.144402	1.37142e-07	2.34792	0.393917	5.96044	-0.155484	-0.19	-0.123372	-0.15	0.171358	0.1302	0.219924	42799.1	45473	1.009	0.9971	0.0297249	0.0291404
ENSG00000139597				732	309	0.422131	2.56227e-06	5.50909	0.991358	5.55712	-0.11	-0.16	-0.0911475	-0.08	0.246176	0.2009	0.19975	46738.9	44263.6	0.9908	0.9953	0.0295969	0.0282262
ENSG00000127527	3.53775	10.7499	1.60342	2781	441	0.158576	2.56227e-06	2.51417	0.466239	5.39246	-0.15	-0.17	-0.0759223	-0.05	0.322513	0.2214	0.234918	57988.1	41682.8	0.9953	0.9953	0.021289	0.0246122
ENSG00000167548	3.16306	4.43378	0.487217	16662	3319.5	0.199226	4.94022e-06	2.21515	0.421594	5.25422	-0.11089	-0.09	-0.104872	-0.14	0.210916	0.1665	0.22337	44314.3	40408	1.02788	0.9908	0.0174272	0.0300337
ENSG00000103932	9.19339	5.18303	-0.826802	4182	1138.5	0.272238	2.52459e-05	2.3663	0.482047	4.90885	-0.0959649	-0.17	-0.167374	-0.22	0.231825	0.2214	0.231298	53469.3	48828.2	0.993875	0.99245	0.0289406	0.0292369
ENSG00000088038	5.08539	8.91921	0.810558	2262	375	0.165782	4.37095e-05	2.4094	0.502715	4.79277	0.13	0.11	-0.0506499	-0.05	0.270812	0.2872	0.236049	40884.1	43873.6	0.99255	0.99245	0.0310466	0.0284517
ENSG00000079432				7554	1927.5	0.255163	6.4639e-05	2.71242	0.580393	4.67343	-0.13375	-0.22	-0.140242	-0.17	0.250837	0.2175	0.234477	43036.4	42438.3	0.99245	0.9971	0.0300932	0.0276156
ENSG00000063169				4683	435	0.0928892	0.000781352	2.5644	0.622821	4.1174	-0.1735	-0.205	-0.195304	-0.25	0.19015	0.11295	0.230988	55151.3	46473.8	1.01825	0.99835	0.0186312	0.0268027
ENSG00000172534	8.2555	7.47744	-0.14281	6243	609	0.0975493	0.0037519	1.56684	0.417394	3.75387	-0.239667	-0.36	-0.157842	-0.19	0.3218	0.20965	0.260048	45547.9	43922	0.9908	0.99245	0.0318471	0.0266561
ENSG00000167670	10.0853	10.7564	0.092943	2871	712.5	0.248171	0.00735675	1.68433	0.476172	3.53723	0.00444444	-0.045	-0.0136259	-0.045	0.192542	0.1665	0.234027	40715.2	40583	0.993075	0.99245	0.029471	0.0283619
ENSG00000288701	3.9021	6.29487	0.689927	6690	2038.5	0.304709	0.00761008	1.5408	0.436411	3.53061	-0.0546	-0.065	-0.0610269	-0.05	0.225211	0.198	0.230467	42062.7	41129.1	1.02665	0.99245	0.0285215	0.0284961
ENSG00000261236				2241	741	0.330656	0.00830703	1.51363	0.43375	3.48964	-0.14	-0.19	-0.108367	-0.17	0.281094	0.2238	0.267063	36105.2	45647.4	1.00645	0.9979	0.0401954	0.0262804
ENSG00000171316				8994	1782	0.198132	0.0104554	1.61473	0.4758	3.39372	-0.0385714	-0.05	-0.0516711	-0.05	0.209821	0.1627	0.224262	48949	38755.2	0.9953	0.9908	0.027304	0.0311614
ENSG00000148840	1.87477	3.85738	1.04091	4995	1282.5	0.256757	0.0177993	1.48989	0.459599	3.24172	-0.063	0.005	-0.113465	-0.16	0.21362	0.19245	0.218617	40000.4	42630.2	0.9971	0.9959	0.0246069	0.0276528
ENSG00000164916	4.5759	7.91891	0.791247	2202	526.5	0.239101	0.0294064	1.74617	0.581341	3.00369	-0.192609	-0.08	-0.195463	-0.25	0.316974	0.2175	0.230743	51398	45759.9	0.96795	0.99255	0.0243159	0.0282651
ENSG00000128709	5.91084	8.78096	0.571014	1059	204	0.192635	0.0400899	4.02105	1.35672	2.96381	-0.0355556	-0.19	-0.163824	-0.19	0.244044	0.2066	0.219359	9018.77	37584.8	1.00125	1.00575	0.021898	0.0292555
ENSG00000185950	2.14756	2.70749	0.334256	4017	690	0.17177	0.0410182	2.3135	0.81743	2.83021	-0.195588	-0.235	-0.162726	-0.25	0.25855	0.2175	0.231951	50953.6	44632	0.9953	0.9971	0.0272896	0.0287435
ENSG00000055483	3.86046	9.58709	1.31232	3372	696	0.206406	0.0423086	1.73758	0.618058	2.81136	0.0647619	0.015	-0.0780961	-0.08	0.219107	0.20375	0.228765	44367.1	45451.1	1.00178	0.9953	0.0273554	0.0270526
ENSG00000176058	3.80905	11.6117	1.60808	2136	714	0.33427	0.0489104	2.09668	0.771462	2.71779	-0.163529	-0.25	-0.142851	-0.22	0.216732	0.1665	0.215996	45201.5	43825.4	1.0138	0.9953	0.0239172	0.0261176
ENSG00000071564	12.399	32.7572	1.40158	2040	660	0.323529	0.0556965	1.6116	0.604934	2.66409	0.102857	-0.045	-0.110147	-0.15	0.224268	0.1665	0.245589	30297	44035	0.9937	0.9971	0.0324051	0.028592
ENSG00000141569	5.16238	8.35209	0.694102	1554	462	0.297297	0.0556965	1.63783	0.616099	2.65838	-0.01	-0.01	-0.141795	-0.14	0.220224	0.1665	0.243065	37581.1	47081.5	0.9971	0.9953	0.0353469	0.0264823
ENSG00000160767	9.43828	18.0381	0.93445	2007	750	0.373692	0.064019	1.71409	0.661702	2.59043	-0.108788	-0.17	-0.183767	-0.22	0.223958	0.198	0.21647	32284.1	47031.2	1.00645	0.9908	0.0247365	0.0276152
ENSG00000120685	8.72065	14.0813	0.691268	2835	117	0.0412698	0.065817	1.50207	0.587117	2.55838	-0.148333	-0.135	-0.206963	-0.19	0.154433	0.1486	0.193905	40802	41773	1.02147	0.9937	0.030391	0.0275864
ENSG00000146828				2745	924	0.336612	0.0663802	1.90813	0.766949	2.48795	-0.124615	-0.25	-0.236973	-0.32	0.196454	0.2009	0.253455	39530.1	49376	1.0138	0.9959	0.0260033	0.0264724
ENSG00000178691	2.72762	2.73932	0.0061729	2220	226.5	0.102027	0.0727398	1.62007	0.65434	2.47588	-0.132143	-0.14	-0.0786486	-0.05	0.169957	0.1627	0.206331	38622.5	38393.5	1.026	0.9959	0.0232071	0.0267499
ENSG00000141456	4.40165	6.1444	0.481227	3543	681	0.19221	0.0764738	1.32534	0.539464	2.45677	-0.251935	-0.36	-0.118925	-0.19	0.230694	0.1572	0.21218	52660.7	43611	1.0024	0.9953	0.0300738	0.0262545
ENSG00000061936	4.42528	71.0731	4.00546	3012	721.5	0.239542	0.0764738	1.43682	0.588679	2.44076	-0.111053	-0.155	-0.06749	-0.08	0.183618	0.1306	0.215386	38306.8	42712.5	1.02545	0.9945	0.0229223	0.0278246
ENSG00000154370	1.71346	2.28654	0.416254	1407	558	0.396588	0.0764738	1.54202	0.640767	2.40652	-0.11037	-0.22	-0.116546	-0.17	0.216863	0.2009	0.243742	47566.4	42551.1	1.01155	1.00645	0.0300588	0.0264936
ENSG00000162065	5.00519	2.86678	-0.803994	1680	181.5	0.108036	0.0764738	3.07067	1.33438	2.3012	-0.101818	-0.05	-0.134482	-0.19	0.284164	0.2994	0.260389	53990.2	47908	1.00125	0.9953	0.0293243	0.0285849
ENSG00000108176				687	73.5	0.106987	0.081487	1.86753	0.815777	2.28927	0.07	0.08	-0.0108734	-0.05	0.22022	0.2214	0.215867	67060.6	40657.5	0.99255	0.9953	0.0308834	0.0260501
ENSG00000173889	2.87555	2.19821	-0.387506	2988	384	0.128514	0.0998798	1.92611	0.875136	2.20093	0.00833333	0.015	-0.102771	-0.08	0.270728	0.2265	0.228816	35338.5	40623.4	0.9945	0.99255	0.0311445	0.0295123
ENSG00000187961	6.24975	37.0963	2.5694	1929	550.5	0.285381	0.105139	2.40437	1.11954	2.14764	-0.201481	-0.34	-0.154914	-0.19	0.26403	0.2175	0.279406	55948.4	49672.2	0.979	0.99245	0.0378593	0.0272894
ENSG00000166025	2.29845	2.99729	0.382997	2871	747	0.260188	0.139301	1.1921	0.560139	2.12823	-0.0383784	-0.16	-0.0521421	-0.05	0.19377	0.1489	0.231627	42962.6	43965.5	1.01052	0.9979	0.0289357	0.0253329
ENSG00000143158	10.1163	16.4171	0.698523	384	85.5	0.222656	0.120194	1.72795	0.832211	2.07634	-0.42	-0.39	-0.199375	-0.19	0.1966	0.165	0.223897	57397.7	42169.5	1.0138	0.9971	0.0265099	0.0255405
ENSG00000154640	2.66215	4.25947	0.678079	891	121.5	0.136364	0.144617	1.31712	0.651428	2.02189	-0.3125	-0.13	-0.0906397	-0.08	0.179312	0.16645	0.211252	27827.8	40057.9	1.01825	0.9953	0.0217281	0.0254106
ENSG00000074855				3699	1138.5	0.307786	0.124002	2.4527	1.21615	2.01677	-0.181042	-0.265	-0.118613	-0.17	0.199912	0.198	0.23639	44572.8	43337.4	1.009	0.9953	0.0285458	0.0287354
ENSG00000204356				1164	777	0.667526	0.150791	1.21614	0.603329	2.01572	0.39	0.61	-0.0108763	0.01	0.2569	0.2326	0.225434	20602.3	38462.2	0.9959	0.9959	0.02656	0.0259208
ENSG00000170871				4188	420	0.100287	0.132854	1.93322	0.977336	1.97806	-0.095	0.01	-0.042106	-0.05	0.240714	0.2125	0.20392	34575.5	38123.9	0.9953	0.9937	0.028242	0.0245581
ENSG00000167925				1593	634.5	0.398305	0.139301	1.53906	0.77907	1.97551	-0.187353	-0.105	-0.167608	-0.205	0.259226	0.19945	0.2447	65671.7	50218.4	0.99255	0.9971	0.0293679	0.0280446
ENSG00000159556				1080	264	0.244444	0.139301	1.59431	0.813887	1.95889	-0.120909	-0.22	-0.10775	-0.15	0.332536	0.2994	0.268845	33556.5	47236	0.9959	0.9959	0.0311116	0.0270914
ENSG00000164897	4.4819	26.4422	2.56066	1104	385.5	0.349185	0.139301	1.64786	0.842014	1.95705	-0.260556	-0.34	-0.189891	-0.25	0.193572	0.2055	0.206277	53619.7	47192.7	1.00867	0.9959	0.025049	0.0282616
ENSG00000178996				1887	127.5	0.0675676	0.154267	1.33358	0.685501	1.9454	-0.01125	-0.18	-0.129094	-0.19	0.23035	0.22685	0.25572	42261.4	42915	0.9953	0.99245	0.027168	0.0273393
ENSG00000047849	17.5488	8.66834	-1.01755	6894	514.5	0.0746301	0.18926	0.885738	0.456562	1.94002	0.0120588	-0.05	-0.0411314	-0.05	0.19515	0.192	0.219982	53245.6	39539.2	0.99255	0.9959	0.0298304	0.0267723
ENSG00000147889	36.6278	29.1219	-0.330836	504	279	0.553571	0.18926	0.97112	0.503637	1.92822	-0.224167	-0.37	-0.146964	-0.19	0.227958	0.16795	0.250711	49513.9	43342.7	1.02998	0.9979	0.0247075	0.0260402
ENSG00000129219				2802	964.5	0.344218	0.139301	2.08493	1.09425	1.90535	0.160698	0.24	-0.102612	-0.15	0.250563	0.2175	0.236495	32845.3	42419.9	0.998575	0.99255	0.0225166	0.0247425
ENSG00000128159	5.23453	3.21707	-0.702312	5460	1557	0.285165	0.154267	1.44252	0.766389	1.88223	-0.052625	-0.08	-0.120005	-0.16	0.240294	0.18515	0.250273	53078.1	46249.2	0.99245	0.99255	0.0285143	0.0275202
ENSG00000130714	11.1381	16.528	0.569408	2244	489	0.217914	0.164408	1.34514	0.720648	1.86657	-0.0374074	-0.05	-0.169893	-0.19	0.207289	0.1665	0.252172	40346.1	48272.6	1.00645	0.9971	0.0298467	0.0292946
ENSG00000010295				1716	501	0.291958	0.139301	2.36948	1.27236	1.86227	0.1	0.175	-0.0843881	-0.17	0.19554	0.1665	0.247694	39059.8	40895.5	0.9953	0.9953	0.0311998	0.0288557
ENSG00000167470	3.05786	6.8017	1.15337	1536	607.5	0.395508	0.182397	1.2311	0.672165	1.83154	-0.204	-0.25	-0.153789	-0.17	0.217268	0.2009	0.240526	45603.5	46010.6	0.99245	0.993125	0.0326566	0.0297338
ENSG00000030582	39.7184	19.4934	-1.02682	1782	340.5	0.191077	0.217195	0.880934	0.494749	1.78057	0.0111111	-0.05	-0.0825758	-0.05	0.254922	0.16795	0.233138	34684.3	45551.3	0.9971	1.00125	0.0323543	0.0265746
ENSG00000243156				6009	1774.5	0.295307	0.18926	1.22165	0.687143	1.77787	-0.0462222	-0.05	-0.055302	-0.08	0.246679	0.19945	0.230415	42176.3	41229.1	0.997725	0.9971	0.0254529	0.0242427
ENSG00000143373	2.7238	6.12495	1.16908	3714	706.5	0.190226	0.18926	1.11516	0.628406	1.77459	-0.06	-0.15	-0.110517	-0.15	0.244631	0.2009	0.229041	38361.2	43996.5	0.9959	0.99245	0.0319977	0.0291399
ENSG00000131149				3654	1345.5	0.368227	0.18926	1.13652	0.641771	1.77091	0.0109231	-0.05	-0.0800328	-0.16	0.247697	0.2175	0.227728	44430.7	45072	1.0887	1.0138	0.0187966	0.0235269
ENSG00000213930	70.213	9.49564	-2.8864	1140	294	0.257895		2.78242	1.58436	1.75617	0.0328571	-0.05	-0.0917632	-0.15	0.180293	0.16795	0.227852	39902.3	44118.4	0.9979	1.00575	0.0249254	0.0272497
ENSG00000182095				8907	2415	0.271135	0.197825	1.07571	0.619724	1.73578	-0.0489189	-0.05	-0.106602	-0.17	0.234872	0.2175	0.233492	40671.3	44086.4	0.89355	0.9953	0.0211935	0.0288721
ENSG00000179094	2.16433	3.38154	0.643765	3873	1011	0.261038	0.183023	1.39927	0.806426	1.73515	-0.0240426	-0.05	-0.119225	-0.15	0.226464	0.2214	0.229441	40138.5	43966.4	0.9971	1.0138	0.0331	0.0252849
ENSG00000186174				4500	1132.5	0.251667	0.181597	1.67048	0.97946	1.70551	-0.143725	-0.17	-0.135327	-0.17	0.224665	0.2009	0.260884	44368.1	39614.8	1.0241	1.00645	0.0289892	0.0264555
ENSG00000141568	2.1905	2.44386	0.157906	1983	346.5	0.174735	0.207112	1.07204	0.636545	1.68416	-0.089	-0.02	-0.139909	-0.16	0.2116	0.1419	0.24345	31602.7	43461.6	0.984875	0.9971	0.0386488	0.0284472
ENSG00000049618	4.67043	3.21512	-0.538682	7248	910.5	0.125621	0.21865	0.980069	0.587824	1.66728	-0.0830612	-0.08	-0.0988245	-0.08	0.193561	0.1254	0.23838	39396.8	39274.7	0.9979	0.9979	0.02451	0.0268498
ENSG00000204406				5184	498	0.0960648		2.76338	1.68709	1.63796	-0.033125	0.01	-0.113501	-0.1	0.209528	0.2184	0.210741	42875.5	42569.2	0.99245	0.9975	0.0281023	0.025691
ENSG00000181555	1.94335	3.0998	0.673628	7695	1198.5	0.15575	0.21865	0.945249	0.577904	1.63565	-0.0433333	0	-0.0389708	-0.05	0.235891	0.198	0.209264	30491.6	37398.1	0.95645	0.99245	0.0302685	0.0276079
ENSG00000099381	2.25941	5.01181	1.14938	5124	1525.5	0.297717	0.211018	1.08185	0.671758	1.61048	-0.0889063	-0.16	-0.0754215	-0.15	0.23055	0.18225	0.217581	34780.1	40575.5	1.00125	0.9971	0.0320147	0.0280935
ENSG00000197136				6105	1696.5	0.277887	0.18926	1.35537	0.841629	1.61041	-0.140685	-0.19	-0.161165	-0.19	0.213218	0.1665	0.242618	43404.8	47160.2	0.941175	0.9953	0.0254763	0.0261079
ENSG00000015532	3.81332	6.69215	0.811424	2598	949.5	0.365473	0.18926	1.41496	0.886117	1.59681	-0.0972093	-0.05	-0.128522	-0.14	0.286526	0.2238	0.257205	46873.3	45651	0.9953	0.9971	0.0303284	0.0275725
ENSG00000053254	2.85292	4.63755	0.700926	1473	321	0.217923		2.336	1.46363	1.59603	-0.0125	-0.01	-0.0409572	-0.05	0.24305	0.2092	0.214663	60911.6	42231.9	0.9802	0.9959	0.0205757	0.0266185
ENSG00000167962	5.32121	5.80039	0.124396	2715	781.5	0.287845	0.21865	1.0202	0.648596	1.57293	0.0725	0.065	-0.0994254	-0.08	0.253688	0.1665	0.227521	42594.3	45844.9	1.0138	0.99245	0.0274499	0.0294695
ENSG00000167173				3144	630	0.200382	0.220613	0.950582	0.61537	1.54473	0.0145455	-0.04	-0.141899	-0.17	0.202882	0.2009	0.222621	39746.2	44459.4	1.03505	0.993125	0.0260343	0.0283747
ENSG00000172828				1716	267	0.155594	0.182397	2.2982	1.50148	1.53063	0.0838462	0.01	-0.141731	-0.16	0.242454	0.2214	0.249559	24936.6	45085.2	0.9966	0.9956	0.0304193	0.02677
ENSG00000196557				7077	1968	0.278084	0.18926	1.82355	1.19503	1.52594	-0.174574	-0.25	-0.144616	-0.19	0.226098	0.198	0.253294	51652.3	46478.8	1.0061	0.9959	0.0281576	0.0273046
ENSG00000136877	5.20048	15.5948	1.58435	1764	585	0.331633	0.207112	1.26268	0.832608	1.51654	-0.0256	-0.05	-0.146446	-0.17	0.23226	0.2175	0.245826	50964.9	47236.9	0.991675	0.9953	0.0288015	0.0260233
ENSG00000146830	2.2795	2.24155	-0.024225	3108	1177.5	0.378861	0.18926	1.61657	1.10062	1.46878	-0.0201887	-0.05	-0.0427703	-0.05	0.228992	0.198	0.238706	38405.8	40599.2	0.9959	1.00125	0.0306743	0.027034
ENSG00000171467				6840	1644	0.240351	0.218709	1.03436	0.704682	1.46784	-0.0288095	-0.05	-0.0491316	-0.08	0.175008	0.1572	0.210604	41005.4	38445.2	0.9216	0.9979	0.0217013	0.0269368
ENSG00000105063	7.18349	6.59575	-0.123148	2646	462	0.174603	0.231266	0.941367	0.655791	1.43547	-0.167619	-0.25	-0.0819615	-0.08	0.202481	0.1665	0.247178	55029.5	46593.2	0.9962	0.9971	0.0253489	0.0265523
ENSG00000106638	12.1937	43.1921	1.82463	1344	418.5	0.311384	0.21865	1.11088	0.780837	1.42268	-0.135556	-0.18	-0.109509	-0.17	0.246906	0.21945	0.243277	50471.4	42309.3	0.9954	0.99245	0.0340214	0.0296673
ENSG00000196498				7545	2227.5	0.295229	0.21865	1.14065	0.809405	1.40925	0.0321649	-0.05	-0.0638052	-0.08	0.243555	0.198	0.231263	41745.9	43092.5	1.0249	0.9971	0.0259177	0.0265395
ENSG00000173801	6.77672	9.42588	0.47604	2238	279	0.124665	0.235016	0.939332	0.673176	1.39537	-0.119231	-0.19	-0.132962	-0.19	0.294808	0.2214	0.271476	49853	47231.8	0.95645	0.99245	0.0314993	0.0290865
ENSG00000140836				11112	1293	0.116361	0.21865	1.15936	0.834222	1.38974	-0.138889	-0.14	-0.0829725	-0.08	0.243208	0.2199	0.228491	51497.6	42606.7	1.00125	0.99255	0.0275573	0.0281489
ENSG00000155506	4.12317	4.3165	0.0661059	3291	945	0.287147	0.277571	0.781351	0.567453	1.37695	0.0117778	-0.04	-0.0486509	-0.05	0.206578	0.1665	0.232015	33946.5	37942.1	1.00432	0.9959	0.0254594	0.0263951
ENSG00000110046				5817	1789.5	0.307633	0.220613	1.11026	0.808308	1.37356	-0.04925	-0.05	-0.131274	-0.17	0.228022	0.1665	0.248772	40085.7	45333.5	0.9925	0.9956	0.0280267	0.027827
ENSG00000156983				3762	1260	0.334928	0.217195	1.38626	1.01179	1.3701	0.0105357	-0.065	-0.0247927	-0.05	0.201546	0.1665	0.241412	43687.2	41649.9	0.9959	0.9971	0.0277505	0.0269742
ENSG00000148400				7668	982.5	0.12813	0.25585	0.874296	0.64322	1.35925	0.0238095	-0.01	-0.0863889	-0.05	0.245117	0.2092	0.244354	42412.3	44549.1	0.9971	0.9937	0.0235011	0.0290616
ENSG00000105281	5.80361	5.07774	-0.192764	1626	198	0.121771	0.347833	0.605202	0.445753	1.35771	-0.00555556	-0.16	-0.225018	-0.32	0.376844	0.2872	0.2562	39356.1	48020.1	0.999175	0.9971	0.0290816	0.0283477
ENSG00000137166				2043	370.5	0.181351	0.209978	1.47057	1.08899	1.35039	-0.120556	-0.295	-0.138796	-0.16	0.238817	0.1542	0.255493	45154.9	48527.7	0.9953	0.99255	0.0287888	0.0291196
ENSG00000103197	6.32938	6.53405	0.0459131	5514	1390.5	0.252176	0.282496	0.78605	0.591301	1.32936	-0.184583	-0.22	-0.13623	-0.19	0.222315	0.2194	0.249556	50431.6	46867.9	0.984875	0.9979	0.0319567	0.0251296
ENSG00000083838				1353	273	0.201774		2.23994	1.70882	1.31081	0.0141667	-0.015	-0.0691353	-0.05	0.173033	0.1374	0.230729	38257.3	43362.7	1.02048	1.00125	0.0198785	0.0264564
ENSG00000158545	2.45155	5.20811	1.08707	2934	1674	0.570552	0.280984	0.804256	0.613979	1.30991	0.148415	0.08	0.00986708	-0.04	0.216774	0.1665	0.214204	29508.1	38354.6	0.994775	0.9953	0.0280548	0.0271844
ENSG00000176953	4.11854	8.87265	1.10723	1260	633	0.502381	0.21865	1.19327	0.912419	1.30781	-0.0889655	-0.17	-0.0800238	-0.14	0.260076	0.198	0.2291	27006.1	39530.9	0.985725	0.9998	0.0410463	0.0275134
ENSG00000167291	10.3523	12.3261	0.251768	2304	666	0.289062	0.209978	1.52275	1.16693	1.30492	0.0256667	0.05	-0.104492	-0.17	0.223923	0.1665	0.249865	44104.8	44288.4	1.0138	0.9937	0.0328067	0.0278366
ENSG00000172893	8.83751	20.8623	1.23918	1479	193.5	0.130832	0.309223	0.713757	0.553296	1.29001	0.196667	0.49	-0.168763	-0.22	0.334444	0.2872	0.2416	32196.1	47253.1	0.99255	0.9975	0.0337273	0.0259375
ENSG00000103222				4626	982.5	0.212387	0.277571	0.823376	0.644559	1.27742	-0.0254	0.01	-0.133217	-0.17	0.274118	0.2209	0.258614	42493	46019.3	1.01602	0.9971	0.023486	0.0259312
ENSG00000118412				5892	390	0.0661914	0.255481	0.94666	0.743352	1.2735	-0.0076	0.01	-0.0118228	0.01	0.179064	0.132	0.208828	41698.3	37235.6	0.97335	0.9975	0.023922	0.0241742
ENSG00000055609	2.35168	3.81761	0.698975	14907	2365.5	0.158684	0.306098	0.751289	0.598413	1.25547	-0.088963	-0.08	-0.0796056	-0.08	0.188361	0.1419	0.2171	34543.9	38028.5	1.01825	0.9971	0.0245477	0.0255696
ENSG00000132507				561	58.5	0.104278	0.375601	0.567725	0.457249	1.24161	0.15	-0.08	-0.0516043	-0.05	0.1384	0.132	0.236439	41300.5	38826.5	0.9971	0.9971	0.0281127	0.0270476
ENSG00000125652	7.0353	17.0548	1.2775	666	289.5	0.434685	0.211018	1.58295	1.31568	1.20315	0.0416667	-0.05	-0.132928	-0.17	0.233675	0.214	0.239012	34759.6	43000.5	0.993075	0.99835	0.0229064	0.0279807
ENSG00000136026	3.25478	4.32256	0.409324	1809	342	0.189055	0.308845	0.761777	0.647844	1.17586	-0.1605	-0.175	-0.0798176	-0.05	0.17824	0.14045	0.258067	49442.3	45444.2	0.984775	0.9937	0.0265976	0.0264975
ENSG00000070814	7.42343	19.0588	1.3603	4470	528	0.118121	0.377612	0.576735	0.495199	1.16465	0.137333	0.025	-0.0349799	-0.05	0.263313	0.2872	0.238106	40182.3	42946.9	0.968	0.99245	0.0331572	0.0283475
ENSG00000204160	3.40628	2.78865	-0.288626	1167	279	0.239075	0.21865	1.6027	1.38169	1.15996	-0.116667	-0.08	-0.191157	-0.22	0.167308	0.1436	0.223924	29839.8	46024.7	0.99255	0.9971	0.0297588	0.0279148
ENSG00000187605				5388	1287	0.238864	0.21865	1.46643	1.27648	1.14881	-0.0348276	-0.05	-0.0959911	-0.14	0.211759	0.198	0.22503	46965	44167.8	0.9971	0.9971	0.0281137	0.0273428
ENSG00000172037				5397	1747.5	0.323791	0.230773	1.16466	1.02285	1.13864	-0.0448052	-0.05	-0.0840022	-0.08	0.229666	0.1694	0.229928	46075.9	43362.9	0.9205	0.9849	0.0261952	0.0253387
ENSG00000169710	9.2162	11.1184	0.270699	7536	1542	0.204618	0.420483	0.49883	0.440401	1.13267	-0.117838	-0.17	-0.14662	-0.19	0.259481	0.198	0.271679	40043	47289.8	1.00545	0.9925	0.0292033	0.0280992
ENSG00000100726				2514	789	0.313842	0.348503	0.652738	0.578868	1.12761	-0.181622	-0.37	-0.180274	-0.25	0.256822	0.2184	0.262116	54591.9	50982.7	1.00645	0.9937	0.0245007	0.0251829
ENSG00000106009	4.49689	9.01436	1.0033	2466	507	0.205596	0.306098	0.785445	0.697448	1.12617	-0.03	-0.05	-0.17663	-0.25	0.249215	0.2339	0.247601	40278.7	51215.7	0.963075	0.9908	0.0379248	0.0266439
ENSG00000133124	2.89408	5.03891	0.800007	3774	685.5	0.181638	0.399042	0.536705	0.480321	1.11739	-0.0887179	-0.05	-0.119603	-0.15	0.210838	0.2055	0.215566	44795.1	40407.3	0.9937	0.9971	0.0245341	0.0265692
ENSG00000184009	20.4551	52.2846	1.35393	1128	160.5	0.142287	0.484199	0.418142	0.376356	1.11103	-0.0814286	-0.19	-0.082766	-0.19	0.3065	0.2214	0.263753	36820.9	38356.2	0.9908	0.99255	0.0302418	0.0260772
ENSG00000105245	2.64418	8.88498	1.74855	1830	556.5	0.304098	0.21865	1.62442	1.46878	1.10597	0.0256	0.02	-0.147754	-0.17	0.271392	0.198	0.249993	44097.9	42898.5	0.99245	0.99245	0.0264699	0.0290588
ENSG00000117713	2.46189	3.16673	0.363232	6858	1246.5	0.181759	0.381861	0.578184	0.52411	1.10317	0.019661	0.01	-0.112174	-0.08	0.215346	0.198	0.235971	41337.8	38983.3	0.979	0.9937	0.025977	0.0255948
ENSG00000124181	4.45131	14.0147	1.65464	3876	1095	0.282508	0.309223	0.75644	0.688173	1.0992	0.0658	-0.045	-0.0679799	-0.05	0.24663	0.2199	0.239987	45797.7	41642.3	0.99835	0.99835	0.0221716	0.0263389
ENSG00000161013	11.0673	46.6879	2.07674	1692	423	0.25	0.21865	1.37461	1.26592	1.08586	0.0615	0.05	-0.107305	-0.17	0.268985	0.192	0.260478	38283.2	42827.2	1.01602	0.9971	0.0282702	0.0267603
ENSG00000136997				1365	340.5	0.249451	0.444837	0.459106	0.423354	1.08445	0.0642105	0.01	-0.0786374	-0.05	0.221805	0.2175	0.221861	46916.5	45341.2	1.0697	0.9953	0.0170245	0.0272707
ENSG00000204469	3.29516	6.61574	1.00555	6474	2356.5	0.363994	0.421644	0.48567	0.452342	1.07368	0.000454545	-0.05	-0.087595	-0.08	0.207941	0.16795	0.203353	38801	38127.8	1.00432	0.9971	0.0316065	0.0257276
ENSG00000100393	2.23529	3.07937	0.462173	7245	1132.5	0.156315	0.408935	0.518077	0.484332	1.06967	-0.124915	-0.16	-0.0986253	-0.08	0.258002	0.2184	0.237478	28606.5	39335.8	0.9979	0.9971	0.0262545	0.0256462
ENSG00000101191	2.63143	4.34641	0.723978	6723	1938	0.288264	0.348503	0.661171	0.623813	1.05989	0.05	0.01	-0.0624855	-0.08	0.22621	0.1665	0.222048	36493.7	39765.3	0.979025	0.9937	0.0308647	0.0273593
ENSG00000272333	2.9397	5.0902	0.792053	8148	3133.5	0.384573	0.287527	0.859628	0.820876	1.04721	-0.14	-0.15	-0.109834	-0.15	0.224533	0.173	0.22513	42498.3	40601.2	1.00125	0.9971	0.0273692	0.0268723
ENSG00000143641	10.9589	10.8672	-0.0121151	1716	598.5	0.348776	0.306353	0.789574	0.761217	1.03725	-0.0165517	-0.05	-0.0813462	-0.05	0.334814	0.2238	0.256497	51853.5	43070.3	0.98745	0.9937	0.026168	0.0267776
ENSG00000099814	7.31687	6.219	-0.234544	4665	1806	0.387138	0.235016	1.24819	1.23118	1.01381	-0.105	-0.17	-0.0791704	-0.08	0.225478	0.2175	0.235148	47974.7	43445.6	0.9937	0.9971	0.0308616	0.0280326
ENSG00000171634	2.89409	3.37243	0.220678	9477	1536	0.162077	0.399042	0.548484	0.556726	0.985196	-0.0448193	-0.04	-0.0365812	-0.05	0.232353	0.1869	0.224015	40692.1	38461.9	0.99245	0.9959	0.0294555	0.0239544
ENSG00000178252				3456	1011	0.292535	0.426848	0.477885	0.490432	0.974416	-0.168043	-0.155	-0.123281	-0.15	0.282117	0.20175	0.246403	45559.7	43285.6	1.0463	0.99835	0.0232809	0.0244242
ENSG00000135870	3.86493	4.15279	0.103638	3402	670.5	0.19709	0.273256	0.994187	1.02779	0.967306	0.0186111	-0.015	-0.0890035	-0.08	0.200408	0.1767	0.215027	26161.8	40547.7	0.9959	0.9975	0.0269271	0.0257429
ENSG00000074181				6966	1270.5	0.182386	0.285924	0.900479	0.936256	0.961787	-0.158364	-0.16	-0.120991	-0.14	0.226776	0.1665	0.230102	47584.7	43142.7	1.00645	1.00125	0.0277557	0.0282605
ENSG00000114993	5.2609	6.85207	0.381231	1692	679.5	0.401596	0.231266	1.23385	1.29339	0.953965	-0.149062	-0.205	-0.109167	-0.14	0.229841	0.1665	0.231185	49274.5	42882.4	0.964725	0.9937	0.0236401	0.0270571
ENSG00000084092				2097	619.5	0.295422	0.292766	0.863433	0.9074	0.951547	0.0274194	-0.01	-0.115794	-0.16	0.245984	0.198	0.232588	37961.5	41373.3	1.00125	0.9971	0.0295355	0.0270706
ENSG00000038358	6.37322	9.82218	0.624022	4206	1170	0.278174	0.494889	0.408071	0.432813	0.942834	-0.0064	-0.08	-0.100314	-0.08	0.203068	0.1572	0.250105	38750.8	46868.6	0.9971	0.9937	0.0268245	0.0278062
ENSG00000132153	3.29888	7.56088	1.19658	3669	1270.5	0.34628	0.464565	0.438629	0.470774	0.931719	-0.0307273	-0.05	-0.103287	-0.15	0.266815	0.2214	0.255774	45150.4	43957	0.9975	0.9937	0.0328551	0.0271575
ENSG00000125458	14.1837	24.1884	0.770077	606	262.5	0.433168	0.255481	1.04902	1.13826	0.921598	0.1525	0.095	-0.094703	-0.17	0.233158	0.21205	0.26039	34674.2	44042.3	1.00808	0.9959	0.0287694	0.0278451
ENSG00000182087	9.55754	14.1879	0.569955	1863	270	0.144928	0.307225	0.800981	0.882718	0.907404	-0.08	-0.13	-0.193349	-0.25	0.15954	0.1311	0.247944	61356.9	47039.2	0.9937	1.00575	0.0304147	0.0275908
ENSG00000180900	6.20135	20.8108	1.74668	4977	1750.5	0.351718	0.363748	0.614154	0.678885	0.904652	-0.0869136	-0.05	-0.108427	-0.17	0.255781	0.2214	0.243503	48918.7	44927.9	0.9953	0.9953	0.024406	0.0262119
ENSG00000076382				3582	565.5	0.157873	0.394771	0.558812	0.617868	0.90442	-0.0486667	-0.1	-0.0574372	-0.05	0.24628	0.1665	0.229378	32975.2	42630.2	0.993125	0.9959	0.0286424	0.0263837
ENSG00000115241	7.91899	9.96842	0.332048	1641	184.5	0.112431	0.539612	0.363368	0.402659	0.902421	-0.0911111	-0.04	0.0295612	-0.04	0.268478	0.2238	0.233207	42498.3	36435.9	0.993075	0.9953	0.0288992	0.0264393
ENSG00000171298	19.3846	9.84822	-0.976976	2859	588	0.205666	0.308845	0.786249	0.872354	0.901296	-0.0263333	-0.04	-0.157964	-0.19	0.203187	0.2009	0.251878	38160.2	46834.8	0.9953	0.9953	0.0304221	0.0261523
ENSG00000126461	10.8078	4.44582	-1.28155	3939	1567.5	0.397944	0.399042	0.536514	0.603229	0.889403	-0.0242647	-0.17	-0.0730236	-0.17	0.200187	0.198	0.213626	36490.7	40443.8	1.00125	0.9971	0.0237914	0.0274858
ENSG00000095319	4.73871	10.1551	1.09964	5250	901.5	0.171714	0.61766	0.288705	0.325297	0.887513	0.0495652	0.02	-0.130777	-0.17	0.254263	0.21205	0.236486	44254.2	44031.6	0.9971	0.9945	0.0254031	0.0264998
ENSG00000176248				2469	822	0.332928	0.399042	0.536384	0.605579	0.885737	-0.0575676	-0.1	-0.100547	-0.17	0.241811	0.1665	0.256842	35812.8	44680	0.96145	0.9937	0.0233064	0.0254677
ENSG00000137834				1491	595.5	0.399396	0.219207	1.60772	1.82296	0.88193	-0.064	-0.05	-0.143944	-0.19	0.192636	0.1302	0.239548	51466	43902.4	0.97905	0.9953	0.0239608	0.02482
ENSG00000179409	1.89814	3.67766	0.954201	3177	516	0.162417	0.506485	0.392397	0.445399	0.881	-0.0346875	0	-0.129065	-0.19	0.235659	0.2199	0.244419	36355.7	47680.1	0.9486	0.9953	0.0177894	0.0264344
ENSG00000173638	11.5684	88.0483	2.9281	1776	490.5	0.276182	0.398577	0.552922	0.62982	0.877904	-0.0505263	-0.05	-0.235946	-0.32	0.300026	0.2009	0.261069	45698	51239.1	0.99245	0.9971	0.02542	0.0271559
ENSG00000196961	12.6779	42.4829	1.74456	2934	640.5	0.218303	0.494889	0.402481	0.462953	0.869377	-0.0996	-0.05	-0.151155	-0.19	0.241436	0.2214	0.261089	50479.9	47976.3	1.01235	1.00645	0.0323727	0.0231344
ENSG00000165684				4410	1441.5	0.326871	0.320462	0.745147	0.857217	0.869264	-0.00307692	-0.04	-0.0956531	-0.08	0.226468	0.198	0.234577	44683.4	46093.9	0.9971	0.9971	0.0266352	0.0275763
ENSG00000204394	4.38505	8.96699	1.03203	3795	1227	0.32332	0.574318	0.324271	0.373921	0.867216	-0.0747273	-0.15	-0.128466	-0.17	0.222158	0.2175	0.247069	41496.3	44537.7	0.9945	0.99255	0.0258126	0.0272767
ENSG00000108021	6.28058	49.7652	2.98617	8076	585	0.0724368	0.593093	0.305825	0.354131	0.863592	0.0655	0.01	-0.0862259	-0.08	0.209577	0.21795	0.210926	39367.3	39381.2	0.9916	0.99255	0.0305014	0.0278793
ENSG00000130255	42.2865	64.6051	0.61145	318	198	0.622642	0.592005	0.310997	0.362932	0.856903	0.107	0.25	-0.101415	-0.17	0.29782	0.2543	0.277508	38383.2	44098.7	1.01825	1.0138	0.0256163	0.0263038
ENSG00000139718	2.52404	3.29363	0.383942	5901	1464	0.248094	0.263436	0.999685	1.17519	0.85066	0.00078125	-0.08	-0.0813015	-0.16	0.218883	0.18225	0.229694	38971.4	39997.2	1.00677	0.9959	0.0253421	0.025974
ENSG00000184634				6543	1365	0.20862	0.421644	0.487094	0.573891	0.848758	-0.127759	-0.14	-0.0945805	-0.14	0.244745	0.1627	0.240191	44372.8	41735.2	0.9959	0.9971	0.0262581	0.0269266
ENSG00000011275	3.04878	4.61417	0.597839	2772	450	0.162338	0.358536	0.630526	0.74598	0.845232	-0.00846154	-0.055	-0.0393723	-0.05	0.25375	0.20605	0.206826	41615.2	39706.5	0.995225	0.9971	0.0247869	0.0272998
ENSG00000087077	7.30893	8.13919	0.155224	1431	378	0.264151	0.421644	0.469454	0.567543	0.827169	-0.0742857	-0.05	-0.116415	-0.08	0.225943	0.2055	0.226766	45061.8	42035.6	0.99255	0.99835	0.0277167	0.0271365
ENSG00000126012	7.2157	6.56176	-0.137057	4683	1633.5	0.348815	0.610107	0.290674	0.351653	0.826595	-0.108684	-0.16	-0.0793914	-0.15	0.244353	0.19945	0.236641	44554.2	41946.8	1.01825	0.9953	0.0235891	0.0262961
ENSG00000178952	26.2083	37.6338	0.522004	1368	418.5	0.305921	0.657978	0.257398	0.314487	0.818472	0.115882	-0.05	-0.0957237	-0.17	0.277806	0.2326	0.268418	18653.1	39648.7	0.9953	0.9959	0.025754	0.0254037
ENSG00000196235	8.40657	18.1033	1.10666	3264	760.5	0.232996	0.532716	0.356403	0.435531	0.818318	0.0558824	0.045	-0.0386121	-0.05	0.234156	0.18225	0.26417	42459.4	38248.2	1.0138	0.9953	0.0217563	0.0250364
ENSG00000164818	11.0915	25.8549	1.22098	2568	496.5	0.193341	0.559999	0.333696	0.407949	0.817985	-0.0964	-0.17	-0.163738	-0.25	0.292272	0.2066	0.254529	33973.4	50735	0.96145	0.9971	0.024076	0.0256369
ENSG00000066117	13.1626	14.0749	0.0966806	1548	549	0.354651	0.441003	0.450751	0.551763	0.816928	-0.124231	-0.19	-0.0857946	-0.14	0.207342	0.1665	0.243796	33447.7	35805.3	0.9953	0.9959	0.0284854	0.0273402
ENSG00000093010	15.3072	18.5836	0.279821	909	112.5	0.123762	0.34669	0.670829	0.821795	0.816298	0.0733333	0.15	-0.122046	-0.15	0.2561	0.22685	0.281501	42346.9	43615.4	0.987175	0.9971	0.0311247	0.0278225
ENSG00000136709	2.99495	4.36475	0.543367	4011	1108.5	0.276365	0.451379	0.434355	0.532359	0.815906	0.0687719	-0.04	-0.0502543	-0.08	0.202546	0.2009	0.215628	22757.7	31887.5	0.9916	0.9937	0.0270315	0.0250362
ENSG00000013275	9.7318	16.8438	0.791439	1257	279	0.221957	0.592005	0.306244	0.375888	0.814722	0.123333	0.095	-0.0500477	-0.05	0.2013	0.1665	0.257748	27829.9	40279.3	0.979	0.9908	0.0340079	0.0296291
ENSG00000135476	5.92614	3.89227	-0.606482	6363	1504.5	0.236445	0.565352	0.326751	0.40113	0.814577	-0.130533	-0.1	-0.136973	-0.17	0.207563	0.2175	0.228346	53466.3	48209.5	0.99245	0.9937	0.0362843	0.0284987
ENSG00000132382	9.5506	26.6049	1.47803	3999	1099.5	0.274944	0.653282	0.258646	0.319181	0.810343	-0.1462	-0.295	-0.102521	-0.14	0.25478	0.2204	0.258959	52731.2	47446.5	0.9971	0.9953	0.0301585	0.026798
ENSG00000100345	9.93013	16.8344	0.761528	5946	1509	0.253784	0.661929	0.254636	0.315998	0.805813	0.0479412	0.02	-0.00146317	0.01	0.321922	0.2872	0.263831	42780.6	42497.3	0.991625	0.9908	0.0326848	0.0312636
ENSG00000130706	3.69205	5.62296	0.606909	1224	210	0.171569	0.573709	0.318819	0.396198	0.804695	-0.245556	-0.05	-0.111691	-0.08	0.323233	0.2996	0.247064	53984.8	44628.8	1.01267	0.9937	0.018077	0.0281399
ENSG00000186907				1263	406.5	0.321853	0.21865	1.65023	2.05482	0.803105	-0.187647	-0.25	-0.23	-0.32	0.225759	0.2326	0.217758	46502.8	48768.8	1.01825	0.9956	0.0204919	0.0261858
ENSG00000105726	4.37032	44.828	3.35859	3615	966	0.26722	0.357373	0.634944	0.79222	0.801475	-0.0405	-0.05	-0.168407	-0.22	0.280573	0.198	0.257422	41263.7	47507.6	0.9937	0.99245	0.0291312	0.0274429
ENSG00000204525	39.0776	26.5964	-0.555114	1119	294	0.262735	0.592005	0.304461	0.382717	0.795527	-0.177333	-0.19	-0.100322	-0.17	0.263533	0.2204	0.243568	47739.5	40233.2	0.97595	0.9971	0.0282831	0.0267729
ENSG00000181222				5913	1281	0.216641	0.6629	0.249739	0.314317	0.794544	-0.0601852	-0.125	-0.0948453	-0.16	0.298233	0.2199	0.235229	41716.9	39781.9	0.95645	0.9953	0.0244814	0.0251712
ENSG00000079805	15.4946	23.2561	0.585848	2613	862.5	0.33008	0.596692	0.289911	0.364887	0.794523	0.0638462	0.02	-0.0672445	-0.05	0.235077	0.1665	0.247132	30553.2	42208.7	0.99245	0.99245	0.0307336	0.0282037
ENSG00000108963	7.76019	85.9506	3.46934	1332	373.5	0.280405	0.405488	0.510887	0.64869	0.787568	-0.230526	-0.49	-0.16982	-0.22	0.288616	0.2214	0.255633	49892.4	43990.5	0.968	0.99245	0.0258089	0.0282017
ENSG00000107731	5.23414	4.26568	-0.295178	2838	504	0.17759	0.309223	0.766126	0.975608	0.78528	-0.18087	-0.19	-0.123953	-0.16	0.305778	0.2214	0.242931	53010.5	45925.5	1.00218	0.9971	0.0273681	0.0271466
ENSG00000148248	8.86123	7.29606	-0.28039	810	31.5	0.0388889	0.610977	0.282288	0.359962	0.784216	-0.156667	0.01	-0.198111	-0.22	0.278867	0.2238	0.268589	87261.8	44849.9	0.979	0.9971	0.0285374	0.0254762
ENSG00000105655				1677	327	0.194991	0.421644	0.460277	0.58897	0.781495	-0.214286	-0.395	-0.173274	-0.22	0.249921	0.1893	0.26438	53902.2	44802.1	0.993875	0.9979	0.0310285	0.0259715
ENSG00000130640	12.6924	20.4348	0.687064	2793	576	0.20623	0.61766	0.272416	0.35037	0.777509	-0.00176471	0.015	-0.110505	-0.165	0.270174	0.2555	0.253869	43027.6	46876	0.979	0.9956	0.0286633	0.0264104
ENSG00000087087	10.3297	12.8019	0.309552	2631	829.5	0.315279	0.496233	0.380329	0.489431	0.777084	-0.04125	-0.045	0.00750285	-0.04	0.24586	0.2009	0.227745	35657.5	37963.8	0.9975	0.9953	0.0294547	0.029733
ENSG00000161179	7.46248	33.2839	2.1571	972	316.5	0.325617	0.42093	0.478277	0.615928	0.776515	-0.0114286	-0.23	-0.201049	-0.32	0.219643	0.2214	0.259524	63013.9	44969	0.979	0.97905	0.0269157	0.0279635
ENSG00000104852	6.58737	15.7418	1.25682	1314	1441.5	1.09703	0.629067	0.266767	0.34453	0.774292	0.213333	0.11	0.0258219	-0.05	0.222322	0.2009	0.223711	30442.6	30328.3	0.979	0.9971	0.0299144	0.0278156
ENSG00000128309	6.90476	14.0223	1.02206	954	235.5	0.246855	0.361561	0.621205	0.803558	0.773067	-0.229	-0.41	-0.117484	-0.19	0.18415	0.21065	0.249547	47862.8	42264.2	0.968	0.9953	0.0298303	0.0287914
ENSG00000089248	13.6724	16.4352	0.265528	786	75	0.0954198	0.563616	0.315954	0.412281	0.766357	-0.055	-0.145	-0.0814122	-0.1	0.225575	0.227	0.242791	48241.7	44040.5	0.9631	0.97905	0.0356995	0.0295348
ENSG00000164889	11.3091	10.1548	-0.15533	3726	1197	0.321256	0.61766	0.274744	0.359122	0.765044	-0.065098	-0.17	-0.135684	-0.19	0.233302	0.198	0.252993	43523.6	44076.9	1.00385	1.0035	0.0274618	0.0252667
ENSG00000182979	12.7847	19.4071	0.602161	2148	837	0.389665	0.527553	0.34744	0.456443	0.761191	0.00763158	-0.065	-0.0839944	-0.08	0.247721	0.2092	0.236171	39853.8	44706.6	0.9948	0.9971	0.0222603	0.0268067
ENSG00000103549	7.65567	13.8383	0.854067	3006	1381.5	0.459581	0.594127	0.28771	0.378392	0.760348	0.117119	0.08	-0.0201597	-0.05	0.257753	0.2175	0.243795	43741.6	41601.4	0.9971	0.99255	0.031172	0.0269929
ENSG00000178921	21.7802	14.1896	-0.618185	4017	1221	0.303958	0.6629	0.246064	0.323726	0.760099	-0.109286	-0.19	-0.135631	-0.16	0.243487	0.2214	0.256137	44358.6	44630.5	0.9979	1.00645	0.0255396	0.0266064
ENSG00000186185	3.4503	5.90072	0.774169	2559	765	0.298945	0.546649	0.333252	0.438976	0.759157	-0.14625	-0.165	-0.106647	-0.12	0.287015	0.2032	0.239333	52103.7	43357.2	0.9953	0.9953	0.0350766	0.0261699
ENSG00000116754	4.82533	18.703	1.95457	1476	526.5	0.356707	0.62647	0.263857	0.348459	0.757212	0.0658621	0.08	-0.0346138	-0.05	0.170269	0.198	0.208127	36482.9	40370.9	1.0061	0.9979	0.0293697	0.0264392
ENSG00000135506	43.1151	60.1878	0.481278	2007	541.5	0.269806	0.563616	0.309683	0.409441	0.756354	-0.064	-0.05	-0.00718984	-0.04	0.266164	0.2175	0.224257	53189	37664.8	0.998575	0.9971	0.0284234	0.0275348
ENSG00000099991	3.57677	12.5121	1.8066	6663	1671	0.250788	0.447635	0.418827	0.554051	0.755935	-0.078642	-0.05	-0.0777398	-0.08	0.210309	0.198	0.235617	43389.2	42942.8	0.9937	0.9937	0.0289246	0.0281523
ENSG00000188157				6138	1878	0.305963	0.506485	0.360685	0.478359	0.754004	-0.064881	-0.05	-0.142923	-0.17	0.218064	0.1665	0.247642	37311.6	44046.3	0.968	0.9971	0.0315274	0.026726
ENSG00000183779	1.63175	3.13951	0.94412	1773	150	0.0846024	0.610107	0.276169	0.366677	0.753166	-0.34875	-0.295	-0.186362	-0.25	0.1788	0.13245	0.222363	65183.3	45641.3	0.968	0.99255	0.037726	0.028961
ENSG00000171456	6.59731	8.00201	0.278485	4626	690	0.149157	0.559999	0.316881	0.421984	0.75093	0.0331579	0.01	-0.0770752	-0.08	0.202929	0.16185	0.221523	26208.7	40727.2	0.9647	0.9959	0.0195179	0.0256935
ENSG00000100075				936	285	0.304487	0.553668	0.319593	0.427107	0.748275	-0.0575	-0.045	-0.137436	-0.17	0.288908	0.2282	0.262941	35728	44850.7	0.98575	0.9953	0.0317676	0.0274867
ENSG00000160299	2.50893	9.03385	1.84827	10044	2268	0.225806	0.483737	0.385244	0.515719	0.747003	0.0320325	0.02	-0.0287814	-0.04	0.23375	0.1665	0.238648	44723.5	43796.7	1.01012	0.9953	0.0321296	0.0270677
ENSG00000165655	1.54886	2.01974	0.382964	1941	139.5	0.0718702	0.623701	0.263823	0.353377	0.746576	0.00333333	-0.09	-0.165533	-0.22	0.2148	0.19305	0.233395	17073.6	43648.3	1.03505	0.9945	0.0378705	0.0282211
ENSG00000124787	31.9128	20.5616	-0.634183	1092	166.5	0.152473	0.300601	0.828454	1.11055	0.745986	0.0571429	0.01	-0.105	-0.14	0.259314	0.2872	0.211865	52493.8	39940.4	1.03697	0.9937	0.0231955	0.0250355
ENSG00000183495				9372	1837.5	0.196063	0.619235	0.266218	0.356894	0.745929	-0.12068	-0.17	-0.126303	-0.14	0.248378	0.1795	0.24819	47257.7	44586.4	0.993075	1.00575	0.0261354	0.0266769
ENSG00000173166				3909	357	0.0913277	0.309223	0.765155	1.02817	0.744194	0.05	0.01	-0.108319	-0.14	0.17015	0.1329	0.209096	35393.9	41559.7	0.99835	0.99255	0.0227966	0.02686
ENSG00000012660	6.7762	8.50121	0.327191	981	190.5	0.19419	0.605498	0.277244	0.372647	0.743985	0.112727	0.01	-0.141254	-0.15	0.203645	0.2009	0.222853	27104.5	41497.1	0.9959	0.9953	0.0281356	0.0248709
ENSG00000135775	5.61246	6.43019	0.196229	2217	399	0.179973	0.607141	0.276309	0.371463	0.743841	-0.0759091	-0.19	-0.0925034	-0.14	0.24445	0.2432	0.219575	49436	42391.9	0.99245	0.9971	0.0248463	0.0240267
ENSG00000104973				2391	427.5	0.178795	0.498125	0.364364	0.491878	0.740762	0.0421053	0.02	-0.166173	-0.165	0.240832	0.2238	0.242953	46788.4	44598.8	0.993075	0.9971	0.0302315	0.0273949
ENSG00000165494				5061	985.5	0.194724	0.420483	0.474793	0.642493	0.738986	-0.249483	-0.145	-0.0613989	-0.08	0.184433	0.1419	0.200814	21886.5	35125.7	0.967975	0.9959	0.0320945	0.0247255
ENSG00000126016	6.16835	8.75126	0.504606	3255	579	0.17788	0.710015	0.216483	0.29307	0.738675	0.0751613	0.01	-0.0850783	-0.14	0.249529	0.2238	0.235039	28751.1	43643.1	0.9486	0.9953	0.0285265	0.0286366
ENSG00000177666	6.84735	26.8717	1.97247	1515	295.5	0.19505	0.593093	0.284357	0.384969	0.738649	-0.01	0.01	-0.168277	-0.25	0.204577	0.2238	0.235952	55622.4	48652.8	0.979	0.9945	0.0312067	0.0279605
ENSG00000116455				1029	156	0.151603	0.673705	0.237155	0.321255	0.738214	0.055	-0.15	-0.140845	-0.19	0.2389	0.22685	0.228263	39020.6	47882.1	0.9582	0.9971	0.0305867	0.0263607
ENSG00000108439	20.4281	27.3878	0.422983	786	198	0.251908	0.549551	0.320238	0.435321	0.735637	0.09875	-0.02	-0.103817	-0.16	0.221125	0.18225	0.232628	7576.66	40239	0.99255	0.99245	0.027425	0.0283379
ENSG00000023330	4.90808	14.5425	1.56704	1923	454.5	0.236349	0.438842	0.427086	0.583711	0.731673	-0.1195	-0.05	-0.112153	-0.14	0.348235	0.2152	0.246354	48804.3	42796.6	0.9686	0.9937	0.0275983	0.0268081
ENSG00000160285	10.1804	34.0881	1.74347	2199	664.5	0.302183	0.593093	0.282247	0.385981	0.731244	-0.190333	-0.075	-0.110955	-0.17	0.22588	0.2214	0.241338	52410.6	42935.4	0.9953	0.99835	0.026777	0.0252886
ENSG00000116962				3744	718.5	0.191907	0.694114	0.224616	0.307889	0.729537	-0.0147368	-0.05	-0.0980929	-0.08	0.183526	0.1419	0.232085	35767.3	41004.1	0.99335	0.99245	0.0303474	0.0289788
ENSG00000153201	3.81606	3.60227	-0.0831774	9675	837	0.0865116	0.666508	0.238227	0.328401	0.725415	-0.0187234	-0.05	-0.0698543	-0.05	0.181717	0.1419	0.208579	41935.3	37860.2	1.03505	0.9956	0.0269823	0.0246781
ENSG00000065526	3.28642	6.35793	0.952041	10995	2680.5	0.243793	0.675425	0.232902	0.32152	0.724378	0.0139216	0.01	-0.0652005	-0.08	0.204837	0.1489	0.223529	36932.8	42198.6	0.9971	0.9959	0.0269334	0.0268889
ENSG00000117410	9.85677	7.21743	-0.449629	786	48	0.0610687	0.61766	0.262228	0.362132	0.724122	0.0666667	0.01	-0.20626	-0.29	0.265633	0.2238	0.231135	21206.1	44767.7	1.0249	0.9979	0.0258358	0.0258802
ENSG00000107290	2.91654	5.22283	0.840574	8034	981	0.122106	0.61766	0.261707	0.361862	0.723224	-0.0287719	0.01	-0.0636034	-0.08	0.254837	0.2238	0.211211	38360	38318.4	0.9638	0.9937	0.0355801	0.0278407
ENSG00000064607	2.94048	8.37734	1.51044	3291	811.5	0.246582	0.563312	0.302849	0.418973	0.722837	0.0110256	-0.05	-0.0785779	-0.08	0.25401	0.2214	0.225383	36056.4	37383.9	0.99245	0.9971	0.0342926	0.0278285
ENSG00000130479				3180	1015.5	0.31934	0.399042	0.516457	0.715408	0.721906	-0.121667	-0.11	-0.159406	-0.22	0.202512	0.2175	0.243213	56289.4	47010.4	1.00385	0.9959	0.026748	0.0264387
ENSG00000101224				1743	589.5	0.33821	0.446862	0.408012	0.565559	0.72143	0.0348148	0.01	-0.083494	-0.15	0.187267	0.198	0.226377	49792.6	43909.6	0.9979	0.9953	0.0272034	0.0251441
ENSG00000160194				1422	270	0.189873	0.608343	0.268555	0.373575	0.718879	0.0321429	-0.02	-0.0697257	-0.08	0.359857	0.2934	0.226605	33746.3	39657.5	1.00645	0.9971	0.0273228	0.0288718
ENSG00000173786	4.87132	11.85	1.2825	1266	402	0.317536	0.61766	0.261313	0.364642	0.716628	-0.0605882	-0.05	-0.0758057	-0.1	0.314535	0.2994	0.249368	44320.2	41533	0.99305	0.9959	0.0323997	0.0262841
ENSG00000177613	2.86916	3.66422	0.352879	1851	309	0.166937	0.56811	0.29557	0.413676	0.714498	-0.023125	0.01	-0.0931929	-0.14	0.282769	0.23705	0.231789	27161.8	34490.2	0.9975	0.99255	0.0221198	0.0269882
ENSG00000131153	7.0165	21.1846	1.5942	558	79.5	0.142473	0.511481	0.336956	0.472779	0.712713	0.04	0.195	-0.0723118	-0.14	0.41925	0.2599	0.234668	31026.8	41530.4	1.0283	0.9937	0.021287	0.0268736
ENSG00000214022	4.66517	10.6716	1.19377	1875	991.5	0.5288	0.491202	0.357999	0.50236	0.712634	-0.176818	-0.34	-0.11144	-0.17	0.201773	0.20175	0.221314	55272.5	44991.6	0.99245	0.9979	0.0255589	0.0253602
ENSG00000157637	4.07622	14.7501	1.85542	3360	796.5	0.237054	0.334619	0.688392	0.968374	0.710874	-0.0231707	-0.05	-0.116286	-0.1	0.238366	0.198	0.270838	39943	42799	1.01825	0.99245	0.0249628	0.0279941
ENSG00000170348	10.5828	10.6466	0.00866421	660	123	0.186364	0.637466	0.249534	0.351201	0.710515	-0.318	-0.38	-0.108864	-0.17	0.13146	0.0778	0.219075	52967	34658.2	0.93375	0.99075	0.0312582	0.0285234
ENSG00000105229	4.28959	5.98501	0.480514	1533	343.5	0.22407	0.263436	1.02014	1.44208	0.707411	-0.29625	-0.39	-0.102348	-0.18	0.235512	0.18015	0.252339	68094.8	46479.4	0.97905	0.9965	0.0364431	0.0251637
ENSG00000058804	6.06467	5.1357	-0.239868	2025	277.5	0.137037	0.62647	0.25226	0.356983	0.706644	-0.116	-0.08	-0.189941	-0.16	0.221033	0.1254	0.219995	22204.3	41035.5	1.0249	0.9959	0.0212563	0.0240327
ENSG00000125755	8.13504	8.24072	0.018621	3825	760.5	0.198824	0.63536	0.249189	0.353971	0.703983	-0.0276471	-0.035	-0.0968078	-0.16	0.242859	0.2175	0.256944	52144.6	43690.2	0.9971	0.9937	0.0276607	0.0264594
ENSG00000103335				7566	2011.5	0.26586	0.361561	0.603362	0.857169	0.703901	-0.0570103	-0.05	-0.166915	-0.19	0.255572	0.2009	0.25477	44881.2	49101.3	0.99245	0.9979	0.026034	0.0256307
ENSG00000135404	68.2243	67.9961	-0.00483467	717	69	0.0962343	0.653282	0.240651	0.342049	0.703556	-0.1625	-0.09	-0.18795	-0.19	0.464425	0.44205	0.278424	43380.6	45710.1	0.99245	0.99245	0.0329767	0.0288852
ENSG00000125835	11.3852	17.4145	0.613134	723	211.5	0.292531	0.743791	0.199317	0.283672	0.702632	-0.105	-0.115	-0.116722	-0.15	0.24375	0.1749	0.238933	39942	35043.7	0.9971	0.9953	0.0267444	0.0273946
ENSG00000094914				1641	409.5	0.249543	0.64802	0.243428	0.346837	0.70185	-0.166	-0.28	-0.131517	-0.15	0.21454	0.21205	0.217445	62785.1	43765.4	0.984875	0.9971	0.027446	0.0254518
ENSG00000129245	2.7064	4.0439	0.579372	2241	825	0.368139	0.357373	0.624994	0.891298	0.701218	-0.148537	-0.08	-0.094083	-0.15	0.237493	0.1665	0.229478	39596.7	38715.5	0.97875	0.9937	0.024533	0.0259765
ENSG00000109111	4.77705	5.36661	0.167893	5181	1572	0.303416	0.549551	0.304709	0.43509	0.700334	-0.054507	-0.08	-0.0157093	-0.04	0.249792	0.2214	0.237684	40487.7	38795.2	0.9948	0.9971	0.0246109	0.0261888
ENSG00000148773	3.88767	5.10061	0.391766	9771	1357.5	0.138932	0.646382	0.243502	0.347824	0.700072	-0.0572527	0.01	-0.024934	-0.04	0.19067	0.1419	0.216725	34785.5	37920.6	1.01602	0.9953	0.0291389	0.0292652
ENSG00000115307	10.4499	11.8704	0.183884	1233	354	0.287105	0.592614	0.27274	0.390277	0.698837	-0.19625	-0.18	-0.204818	-0.29	0.205206	0.1646	0.220407	47675.3	46423.8	0.993125	0.9937	0.029771	0.0257288
ENSG00000175221				2634	483	0.183371	0.561354	0.291568	0.418028	0.697484	-0.144091	-0.195	-0.130592	-0.19	0.190218	0.1489	0.264094	53715.4	47602.3	1.01155	0.9979	0.0239093	0.0247005
ENSG00000149480	3.84881	7.9747	1.05102	2007	781.5	0.389387	0.720325	0.207431	0.297447	0.697373	-0.0797297	-0.15	-0.110404	-0.16	0.23493	0.2214	0.233096	39346.6	41728.5	0.9908	0.9937	0.0276212	0.0270526
ENSG00000178950	8.05373	21.6961	1.4297	3936	1029	0.261433	0.539612	0.307741	0.441509	0.697021	-0.1578	-0.195	-0.104809	-0.08	0.238236	0.21895	0.242732	46849.6	44048.5	0.99835	0.9971	0.0299378	0.0273878
ENSG00000116729	24.6602	73.2004	1.56967	1632	304.5	0.186581	0.709218	0.212084	0.305005	0.695345	-0.0426667	0.01	-0.13136	-0.15	0.206833	0.198	0.239179	39478	40098.1	0.9908	0.9971	0.0307063	0.027486
ENSG00000168397	5.89501	7.47477	0.342535	1182	234	0.19797	0.610107	0.260517	0.374708	0.695254	0.0471429	0.015	-0.0912183	-0.08	0.230086	0.2599	0.228265	38526.7	41899.2	0.9953	0.9953	0.0247518	0.0256163
ENSG00000158615	2.83973	5.0916	0.842364	2142	364.5	0.170168	0.544911	0.306325	0.440596	0.695252	-0.190625	-0.32	-0.0635854	-0.08	0.213006	0.20605	0.191712	35101.4	39983.6	0.979	0.9959	0.052637	0.0272193
ENSG00000204351				3777	963	0.254964	0.559999	0.293768	0.423019	0.694457	-0.101395	-0.05	-0.124504	-0.17	0.3545	0.2872	0.245832	45091.9	42413	0.9971	0.9937	0.027766	0.0280334
ENSG00000085185				5358	1194	0.222844	0.420483	0.456279	0.657427	0.694038	-0.116393	-0.05	-0.11626	-0.16	0.23272	0.2009	0.228034	44144.4	44380.5	0.9953	0.9959	0.0279863	0.0262981
ENSG00000103249	4.92593	53.7812	3.44864	2706	750	0.277162	0.514555	0.321504	0.466736	0.688835	-0.05	-0.17	-0.173525	-0.19	0.187646	0.1489	0.257147	37915.1	44531	1.0149	1.00645	0.023546	0.0275567
ENSG00000011451	12.31	42.2417	1.77884	5670	1726.5	0.304497	0.549551	0.296779	0.431053	0.688498	-0.0842308	-0.14	-0.102053	-0.15	0.226935	0.1665	0.230861	42859.8	43631.8	0.9971	0.9971	0.0276699	0.0285357
ENSG00000140990				519	165	0.317919	0.701824	0.214991	0.312332	0.68834	0.003	0.02	-0.0537572	-0.025	0.31073	0.3407	0.26885	38031.1	40508.7	1.03697	0.9965	0.0209116	0.026572
ENSG00000196504	4.65003	6.60421	0.506146	2985	414	0.138693	0.733468	0.201142	0.292446	0.687792	0.0147619	0.01	-0.010201	-0.05	0.201229	0.198	0.211726	37446.1	37145.2	0.99245	0.9937	0.0306959	0.0269659
ENSG00000079999	2.21331	7.2012	1.70203	1875	571.5	0.3048	0.574318	0.275791	0.403416	0.683639	-0.0484615	0.015	-0.108656	-0.1	0.227735	0.2115	0.272677	45630.3	44403.4	0.979	0.99245	0.0277207	0.0284351
ENSG00000196576	5.66222	29.6539	2.38878	5517	1309.5	0.237357	0.549551	0.294792	0.431957	0.682458	-0.0210345	-0.03	-0.10981	-0.16	0.282203	0.2175	0.267642	39046.6	45829.5	1.012	0.9979	0.025775	0.0246051
ENSG00000157106	5.47825	5.40987	-0.0181196	10986	1461	0.132987	0.572861	0.278509	0.408262	0.682181	-0.0385	0.01	-0.101701	-0.14	0.206202	0.1627	0.224525	47379.8	41625.7	0.98295	0.9959	0.0266552	0.0257427
ENSG00000161513	7.37163	32.4462	2.13799	1605	508.5	0.316822	0.506485	0.324243	0.475539	0.681844	-0.133333	-0.135	-0.135271	-0.17	0.300475	0.21945	0.261439	54671	45386.5	0.95645	0.99255	0.032324	0.0274213
ENSG00000140750	2.96013	4.87563	0.719931	2646	367.5	0.138889	0.506485	0.325444	0.477513	0.68154	-0.0505	-0.07	-0.090034	-0.08	0.20752	0.2175	0.226294	52661.2	42127.2	1.01825	0.9937	0.0222911	0.0260553
ENSG00000089597	15.6729	23.1848	0.564908	2901	927	0.319545	0.767747	0.183516	0.269634	0.680612	-0.114889	-0.14	-0.10516	-0.15	0.224667	0.198	0.235495	45724.7	39642.8	0.9925	0.9959	0.0272916	0.0271258
ENSG00000234745				1089	256.5	0.235537	0.506485	0.321781	0.473136	0.680103	-0.0930769	-0.01	-0.0979614	-0.17	0.150992	0.1572	0.249117	37501.9	40226	0.984925	0.9953	0.030957	0.026692
ENSG00000179271	12.4493	65.1091	2.38679	669	358.5	0.535874	0.672166	0.226971	0.333733	0.680098	0.0558824	0.11	-0.0832735	-0.15	0.243671	0.1665	0.244824	43577.1	41517.3	0.979	0.9971	0.0261765	0.026871
ENSG00000099624	11.4692	36.883	1.6852	507	102	0.201183	0.7298	0.201781	0.297066	0.679247	-0.01	-0.015	-0.199645	-0.33	0.209	0.12875	0.275667	44675.4	52078.4	0.993075	0.99245	0.0222194	0.0290002
ENSG00000114554	4.79943	3.72137	-0.367029	5691	1224	0.215076	0.574318	0.275815	0.406826	0.677967	-0.143654	-0.05	-0.1168	-0.15	0.255979	0.21795	0.263213	49037.2	46177.9	0.979025	0.9937	0.0343791	0.0293079
ENSG00000188807	2.75908	21.6442	2.97172	2001	594	0.296852	0.549551	0.292097	0.431255	0.677317	-0.121724	-0.05	-0.178096	-0.22	0.186928	0.1489	0.233853	44016.7	49945.2	0.96795	0.9975	0.0323946	0.0270119
ENSG00000148843	5.03177	9.85463	0.969737	5619	1023	0.182061	0.675425	0.223035	0.329437	0.677019	-0.141923	-0.19	-0.0795408	-0.08	0.321423	0.2933	0.256759	50122.2	43897.7	1.00677	0.9945	0.0225031	0.0267807
ENSG00000110074	12.4982	84.0296	2.74918	1485	421.5	0.283838	0.457047	0.363565	0.53837	0.675307	-0.109091	-0.02	-0.125414	-0.15	0.283782	0.2238	0.253982	47106.1	40907.4	0.9965	0.9971	0.0321449	0.0286207
ENSG00000158161	4.01744	4.31327	0.102508	1722	165	0.0958188	0.421644	0.421339	0.625835	0.673243	0.007	0.01	-0.0825784	-0.05	0.26008	0.2934	0.217932	16235.1	38406.8	0.99245	0.9953	0.025728	0.0258364
ENSG00000175467	7.79276	23.7345	1.60678	2403	1278	0.531835	0.530204	0.301388	0.44826	0.67235	0.0771698	0.02	0.0113983	-0.04	0.30323	0.2175	0.259353	46005.6	37809.9	0.99245	1.0035	0.0307717	0.0266333
ENSG00000170892	9.29337	31.5213	1.76205	939	171	0.182109	0.592005	0.263896	0.392843	0.67176	-0.01125	-0.15	-0.137764	-0.205	0.16	0.13755	0.232981	34108.9	46204.1	1.01825	0.9971	0.0257664	0.0265171
ENSG00000104897				1395	214.5	0.153763	0.690522	0.216231	0.322004	0.671516	0.056	-0.015	-0.123634	-0.17	0.15552	0.1328	0.226923	30349.8	43542.7	1.00645	0.9953	0.0276143	0.0271822
ENSG00000121057	2.55261	7.19307	1.49464	2712	361.5	0.133296	0.693765	0.214947	0.321104	0.669398	-0.221	-0.33	-0.0746239	-0.08	0.26853	0.19345	0.237662	48649.7	44248.8	0.9925	0.9937	0.0257909	0.0274199
ENSG00000143252	27.0032	32.7147	0.276809	540	69	0.127778	0.431175	0.38941	0.582227	0.668829	-0.3	-0.53	-0.196611	-0.19	0.243	0.2214	0.221814	78851	43911.2	1.03505	0.9959	0.0238137	0.0260641
ENSG00000117724	3.56337	3.75511	0.075612	9345	810	0.0866774	0.733468	0.196857	0.295719	0.665689	0.0124	0.01	-0.00479615	0.01	0.187224	0.1665	0.218185	34535.4	39599.8	0.944275	0.9937	0.0250051	0.0273615
ENSG00000050820	2.78027	3.96069	0.510524	2751	520.5	0.189204	0.532753	0.295945	0.444897	0.665198	-0.13	-0.17	-0.137274	-0.19	0.301476	0.2994	0.265128	45548.7	44963.4	1.0138	0.9959	0.0245499	0.0283913
ENSG00000144712				3711	1170	0.315279	0.389369	0.514599	0.774218	0.664669	-0.116471	-0.19	-0.14498	-0.19	0.275322	0.2214	0.262272	52133.5	48451.8	0.9979	0.9937	0.0241714	0.027093
ENSG00000158636	3.83135	3.67965	-0.0582857	4014	411	0.102392	0.408549	0.458632	0.690841	0.663874	-0.1185	-0.09	-0.10352	-0.08	0.192255	0.14505	0.235674	35143.2	40539.2	0.9937	0.9959	0.0275505	0.0258944
ENSG00000134982	2.23105	3.07824	0.464386	8586	1227	0.142907	0.523204	0.29893	0.450671	0.6633	-0.0497183	-0.05	-0.0503494	-0.05	0.24901	0.2175	0.202688	39740.8	38685.5	0.98565	0.9937	0.0269232	0.0255463
ENSG00000155363				3072	957	0.311523	0.530307	0.29397	0.443369	0.663038	-0.111064	0.01	-0.122617	-0.17	0.259302	0.2204	0.23733	57180.7	44079.1	0.993125	0.9937	0.0251019	0.0289636
ENSG00000121940	6.71302	9.64437	0.522725	1707	181.5	0.106327	0.657349	0.228333	0.344883	0.662058	0.0466667	-0.05	-0.0574517	-0.05	0.212311	0.1665	0.210168	38519.5	38898	1.01862	0.9953	0.0226832	0.0262362
ENSG00000123159	7.66518	12.7019	0.728651	1002	300	0.299401	0.549551	0.283693	0.428807	0.661586	-0.136923	-0.05	-0.0871856	-0.08	0.246962	0.2872	0.261201	39621.5	39052.5	1.00645	0.9971	0.0404016	0.029642
ENSG00000112787	6.02843	18.3491	1.60585	3138	951	0.303059	0.504137	0.309761	0.468744	0.660831	-0.0795	-0.18	-0.145899	-0.25	0.20644	0.1665	0.218939	41084.1	46276.4	1.01815	0.9953	0.0319585	0.0270487
ENSG00000141582	2.12137	3.80394	0.842497	1683	241.5	0.143494	0.498125	0.313236	0.474169	0.660601	0.0266667	0.015	-0.0545811	-0.05	0.2146	0.19245	0.244702	47489.1	41737.6	0.994175	0.9959	0.0241029	0.0247558
ENSG00000116539	2.3798	4.59635	0.949651	8910	2029.5	0.227778	0.593093	0.253243	0.384053	0.659397	-0.00598131	0.01	-0.0525219	-0.05	0.20189	0.1665	0.206971	35521.2	39179.8	1.00182	1.00645	0.0258597	0.0272043
ENSG00000196642	33.2028	37.3608	0.170221	2193	523.5	0.238714	0.363748	0.564446	0.856335	0.659142	0.0633333	0.01	-0.0406293	-0.05	0.222041	0.198	0.247877	28682.9	40706.9	0.979	0.9979	0.027696	0.0266185
ENSG00000198954	2.99845	7.05295	1.23401	1941	325.5	0.167697	0.675425	0.218967	0.332448	0.658649	-0.301111	-0.37	-0.0843431	-0.15	0.248433	0.17515	0.218973	44060.1	40204.2	1.00205	0.9979	0.020422	0.0253969
ENSG00000113758				2088	696	0.333333	0.701528	0.210193	0.319321	0.658249	-0.0321875	-0.06	-0.0442385	-0.08	0.216819	0.19945	0.226158	40558.9	40357	0.99245	0.99245	0.0271071	0.0278123
ENSG00000196943				1911	432	0.22606	0.453827	0.354064	0.538143	0.657938	-0.0385	-0.095	-0.150518	-0.205	0.167355	0.1646	0.231997	39320.4	45768.9	0.9676	0.9959	0.0292695	0.0268891
ENSG00000101161	6.51879	9.84775	0.595189	2826	978	0.346072	0.693261	0.212639	0.323249	0.657819	0.0022	-0.02	-0.0323992	-0.05	0.254266	0.2226	0.238228	57052.9	43307.3	1.0351	0.9959	0.0255747	0.0242288
ENSG00000183337	1.58626	2.53288	0.675149	5268	1029	0.19533	0.76768	0.182571	0.277982	0.65677	-0.0982143	-0.095	-0.0864237	-0.08	0.209114	0.1489	0.222569	53824.3	43134.2	0.968	0.99245	0.0325158	0.0272177
ENSG00000117984	32.5479	24.5744	-0.40541	1356	127.5	0.0940265	0.415881	0.435712	0.664848	0.655356	-0.168889	-0.05	-0.144535	-0.17	0.460522	0.4242	0.268138	30004.5	43763.7	0.9965	0.9953	0.0288631	0.026887
ENSG00000104823	26.9382	15.2349	-0.822277	987	225	0.227964	0.49767	0.307904	0.470956	0.653784	-0.293	-0.34	-0.139362	-0.19	0.22264	0.12485	0.265032	42728.6	45844.7	1.01825	0.9971	0.0298494	0.0298445
ENSG00000156860	4.10622	7.59788	0.887788	2943	1350	0.458716	0.454605	0.346458	0.530458	0.653129	-0.15339	-0.36	-0.145189	-0.205	0.181273	0.1665	0.203683	42612.9	43187.5	0.994225	0.9937	0.023863	0.0243167
ENSG00000076924				2568	924	0.359813	0.592005	0.252608	0.386921	0.652866	-0.0810526	-0.05	-0.0814953	-0.15	0.179087	0.1665	0.254559	55524.6	43627.1	0.9962	0.99245	0.0290501	0.0295832
ENSG00000225830				4482	826.5	0.184404	0.468558	0.329661	0.506375	0.651022	-0.109375	-0.12	-0.0406961	-0.05	0.207985	0.1646	0.226059	36971.4	39438.1	1.0234	0.9959	0.0225241	0.0276035
ENSG00000266074				7920	2521.5	0.318371	0.428127	0.371041	0.571389	0.649368	-0.0366387	-0.05	-0.107167	-0.15	0.239608	0.2009	0.238551	45512.4	45171.3	1.00867	0.9953	0.0200104	0.026305
ENSG00000124784	3.59979	5.17096	0.522518	1707	331.5	0.1942	0.6629	0.220832	0.340131	0.649257	-0.00352941	0.01	-0.00507909	0.01	0.251176	0.2184	0.235002	28691.6	37320.8	1.03505	0.99255	0.0206954	0.0249707
ENSG00000095906	16.2683	18.6659	0.19834	816	117	0.143382	0.466852	0.32914	0.507061	0.649112	-0.0075	-0.135	-0.145699	-0.19	0.338438	0.2872	0.270839	37944.4	43964.8	0.9849	0.9971	0.0357862	0.0276324
ENSG00000127586				3555	1530	0.43038	0.464565	0.330999	0.510539	0.648332	-0.122703	-0.18	-0.137105	-0.17	0.204566	0.198	0.24836	49958.6	46682	0.9925	0.9937	0.0279533	0.0272033
ENSG00000204463	13.8024	13.5048	-0.0314402	3522	1057.5	0.300256	0.753073	0.187961	0.289918	0.648324	-0.145909	-0.34	-0.14994	-0.17	0.244261	0.20375	0.240641	46274.1	42529.5	0.9908	0.9959	0.0292954	0.0263232
ENSG00000103194	4.39963	5.1542	0.228366	2409	328.5	0.136364	0.63536	0.231849	0.357871	0.647856	-0.255	-0.205	-0.0924907	-0.09	0.189783	0.15995	0.223825	29452.7	40574.7	0.9965	0.9953	0.0272839	0.0273407
ENSG00000183864	2.1361	3.23976	0.60091	1035	135	0.130435	0.530204	0.286722	0.442797	0.647526	-0.292	-0.38	-0.151217	-0.15	0.11114	0.0834	0.261134	86209.2	42870	1.01533	0.9959	0.0258356	0.0253037
ENSG00000116871	6.03378	22.977	1.92906	2526	1324.5	0.524347	0.560585	0.265736	0.41052	0.647315	0.0810169	0.02	-0.0469121	-0.08	0.214525	0.1665	0.217606	41910.4	44937.1	0.99245	0.9937	0.025435	0.0264374
ENSG00000105447	2.99727	14.3853	2.26287	1341	501	0.373602	0.693765	0.209291	0.324756	0.644455	-0.107368	-0.08	-0.0783445	-0.145	0.325874	0.2009	0.258035	30927.3	41563.3	0.97335	0.99245	0.0236553	0.0272568
ENSG00000182199	89.0749	20.407	-2.12596	1515	679.5	0.448515	0.754015	0.187058	0.290491	0.643938	-0.17871	-0.14	-0.124851	-0.17	0.269484	0.2009	0.246237	40085.1	43127.3	0.979375	0.99255	0.0289479	0.0252658
ENSG00000071894	28.2161	11.95	-1.23951	4332	943.5	0.217798	0.672166	0.216889	0.336973	0.643639	-0.0383333	-0.05	-0.123733	-0.17	0.272326	0.2009	0.264922	35805.8	45371.7	0.993075	0.99245	0.0299244	0.0288825
ENSG00000108557				5721	1617	0.282643	0.592005	0.249139	0.387442	0.643035	-0.0931646	-0.05	-0.0981227	-0.1	0.282137	0.2214	0.229846	49335.9	44225.4	1.06205	0.9959	0.0221279	0.0281348
ENSG00000058600	5.68154	6.18721	0.123008	2127	558	0.262341	0.56896	0.259088	0.40292	0.643026	0.0648	0.01	-0.0809591	-0.1	0.274716	0.198	0.263055	27890.9	43738.9	0.99245	0.99245	0.0327987	0.0283593
ENSG00000214160	59.4683	35.0184	-0.764007	1317	240	0.182232	0.604645	0.243439	0.378609	0.642984	-0.0746154	-0.05	-0.244305	-0.32	0.249431	0.1665	0.229651	36247.1	50297.1	0.99245	0.99835	0.025945	0.0253232
ENSG00000140534				5733	1131	0.197279	0.64166	0.226981	0.353341	0.642386	-0.0815152	-0.04	-0.0916274	-0.14	0.209323	0.19945	0.218497	51612.2	40964.6	0.9956	0.99245	0.027529	0.0266938
ENSG00000119596	4.07069	3.95098	-0.0430647	6441	1596	0.247788	0.724485	0.19706	0.306937	0.64202	0.179176	0.11	-0.055021	-0.08	0.221192	0.2066	0.207968	24569.3	35787.8	0.9937	0.9979	0.0334826	0.0258964
ENSG00000196411	1.97757	5.29054	1.41969	2964	1186.5	0.400304	0.408935	0.438437	0.683089	0.641844	-0.0416667	-0.05	-0.123998	-0.17	0.235002	0.19945	0.249808	39677.9	45984.7	0.96795	1.00125	0.0249287	0.0270781
ENSG00000167323	8.83567	7.35713	-0.264196	2376	508.5	0.214015	0.446829	0.340568	0.530918	0.64147	0.0265217	0.02	-0.040846	-0.05	0.269265	0.2238	0.246587	52537.1	43462	0.9969	0.9953	0.0274196	0.0270278
ENSG00000188290	10.9087	48.2169	2.14407	744	241.5	0.324597	0.532753	0.275673	0.430261	0.640711	-0.22	-0.25	-0.197218	-0.25	0.142473	0.1086	0.228675	31365.8	46752.2	1.00087	1.009	0.0260938	0.025554
ENSG00000239857	4.49965	15.7433	1.80686	984	183	0.185976	0.560585	0.262418	0.409702	0.640511	-0.05	-0.195	-0.146524	-0.19	0.197675	0.18225	0.263854	30980.1	45163.1	1.00762	0.9937	0.0280244	0.0271332
ENSG00000157881	16.9776	35.9912	1.08402	2322	562.5	0.242248	0.559999	0.262388	0.409953	0.640042	-0.108929	-0.05	-0.106111	-0.05	0.258221	0.2872	0.247389	45178.6	45130.7	0.98575	0.99245	0.0301813	0.0275039
ENSG00000099821	11.7381	25.6474	1.12762	3693	1192.5	0.322908	0.61766	0.233105	0.366391	0.63622	-0.0227778	0.02	-0.144403	-0.19	0.314046	0.2872	0.2722	47265.1	47885.9	0.979	0.9971	0.0321564	0.0272919
ENSG00000156030				3300	1042.5	0.315909	0.466038	0.314638	0.495435	0.635073	0.0621569	-0.05	-0.0846727	-0.08	0.224039	0.1665	0.243331	39343.7	43359.1	0.99245	0.9971	0.0264099	0.0271192
ENSG00000065268	19.4374	86.661	2.15655	1299	219	0.168591	0.72888	0.194212	0.306189	0.634287	0.173333	0.265	-0.126397	-0.155	0.279058	0.22065	0.265679	50368.5	49096.6	0.98805	0.9971	0.0264265	0.0270455
ENSG00000090432	2.48903	8.11734	1.70542	1059	348	0.328612	0.49767	0.289408	0.456468	0.634017	-0.280625	-0.425	-0.117507	-0.155	0.337287	0.2543	0.262812	51770.8	45231.5	0.985725	0.99245	0.0275511	0.0273493
ENSG00000167977	3.03467	3.98179	0.391876	741	330	0.445344	0.444837	0.332953	0.525498	0.633595	-0.214	-0.34	-0.134575	-0.16	0.227213	0.198	0.229193	58032.5	44123.1	0.9953	0.9953	0.0263177	0.0278869
ENSG00000134250	4.14882	4.29375	0.0495379	7416	939	0.126618	0.767747	0.178251	0.281944	0.632222	0.132609	0.01	-0.0816828	-0.08	0.221187	0.2023	0.221532	27178.9	41792.7	1.00125	0.9959	0.0225224	0.0234715
ENSG00000160214				1386	559.5	0.40368	0.701824	0.203902	0.323002	0.631272	-0.0139394	-0.05	-0.0428139	-0.05	0.235324	0.2184	0.242415	37691.1	41630.9	0.9971	0.9959	0.0283958	0.0256152
ENSG00000104635	3.92934	5.80953	0.564134	1479	156	0.105477	0.673705	0.212133	0.336341	0.630709	-0.0771429	-0.08	-0.146694	-0.16	0.194114	0.2214	0.242704	40755.8	44601.3	1.06638	0.9937	0.020997	0.0243741
ENSG00000263465	4.44358	6.40959	0.528509	849	726	0.855124	0.446184	0.328417	0.520844	0.630547	-0.162778	-0.32	-0.129435	-0.205	0.186608	0.12685	0.202373	40914.7	41435.5	0.987175	0.9945	0.0252887	0.0275253
ENSG00000166716	3.03824	2.53012	-0.26403	3804	754.5	0.198344	0.514555	0.278518	0.441983	0.630156	-0.0484211	0.01	-0.0822082	-0.05	0.240582	0.2175	0.232342	51139.7	45611.5	0.9686	0.99255	0.0327687	0.0279826
ENSG00000164880				6573	1936.5	0.294614	0.732155	0.192355	0.305352	0.629946	-0.047191	-0.05	-0.137061	-0.19	0.257303	0.2214	0.26282	46033.8	48413.5	1.0249	0.9959	0.0249778	0.0234315
ENSG00000126464				6111	1467	0.240059	0.399042	0.450845	0.718025	0.627896	-0.120635	-0.15	-0.121807	-0.17	0.212927	0.2175	0.208223	42680.3	42587.3	0.9971	0.9953	0.0391256	0.0286591
ENSG00000196453				2496	553.5	0.221755	0.568042	0.251623	0.400769	0.627851	-0.1628	-0.25	-0.0313101	-0.05	0.187864	0.1572	0.230451	43405.4	43429.4	0.9582	1.00125	0.0299305	0.0257885
ENSG00000133612	4.70915	11.7634	1.32077	2736	789	0.288377	0.610107	0.232787	0.37077	0.627846	0.039375	0.045	-0.111261	-0.08	0.252322	0.2214	0.250018	55467.5	46091.1	0.991675	0.99255	0.0309835	0.0267646
ENSG00000108523	11.6407	13.3442	0.197037	1053	300	0.2849	0.421644	0.347145	0.553054	0.627688	-0.242308	-0.22	-0.142023	-0.17	0.239392	0.1795	0.223077	41177.3	43558.2	0.993875	0.993125	0.0292963	0.0303015
ENSG00000166557	15.966	17.0402	0.0939339	654	219	0.334862	0.593093	0.239415	0.381504	0.627556	-0.279	-0.465	-0.113578	-0.17	0.22006	0.2214	0.253484	85655.5	47575.4	0.9953	0.9937	0.0306964	0.028574
ENSG00000134910	14.3482	55.8744	1.96131	2118	403.5	0.19051	0.767747	0.177686	0.283313	0.627174	-0.0345	0.01	-0.158612	-0.19	0.173105	0.1489	0.225718	33755.2	39873.6	0.96795	0.99255	0.0256024	0.0274754
ENSG00000134186	3.30196	7.50891	1.18528	1641	729	0.444241	0.426848	0.340412	0.542797	0.627145	0.140476	0.11	0.0146801	0.01	0.169512	0.1419	0.208499	42421.1	37217.4	0.979	0.99255	0.0315138	0.0261364
ENSG00000100258	5.75218	11.2695	0.97024	2124	448.5	0.211158	0.55442	0.257859	0.411305	0.62693	-0.0647826	-0.08	-0.210494	-0.32	0.191083	0.1302	0.250433	43763.4	51331.2	1.0227	0.9979	0.0239787	0.0261958
ENSG00000025770	5.98548	9.77545	0.707698	1821	501	0.275124	0.62647	0.225849	0.360483	0.626519	0.0455172	0.08	-0.0760626	-0.155	0.199883	0.198	0.250594	44891.9	43499.8	0.97905	0.9937	0.0280048	0.0289626
ENSG00000110492				471	106.5	0.226115	0.442768	0.326355	0.520922	0.626494	-0.066	-0.04	-0.0971975	-0.05	0.406	0.2872	0.229384	36880.4	39302.2	0.9937	0.9937	0.0306253	0.0273928
ENSG00000205250	4.00511	6.85865	0.776081	1242	237	0.190821	0.610107	0.232625	0.371383	0.626374	0.211111	0.11	-0.0760145	-0.08	0.1948	0.198	0.238194	32985.3	45116.7	0.9979	0.9956	0.0240321	0.025547
ENSG00000089351				2424	741	0.305693	0.504137	0.279729	0.446841	0.626016	-0.204516	-0.19	-0.0848762	-0.05	0.281974	0.2214	0.235208	50959.2	45209.9	0.99245	0.9953	0.0308621	0.0273612
ENSG00000039523				3720	1155	0.310484	0.421644	0.353371	0.564682	0.625787	-0.0661818	-0.16	-0.124766	-0.17	0.273029	0.2175	0.228017	47595.1	45491.1	0.9979	0.9959	0.0273073	0.0267624
ENSG00000160410				2124	670.5	0.315678	0.517402	0.271599	0.434484	0.625106	-0.116786	-0.17	-0.152684	-0.17	0.273321	0.198	0.242777	41856.1	43425.6	1.00385	0.9953	0.0280846	0.0259603
ENSG00000100239	3.40288	2.95867	-0.201805	2901	534	0.184074	0.484044	0.289456	0.463326	0.624734	-0.123226	0.01	-0.0779007	-0.05	0.300913	0.2238	0.251281	47245.5	44847.8	0.99075	0.9937	0.0262155	0.0281606
ENSG00000103152	8.16548	14.4642	0.82488	897	394.5	0.439799	0.574318	0.244774	0.392723	0.623273	-0.0655556	-0.05	-0.107893	-0.08	0.326839	0.2995	0.237226	31158.9	45933.6	1.00495	0.9937	0.0281837	0.0266082
ENSG00000172889				822	261	0.317518	0.549551	0.257253	0.41284	0.623131	-0.3525	-0.29	-0.122628	-0.05	0.364006	0.23705	0.247208	41923.3	47276	1.00645	0.9959	0.0318203	0.0254956
ENSG00000165458	6.71848	13.1229	0.965876	3777	1003.5	0.265687	0.623701	0.225086	0.361729	0.622251	-0.0866667	-0.15	-0.0977522	-0.08	0.240256	0.2184	0.24102	35016.3	42625.3	1.02157	0.99245	0.0197636	0.0263759
ENSG00000101457	2.7374	6.63094	1.27641	990	385.5	0.389394	0.491202	0.285482	0.458883	0.622122	0.0911765	0.01	-0.0362727	-0.05	0.235288	0.2175	0.229857	39913.5	38997.6	0.98255	0.9908	0.0259591	0.0290527
ENSG00000213079	2.59028	3.56493	0.460766	4050	819	0.202222	0.712219	0.196526	0.315944	0.622026	-0.0788372	-0.08	-0.10283	-0.1	0.218137	0.1627	0.210295	25857.5	38793	0.985725	0.9937	0.0337236	0.0288669
ENSG00000136279				1320	375	0.284091	0.673705	0.209039	0.33715	0.620018	-0.0594737	-0.05	-0.0544773	-0.05	0.264953	0.2214	0.257634	64234.5	40089.8	0.9908	0.9937	0.030209	0.0283027
ENSG00000143322	2.43478	5.38661	1.14559	3549	597	0.168216	0.421473	0.358574	0.578802	0.61951	0.0472222	0.005	-0.0923838	-0.08	0.196161	0.15175	0.229536	35730	41258.4	0.9954	0.9908	0.0261982	0.0291996
ENSG00000134884	3.14064	5.34665	0.767574	822	742.5	0.903285	0.518023	0.265486	0.42917	0.618604	0.0381818	0.01	0.0567518	0.01	0.272691	0.198	0.210102	38122.6	39373.9	0.9971	0.9959	0.0293393	0.0265792
ENSG00000130702				11088	3238.5	0.292073	0.646382	0.217619	0.3519	0.618411	-0.106824	-0.19	-0.148433	-0.17	0.244458	0.19945	0.248675	41830.1	46435.7	1.00645	0.9937	0.0293469	0.0270028
ENSG00000149929	8.21421	12.701	0.628743	1671	681	0.40754	0.511061	0.267985	0.433737	0.617852	0.0241463	0.01	0.0675583	0.02	0.196141	0.198	0.219267	45329.2	41746	0.9953	1.00645	0.0253914	0.025169
ENSG00000174748	19.1353	60.5425	1.66171	615	211.5	0.343902	0.706247	0.197522	0.32013	0.617006	-0.085	-0.205	-0.0955122	-0.15	0.224742	0.25235	0.211961	58362.9	41969.9	1.03052	0.9953	0.0254957	0.0266458
ENSG00000140948				3261	390	0.119595	0.420483	0.358744	0.581472	0.616959	-0.186667	-0.19	-0.136449	-0.16	0.289143	0.1419	0.24256	37475.3	48386.7	0.9908	0.9971	0.0341342	0.0266832
ENSG00000037757	14.5719	34.8983	1.25996	1110	360	0.324324	0.699362	0.200255	0.324746	0.616652	0.0126667	-0.05	-0.155081	-0.22	0.26994	0.2066	0.26235	25155.6	43865.6	1.00645	0.99245	0.0359595	0.0299264
ENSG00000107263	11.2531	9.02951	-0.317603	3792	789	0.20807	0.420483	0.354096	0.574942	0.615881	-0.146512	-0.22	-0.0900475	-0.08	0.307493	0.2214	0.236799	55737.9	43582.1	0.9953	0.99255	0.0258449	0.0297416
ENSG00000111275	23.579	23.1821	-0.0244914	1554	291	0.187259	0.611604	0.226806	0.368399	0.615653	-0.1675	-0.22	-0.134305	-0.17	0.30095	0.2214	0.265769	42296.6	42910.8	0.99245	0.9937	0.038391	0.0262485
ENSG00000204386	5.19531	9.14243	0.815369	1248	390	0.3125	0.574318	0.24117	0.391851	0.615463	-0.00111111	0.01	-0.128846	-0.15	0.268506	0.2152	0.235621	35916.8	43479.7	0.99075	0.9953	0.0307739	0.0281397
ENSG00000154310	4.97847	8.9334	0.843508	4083	1314	0.321822	0.605498	0.229106	0.37248	0.615083	-0.00411765	0.02	-0.0286701	-0.04	0.216221	0.1767	0.222975	38214.3	39387.4	0.97905	0.9937	0.0277168	0.02763
ENSG00000101126	2.21835	4.76751	1.10375	3525	439.5	0.124681	0.704316	0.198511	0.323192	0.614221	0.0811111	0.01	-0.059234	-0.08	0.196293	0.1489	0.214835	34432	40399.1	0.9979	0.9953	0.0256614	0.0266779
ENSG00000132478	7.56503	10.1368	0.422186	2433	591	0.24291	0.444837	0.300338	0.489833	0.613143	-0.0115385	-0.155	-0.0922935	-0.08	0.1692	0.1646	0.227767	48679.9	43601.1	0.99835	0.99835	0.0266905	0.02598
ENSG00000135387	5.28579	9.42461	0.834314	2130	352.5	0.165493	0.770969	0.172587	0.282495	0.61094	0.065	-0.05	-0.0812113	-0.1	0.246575	0.2211	0.226418	26546.1	40700.5	0.9975	0.9959	0.0248571	0.0263766
ENSG00000134369				6495	1299	0.2	0.408549	0.375008	0.615112	0.609659	0.0704687	0.01	-0.0824619	-0.08	0.268086	0.20605	0.226815	36850.2	43319.9	0.9908	0.9937	0.0303514	0.0260605
ENSG00000103855	4.92668	11.8423	1.26527	1605	291	0.181308	0.584884	0.235696	0.386626	0.609622	-0.11	-0.08	-0.162785	-0.165	0.394833	0.2994	0.288447	35620.9	48180.3	0.984875	0.9953	0.0292176	0.0280001
ENSG00000072071	14.001	33.1485	1.24341	4425	1023	0.231186	0.519694	0.256048	0.420998	0.608192	-0.00113636	-0.05	-0.151932	-0.19	0.223595	0.198	0.24573	42937.7	45805.2	1.00182	0.99245	0.0305806	0.0280475
ENSG00000143390	19.8197	33.2703	0.747301	1851	591	0.319287	0.408935	0.360864	0.593917	0.6076	-0.08125	-0.05	-0.0575689	-0.08	0.210431	0.2199	0.210463	40628.1	41045.8	0.990775	0.9953	0.0299615	0.0267959
ENSG00000197150				2208	675	0.305707	0.657978	0.210344	0.346564	0.60694	-0.123226	-0.05	-0.181984	-0.19	0.239632	0.2214	0.253208	60545.3	48371.7	1.0227	1.00125	0.0287319	0.0266905
ENSG00000166441				447	160.5	0.35906	0.638357	0.213958	0.353002	0.606112	0.02125	0.01	-0.0768456	-0.05	0.349538	0.2872	0.267319	37084	44421.5	0.9971	0.9953	0.0436911	0.0263011
ENSG00000145901	3.89831	18.4675	2.24407	1911	396	0.207221	0.466038	0.273746	0.452243	0.605307	-0.0331579	0.01	-0.0274568	-0.05	0.216405	0.1665	0.244066	42219	42750.1	0.95645	0.9971	0.0337722	0.0258867
ENSG00000112159	4.21005	2.61356	-0.687821	16791	3024	0.180096	0.770969	0.17189	0.284233	0.60475	-0.105062	-0.115	-0.0743702	-0.08	0.22097	0.1869	0.227411	45495.2	41389.1	1.0241	1.0035	0.0289006	0.0258954
ENSG00000100241	10.94	18.0261	0.720469	5700	1410	0.247368	0.646382	0.212467	0.351644	0.60421	-0.238788	-0.285	-0.130858	-0.17	0.233898	0.18225	0.259907	53203.7	47702.3	0.9953	0.9953	0.0272978	0.0278648
ENSG00000125505	18.3442	60.3308	1.71757	1419	355.5	0.250529	0.574318	0.234726	0.388592	0.604043	-0.163571	-0.34	-0.222304	-0.32	0.2584	0.21945	0.232815	57093	50657.6	1.0138	0.99245	0.0286773	0.0267129
ENSG00000109736	15.8647	9.87331	-0.684219	1443	235.5	0.163202	0.408935	0.353579	0.585393	0.604003	-0.329231	-0.38	-0.258108	-0.34	0.159538	0.1489	0.238593	56099.8	49328.3	1.0138	0.9979	0.0223476	0.0256116
ENSG00000241973	6.10773	11.4224	0.903163	6309	1272	0.201617	0.749359	0.182057	0.301542	0.603753	-0.05	-0.05	-0.110043	-0.16	0.221011	0.1694	0.248241	40999.8	43579.1	0.90435	0.9953	0.0236121	0.0248021
ENSG00000198399				5094	819	0.160777	0.593093	0.227375	0.37738	0.602509	-0.0541463	0.01	-0.0638045	-0.05	0.23219	0.1869	0.217081	33298.3	37726.4	0.9959	1.00575	0.0255037	0.0262674
ENSG00000167513	2.72947	8.03016	1.55681	1641	460.5	0.280622	0.754462	0.17908	0.297386	0.602179	-0.197391	-0.17	-0.140402	-0.22	0.242117	0.2175	0.232966	46507.4	46866.1	0.99245	0.9971	0.0322231	0.0267948
ENSG00000160753	7.69287	20.0901	1.38489	3120	885	0.283654	0.421644	0.297846	0.495445	0.601168	-0.09225	-0.05	-0.136433	-0.17	0.232813	0.21895	0.21572	47190.2	44028.1	0.994775	0.9953	0.0304458	0.0280136
ENSG00000183010	76.3333	39.698	-0.943246	1041	150	0.144092	0.761382	0.175938	0.292737	0.60101	-0.08125	-0.23	-0.128271	-0.08	0.279487	0.1665	0.285122	53907.8	46820.3	0.9971	0.99245	0.0302302	0.0268487
ENSG00000104419	6.40202	10.421	0.702893	1185	171	0.144304	0.676987	0.200984	0.334829	0.600258	-0.198571	-0.32	-0.105899	-0.19	0.121614	0.1167	0.264216	40322.2	40380.2	1.0391	0.9979	0.022992	0.0269809
ENSG00000132017	4.85271	6.36306	0.390931	1803	543	0.301165	0.605498	0.222535	0.370795	0.600157	-0.0768182	-0.17	-0.119235	-0.17	0.2519	0.198	0.238861	45642.3	46740.9	1.00645	1.0061	0.0287698	0.0254958
ENSG00000105699	39.4954	49.443	0.324081	1950	925.5	0.474615	0.397316	0.438614	0.730912	0.600091	0.0308163	0.01	-0.120215	-0.17	0.209176	0.2066	0.225052	44427	44310.7	0.967725	0.9937	0.0305535	0.0287947
ENSG00000198793	7.71902	4.31892	-0.837747	7650	1611	0.210588	0.761065	0.176655	0.294467	0.599913	0.08525	0.015	-0.0996157	-0.14	0.242526	0.20605	0.246917	39218.3	43120.7	0.99075	0.99245	0.0330206	0.0279509
ENSG00000130449				3648	808.5	0.221628	0.6629	0.205005	0.34254	0.598485	-0.0736842	-0.11	-0.113396	-0.14	0.226547	0.1665	0.226884	35557.8	40203	0.993925	0.99245	0.0318729	0.0292316
ENSG00000126822	9.26986	6.08728	-0.606751	4023	1239	0.307979	0.470616	0.264382	0.441844	0.59836	-0.0446552	-0.05	-0.0624385	-0.05	0.242755	0.1694	0.238551	45679.9	45151.3	0.99245	0.9971	0.0251284	0.0266207
ENSG00000086475	6.8928	16.778	1.28341	1179	192	0.16285	0.605498	0.221493	0.37024	0.598241	-0.0225	0.025	-0.111654	-0.14	0.142417	0.1454	0.248845	35756.2	40479.7	0.98715	0.9971	0.0259012	0.0265199
ENSG00000140396	2.46278	5.08023	1.04461	4395	537	0.122184	0.62647	0.213412	0.356938	0.597895	-0.0858065	-0.08	-0.0844915	-0.08	0.197642	0.1489	0.231086	32457.8	40420.3	0.979	0.9953	0.0312266	0.0275034
ENSG00000243449				288	108	0.375	0.533835	0.242861	0.406418	0.597566	0.0525	0.05	-0.218542	-0.25	0.181625	0.1758	0.224853	71024.5	52046.9	1.00452	0.993125	0.0238704	0.0256285
ENSG00000076201				4911	1087.5	0.221442	0.643043	0.209243	0.350293	0.597336	-0.0232653	-0.08	-0.125058	-0.17	0.271512	0.2214	0.242178	37573.9	45992.7	0.9971	0.9953	0.0327635	0.0274776
ENSG00000132182				5664	889.5	0.157044	0.753322	0.178838	0.299417	0.597288	-0.145385	-0.175	-0.153867	-0.19	0.24565	0.20375	0.26105	53838.2	47041.5	0.962225	0.9953	0.0297232	0.0262987
ENSG00000123066	2.80574	4.11011	0.550797	6669	792	0.118758	0.605498	0.220444	0.369433	0.596708	-0.162391	-0.19	-0.108129	-0.14	0.22043	0.1311	0.217759	40865.1	40446.9	0.9908	1.00125	0.0286919	0.0249228
ENSG00000213676				2112	642	0.303977	0.574318	0.230834	0.38712	0.596285	0.0333333	-0.08	-0.119318	-0.17	0.272813	0.2599	0.227866	46108.7	44133.2	0.9858	0.99245	0.0262822	0.027148
ENSG00000197077	2.64841	6.21719	1.23114	5421	1620	0.298838	0.451379	0.26994	0.452824	0.596125	-0.0125	0.01	-0.0621638	-0.08	0.242248	0.1665	0.225559	39127.7	41767	1.01198	1.00645	0.02308	0.0245064
ENSG00000012174	6.73891	10.6408	0.65902	1560	181.5	0.116346	0.63536	0.210574	0.353284	0.596049	-0.15	0	-0.205846	-0.19	0.202322	0.1419	0.220321	10959.5	42474.4	1.05468	0.9937	0.0249262	0.0243674
ENSG00000013306	85.1061	43.013	-0.984489	1080	304.5	0.281944	0.701824	0.193573	0.325273	0.595111	-0.0613333	-0.19	-0.225694	-0.22	0.168993	0.1572	0.274454	39071.1	44096.3	0.979	0.9953	0.0277279	0.0277683
ENSG00000006118	16.2722	19.7053	0.27617	3075	945	0.307317	0.433493	0.276902	0.465329	0.595068	-0.143659	-0.08	-0.155268	-0.19	0.318159	0.2214	0.255913	50716.4	45319.7	0.99245	0.9959	0.0317112	0.0285066
ENSG00000105662				1953	343.5	0.175883	0.497285	0.251981	0.423865	0.594484	-0.220625	-0.205	-0.143518	-0.19	0.289337	0.19395	0.231087	37348.6	44270.6	1.01267	0.99255	0.0219517	0.0266905
ENSG00000075275				9060	2206.5	0.243543	0.446862	0.269502	0.453365	0.594448	-0.138785	-0.17	-0.138977	-0.17	0.231464	0.1694	0.256183	41053.2	45623.3	1.00645	0.9953	0.0282854	0.0279942
ENSG00000087157	6.22758	15.6389	1.3284	1671	534	0.319569	0.527553	0.24468	0.41178	0.594202	-0.162857	-0.05	-0.159874	-0.17	0.3075	0.2776	0.255558	53170.7	46213.1	0.9794	0.9953	0.0279448	0.026399
ENSG00000181026	2.1065	4.22728	1.00488	978	412.5	0.421779	0.62647	0.212079	0.357219	0.593693	-0.008	-0.01	-0.0795706	-0.08	0.24563	0.2209	0.24836	59997.2	46622.1	0.9953	0.9979	0.0290211	0.0270062
ENSG00000105397	6.91208	9.31348	0.4302	3564	1183.5	0.332071	0.421473	0.289877	0.488568	0.59332	-0.0676786	-0.045	-0.105993	-0.1	0.291545	0.2326	0.251961	46143.3	44344.8	0.993875	0.97905	0.0382638	0.0317889
ENSG00000162664	5.54047	10.613	0.937748	1749	328.5	0.187822	0.743553	0.181403	0.305768	0.59327	-0.11	-0.05	0.00425386	0.01	0.159729	0.132	0.211319	21394.1	33903.2	0.9971	1.00125	0.0251402	0.02711
ENSG00000167136	8.2388	44.6193	2.43716	894	328.5	0.36745	0.673705	0.200036	0.337411	0.592856	-0.271538	-0.36	-0.171443	-0.19	0.163915	0.1665	0.246166	38398.9	44817.4	0.993925	0.99255	0.0311999	0.0267813
ENSG00000198911	12.2796	16.4984	0.426064	3426	756	0.220665	0.720325	0.186693	0.314994	0.592687	-0.076	-0.05	-0.131699	-0.17	0.223563	0.2175	0.249641	49589.5	47370.9	0.97905	0.998125	0.0248333	0.024409
ENSG00000157800	2.22115	3.62331	0.706	1485	169.5	0.114141	0.55442	0.234667	0.395985	0.592616	0.198	0.22	-0.194606	-0.19	0.17561	0.14825	0.229235	32313.8	43526.4	0.97905	0.9979	0.0359632	0.0274656
ENSG00000090061	6.71739	10.7178	0.674033	1743	208.5	0.119621	0.559999	0.232534	0.392601	0.592291	-0.152222	-0.34	-0.125284	-0.15	0.181467	0.1665	0.209069	52435.4	38718.8	0.97905	1.00125	0.0306316	0.0249708
ENSG00000144021	7.46823	34.2393	2.19682	1020	139.5	0.136765	0.694114	0.193923	0.32751	0.592115	0.141667	0.195	-0.0629412	-0.05	0.154767	0.16185	0.236297	23453.5	43869	0.9953	0.99245	0.0279609	0.0284362
ENSG00000156299				4776	1074	0.224874	0.61766	0.213011	0.359794	0.592034	-0.0772131	-0.05	-0.0623053	-0.05	0.211046	0.1572	0.232628	47289.4	43427.2	1.04475	0.9937	0.0258238	0.0287781
ENSG00000140332	2.62889	3.77631	0.522521	2349	336	0.14304	0.650485	0.205692	0.347507	0.591907	0.0505556	0.02	-0.0842529	-0.05	0.278156	0.2555	0.243764	52732.5	44908.4	0.9908	0.9965	0.0227908	0.0264026
ENSG00000143633	2.57842	5.26182	1.02907	882	144	0.163265	0.6629	0.202803	0.342792	0.591621	0.135556	0.11	-0.0298299	0.01	0.246278	0.2066	0.215888	35732.9	40746.3	0.993125	0.9959	0.0246531	0.0266614
ENSG00000275700	5.4097	18.7609	1.79411	1683	337.5	0.200535	0.701824	0.192151	0.324927	0.591366	-0.0982609	0.01	0.00292335	0.01	0.256709	0.2175	0.219313	41148.3	38573.4	1.05418	0.9953	0.0153582	0.0255043
ENSG00000126602	17.3684	29.028	0.740983	2115	561	0.265248	0.801539	0.157882	0.267315	0.590621	-0.0474074	-0.17	-0.0901844	-0.15	0.250463	0.2214	0.249809	36885.7	43506.2	0.9954	0.99835	0.031226	0.0273853
ENSG00000130675	1.98156	2.41	0.282394	1206	193.5	0.160448	0.418599	0.287553	0.487639	0.589683	-0.075	-0.22	-0.155124	-0.22	0.258725	0.2097	0.235606	27771.6	39646.2	0.979	0.9937	0.0332733	0.0267152
ENSG00000060656				4341	1164	0.268141	0.719561	0.186135	0.315745	0.589511	-0.074902	-0.05	-0.117153	-0.165	0.275129	0.2238	0.249318	49656.1	42719.4	0.99255	0.9937	0.0290207	0.0283854
ENSG00000104695	4.41319	5.46081	0.307293	930	123	0.132258	0.532753	0.237407	0.402791	0.589405	0.076	-0.14	-0.0901935	-0.14	0.15798	0.132	0.217121	58463.6	35517	1.00087	0.99245	0.0254462	0.0304512
ENSG00000135148	3.74397	3.64964	-0.0368175	1749	328.5	0.187822	0.6629	0.201257	0.341667	0.589043	-0.172381	-0.16	-0.0531046	-0.065	0.193719	0.132	0.215001	70619.9	41062.2	0.91515	0.99245	0.0260307	0.027979
ENSG00000168209	1.644	1.78461	0.118401	699	192	0.274678	0.571356	0.227497	0.386227	0.589024	-0.25625	-0.315	-0.146438	-0.22	0.1866	0.1837	0.234509	50268.4	47977.9	1.026	0.9979	0.0243277	0.0259477
ENSG00000125447	3.063	7.25174	1.24338	2172	277.5	0.127762	0.608782	0.21515	0.365428	0.58876	-0.239333	-0.37	-0.119517	-0.1	0.204953	0.1419	0.239175	56482.1	45930.5	0.99245	0.9953	0.0258054	0.0273542
ENSG00000166963				9126	1446	0.158448	0.426848	0.268457	0.456697	0.587824	-0.0245455	-0.05	-0.0253945	-0.05	0.211982	0.1795	0.217174	53330.8	39356.8	0.99435	0.9945	0.0301308	0.026708
ENSG00000132824	8.51742	13.2337	0.635726	1422	160.5	0.112869	0.642577	0.206478	0.351275	0.587796	-0.117143	-0.19	-0.179283	-0.19	0.278943	0.198	0.223469	16987.3	45223.5	0.994175	0.9971	0.0244517	0.0269078
ENSG00000205903	2.8806	6.18364	1.10209	3015	832.5	0.276119	0.408935	0.288855	0.491566	0.587621	-0.150294	-0.38	-0.0691741	-0.05	0.154488	0.13755	0.233434	45993.9	39179.6	0.997725	0.9953	0.0280798	0.0257636
ENSG00000073578	10.384	13.281	0.355005	1995	528	0.264662	0.55442	0.230028	0.391661	0.587315	-0.0644444	-0.05	-0.0927669	-0.1	0.178611	0.1419	0.240902	43455.3	41122.5	0.9959	0.9953	0.028824	0.0276449
ENSG00000122515				2763	294	0.106406	0.549551	0.230825	0.393443	0.586678	-0.0714286	-0.04	-0.152758	-0.19	0.265071	0.23705	0.235363	39031.8	43054.3	0.9216	0.99255	0.0285513	0.0272136
ENSG00000166851	2.83792	6.48486	1.19224	1812	529.5	0.292219	0.770969	0.169065	0.288259	0.586502	0.0136	-0.05	-0.115182	-0.16	0.208128	0.1627	0.233371	37528.5	44017.6	0.984875	0.99255	0.0348383	0.0278428
ENSG00000127663	5.78971	15.0177	1.3751	3393	978	0.28824	0.678299	0.19628	0.335023	0.585871	-0.000454545	-0.03	-0.0705217	-0.05	0.207816	0.16185	0.239237	44374.2	42689.8	0.995225	0.9959	0.0264543	0.0266114
ENSG00000160447	5.74943	6.16107	0.0997633	2670	948	0.355056	0.623313	0.209235	0.357404	0.585429	-0.0162791	-0.17	-0.132652	-0.17	0.256553	0.2214	0.246179	32373.5	43798.9	0.93375	0.99245	0.0242451	0.0263345
ENSG00000070444	3.62095	5.13737	0.504662	1749	300	0.171527	0.405661	0.28861	0.492997	0.585419	-0.174	-0.34	-0.128919	-0.19	0.194413	0.1665	0.240403	58582.5	47224.5	1.01825	0.99835	0.0247699	0.0258588
ENSG00000135916	27.0775	64.5786	1.25396	804	273	0.339552	0.673705	0.197581	0.33766	0.585147	-0.0415385	-0.05	-0.132463	-0.17	0.1542	0.1665	0.266894	28798.3	42662.7	0.96145	0.9937	0.0236008	0.0255158
ENSG00000153395	5.58097	39.1124	2.80904	1605	573	0.357009	0.574318	0.224234	0.383413	0.584837	-0.225556	-0.22	-0.134075	-0.19	0.256452	0.2214	0.240316	43603.2	44437.1	0.99075	1.00125	0.0366586	0.0247982
ENSG00000280789	4.70978	8.78361	0.899152	765	268.5	0.35098	0.608782	0.213296	0.364951	0.58445	0.01	0.01	-0.00262745	-0.05	0.215327	0.1665	0.218984	34128.5	37600.2	0.993075	0.99245	0.025517	0.0284824
ENSG00000112378	8.46345	9.507	0.167744	582	10.5	0.0180412	0.719561	0.185159	0.316827	0.584417	-0.34	-0.34	-0.214639	-0.29	0.0895	0.0895	0.216896	35388.8	45222.6	1.01235	0.9937	0.0331921	0.0269265
ENSG00000070159	3.15484	4.8694	0.626176	2742	717	0.261488	0.486044	0.245384	0.420319	0.583804	0.0137838	0.01	-0.0865536	-0.1	0.221019	0.1869	0.23825	37615.9	39376.5	0.9971	0.9971	0.0262189	0.0260449
ENSG00000125166	10.8717	21.2162	0.964589	1293	256.5	0.198376	0.79195	0.160898	0.275742	0.583509	0.00461538	0.01	-0.113271	-0.15	0.212246	0.2184	0.235532	24782.8	42454.9	0.99245	0.9937	0.0267535	0.0258328
ENSG00000100605	14.8935	20.8832	0.48766	1245	289.5	0.23253	0.55442	0.22749	0.390065	0.583209	-0.0128571	-0.015	-0.0970361	-0.05	0.214571	0.21065	0.269983	41638.5	45920.8	0.9954	0.9937	0.0315695	0.0269077
ENSG00000168763	5.71665	4.31535	-0.405693	2124	619.5	0.291667	0.441288	0.257702	0.442066	0.58295	-0.213103	-0.44	-0.192599	-0.32	0.263297	0.2009	0.254168	42172.2	44962	1.00575	1.00125	0.0279414	0.0283902
ENSG00000164896	4.71439	4.42337	-0.0919233	1650	786	0.476364	0.399759	0.284164	0.487923	0.582396	-0.0821053	-0.08	-0.178982	-0.19	0.245942	0.1665	0.23582	48359.6	47103.6	1.00085	0.9953	0.0275805	0.0282292
ENSG00000197565				5124	360	0.0702576	0.467337	0.248963	0.427616	0.582212	-0.152222	-0.115	-0.088308	-0.08	0.281433	0.2503	0.204033	23830	28925.8	0.94035	0.99255	0.0281086	0.0266648
ENSG00000167671	27.2102	33.7763	0.311864	1326	435	0.328054	0.421644	0.262037	0.450224	0.582015	0.0285	-0.015	-0.0990498	-0.17	0.267345	0.2226	0.251207	45431.5	44093.9	1.0061	0.9979	0.026452	0.0273362
ENSG00000167522	3.78258	5.2166	0.463738	7992	1819.5	0.227665	0.363748	0.518762	0.891812	0.581695	0.153925	0.11	0.00158408	0.01	0.254007	0.2214	0.23336	37901.3	40696.1	1.01235	0.9959	0.0242681	0.0274097
ENSG00000127564	9.22515	24.8883	1.43182	1707	591	0.346221	0.63536	0.205005	0.35247	0.581623	-0.236296	-0.19	-0.145518	-0.17	0.258993	0.2184	0.226485	53534.9	48052.1	1.00645	0.9971	0.0287197	0.0285461
ENSG00000127526	4.70785	7.38029	0.64861	1233	193.5	0.156934	0.547986	0.228867	0.393636	0.581418	0.0525	0.16	-0.221363	-0.25	0.3537	0.2599	0.242276	46131.4	51837.2	1.0138	1.0138	0.0290436	0.0282207
ENSG00000091656				10851	1101	0.101465	0.706247	0.187413	0.322755	0.580667	-0.0304762	-0.05	-0.0812137	-0.08	0.233211	0.2184	0.218257	35989.4	40366	0.9937	0.9971	0.0279132	0.0264338
ENSG00000116691	8.96798	9.53401	0.0883005	1167	523.5	0.448586	0.421644	0.258847	0.446336	0.579938	-0.0607407	-0.05	-0.102956	-0.1	0.283541	0.2175	0.235034	43671.1	45464.7	1.00768	0.9953	0.0281536	0.0275871
ENSG00000155846	2.76832	4.7333	0.773837	3072	859.5	0.279785	0.389521	0.395529	0.682253	0.57974	0.112222	0.02	-0.0556934	-0.08	0.177558	0.1489	0.21326	42388.2	43159.9	1.00218	0.9979	0.0339863	0.0266609
ENSG00000166747	3.28938	4.21944	0.359234	2478	558	0.225182	0.767118	0.170911	0.295163	0.579039	-0.0430769	-0.05	-0.102034	-0.14	0.215546	0.1767	0.215695	32877.4	40334.2	0.9937	0.9971	0.0305495	0.0278426
ENSG00000100982				2115	760.5	0.359574	0.587706	0.217096	0.375316	0.578434	0.0294118	0.02	-0.0902837	-0.155	0.216332	0.1665	0.233858	39460.7	43689.2	0.99245	0.9971	0.0261428	0.0279343
ENSG00000135540				4833	843	0.174426	0.494889	0.238719	0.412961	0.578067	0.0113208	0.01	-0.0918312	-0.08	0.172204	0.1419	0.214871	42300.2	43284.6	0.979	0.9975	0.0297346	0.0248954
ENSG00000108175				3204	664.5	0.207397	0.673705	0.194593	0.336758	0.577842	-0.196452	-0.25	-0.127781	-0.16	0.220242	0.1167	0.236972	40315.6	44609.7	0.961575	0.9979	0.0172427	0.0283754
ENSG00000233276				612	199.5	0.32598	0.530204	0.229738	0.397651	0.577738	-0.05875	-0.195	-0.21348	-0.29	0.2093	0.128	0.238803	14569.4	41898.6	0.9971	0.9971	0.0336198	0.0280279
ENSG00000167615	5.6231	14.0333	1.31942	2625	645	0.245714	0.706247	0.185669	0.321757	0.577048	0.0503226	-0.04	-0.121006	-0.17	0.2136	0.1665	0.230292	27537.2	44094.7	1.0138	0.9953	0.0324284	0.0262873
ENSG00000174799	3.77904	2.9385	-0.36294	3423	607.5	0.177476	0.392208	0.286047	0.496176	0.576504	-0.00484848	-0.05	-0.0198247	0.01	0.212115	0.1665	0.216312	37214.9	38612.5	1.01155	0.9971	0.0330393	0.026611
ENSG00000173894	3.6103	7.52969	1.06047	1599	406.5	0.254221	0.681114	0.192033	0.333219	0.576295	0.0514286	-0.08	-0.0763415	-0.08	0.268019	0.2503	0.243085	41171.3	47798.2	0.994575	0.99255	0.0227298	0.0282891
ENSG00000136444	3.58049	5.00595	0.483485	1329	559.5	0.420993	0.300601	0.803843	1.39523	0.576138	-0.15875	-0.225	-0.15605	-0.19	0.239133	0.1665	0.23973	41660.8	45028.9	0.9971	0.9953	0.026974	0.0272688
ENSG00000134909				6306	1015.5	0.161037	0.560585	0.221488	0.384627	0.57585	-0.0896552	-0.12	-0.0822788	-0.1	0.236641	0.16795	0.220243	48638.3	42197.3	0.993925	0.9971	0.0256288	0.027816
ENSG00000134452	7.36083	8.91223	0.275917	3285	790.5	0.240639	0.670347	0.195166	0.338962	0.575777	-0.015814	0.01	-0.097516	-0.08	0.214886	0.1665	0.237279	36844.4	43891.8	1.0249	0.9979	0.0292682	0.0248857
ENSG00000203485	4.3041	9.09906	1.08001	3846	1029	0.267551	0.583089	0.216303	0.375685	0.575756	0.000851064	-0.05	-0.106186	-0.15	0.249826	0.2214	0.247131	51427.8	46753.2	0.97875	0.9979	0.0322367	0.0260588
ENSG00000188554	5.89147	7.40624	0.330113	2901	301.5	0.10393	0.733468	0.178759	0.310772	0.57521	-0.147368	-0.19	-0.0443226	-0.05	0.228263	0.2175	0.224428	48824.8	42328.2	0.9971	0.9971	0.028609	0.0270674
ENSG00000167658	19.9443	25.8835	0.376056	2577	435	0.168801	0.809342	0.152375	0.265088	0.57481	-0.3	-0.44	-0.0912922	-0.125	0.280621	0.2503	0.276218	57284.5	40449.5	0.985725	0.99245	0.0309731	0.029001
ENSG00000105677				675	102	0.151111	0.592005	0.213438	0.371581	0.574405	-0.085	-0.065	-0.206489	-0.27	0.189075	0.12435	0.242684	56273.7	50188.4	1.00768	0.99245	0.0328872	0.027948
ENSG00000099899				1932	588	0.304348	0.62647	0.203572	0.354506	0.574242	-0.145667	-0.125	-0.132873	-0.16	0.309543	0.2214	0.256677	55967.8	45092.6	0.999175	0.9937	0.0256012	0.0277505
ENSG00000181873	6.95173	11.382	0.711316	1071	363	0.338936	0.6629	0.19637	0.342457	0.573415	-0.204118	-0.17	-0.183669	-0.22	0.246894	0.198	0.24351	54614.7	45135.2	1.01825	1.00575	0.022647	0.0259743
ENSG00000130559	2.80601	2.96155	0.0778326	4842	1086	0.224287	0.61766	0.205059	0.357688	0.57329	-0.0675	-0.015	-0.0604523	-0.05	0.228958	0.2032	0.238289	47828.3	43951.1	0.9971	0.99245	0.0289242	0.0276802
ENSG00000136295	17.6852	13.3798	-0.402483	1581	283.5	0.179317	0.494543	0.234095	0.408394	0.573208	-0.207857	-0.3	-0.162581	-0.22	0.218057	0.2097	0.258883	55497.6	52396.7	0.979	0.9953	0.0297861	0.0266557
ENSG00000043355	1.73987	2.50428	0.525416	1599	183	0.114447	0.720371	0.180931	0.31594	0.572675	0.1425	-0.015	-0.144559	-0.15	0.285013	0.2872	0.245543	23527.5	41755.9	0.97445	1.00645	0.0344353	0.0281203
ENSG00000204569				2823	658.5	0.233262	0.730177	0.179562	0.313577	0.572623	0.095	-0.04	-0.0278852	-0.05	0.20163	0.2009	0.220861	20178.4	35738.9	0.967725	1.01155	0.0302819	0.0240222
ENSG00000105514	13.5286	71.9809	2.4116	660	123	0.186364	0.484199	0.235112	0.410759	0.572383	0.0216667	0.175	-0.0827727	-0.05	0.1199	0.1081	0.260451	32949.6	44480.1	0.979	0.993925	0.0354762	0.0272659
ENSG00000182544	1.38901	2.7774	0.999676	1674	502.5	0.300179	0.363748	0.305521	0.534474	0.57163	-0.192	-0.19	-0.22681	-0.32	0.224492	0.1795	0.225029	56082.6	48134.2	1.0743	0.9937	0.0314568	0.0268988
ENSG00000213977	17.6278	41.5688	1.23765	375	81	0.216	0.444837	0.243841	0.426579	0.571619	-0.566667	-0.85	-0.07256	-0.145	0.5091	0.4951	0.299363	67322.8	39635.3	1.01825	1.00645	0.0246487	0.0263682
ENSG00000177728	19.8376	13.8054	-0.523	4101	840	0.204828	0.637944	0.199901	0.349726	0.571594	-0.0469231	-0.14	-0.130892	-0.17	0.243303	0.2214	0.243043	45695.5	48051.5	1.00385	0.99255	0.035289	0.0338276
ENSG00000170881				1995	330	0.165414	0.421473	0.251691	0.440453	0.571436	-0.189412	-0.19	-0.166602	-0.17	0.316812	0.268	0.213293	36225.1	38629	1.01825	1.00125	0.026981	0.024405
ENSG00000121039	4.01835	3.57689	-0.167897	1026	150	0.146199	0.361561	0.307939	0.538921	0.571399	-0.167143	-0.1	-0.143801	-0.19	0.155343	0.1489	0.255346	17780.7	44224.7	0.99225	0.9937	0.0296305	0.0269132
ENSG00000136238	7.49653	8.85218	0.23981	678	100.5	0.14823	0.652781	0.197434	0.34561	0.571262	0.241667	0.22	-0.131327	-0.16	0.331433	0.2872	0.224936	38014.9	39792.6	0.98475	0.99255	0.0281916	0.0252704
ENSG00000181045	4.45462	5.4117	0.280778	1821	294	0.16145	0.364266	0.290023	0.508586	0.570254	-0.0517647	0.01	-0.244152	-0.34	0.193959	0.1665	0.265844	46976.5	50842.5	0.993075	0.9953	0.0322525	0.0256341
ENSG00000170265	2.9819	8.23847	1.46614	2016	520.5	0.258185	0.72675	0.179734	0.315183	0.570253	-0.0478261	-0.08	-0.0427083	-0.05	0.214939	0.2009	0.247858	41281.9	40849.5	1.00808	0.9971	0.0198025	0.0257954
ENSG00000112290	7.93164	74.4835	3.23123	1680	184.5	0.109821	0.709218	0.1831	0.321192	0.570063	0.186667	0.11	-0.0918929	-0.1	0.21325	0.20175	0.19303	52120	40352.8	0.968	0.9937	0.0342145	0.028083
ENSG00000175792	11.7427	66.406	2.49955	1371	222	0.161926	0.792047	0.158697	0.278574	0.569674	-0.2025	-0.255	-0.0215098	0.01	0.256525	0.173	0.25394	34781.7	37703.3	1.01825	1.00575	0.02925	0.0245996
ENSG00000165716	11.1416	46.7946	2.07038	1296	403.5	0.311343	0.549551	0.21998	0.386153	0.569671	-0.224444	-0.3	-0.166597	-0.22	0.279039	0.2097	0.250841	48097.5	47583.9	0.9971	0.9953	0.0291376	0.0277452
ENSG00000136868	8.79479	16.3774	0.896982	573	21	0.0366492	0.63536	0.199527	0.350347	0.569512	0.69	0.69	-0.132042	-0.16	0.1665	0.1665	0.256793	0	41725	0.950025	0.9959	0.0238564	0.0267857
ENSG00000185818				909	129	0.141914	0.399042	0.257979	0.453131	0.569325	-0.022	-0.05	-0.203828	-0.34	0.42038	0.4242	0.272053	38203	46324.4	0.96795	0.99245	0.0243622	0.0281832
ENSG00000130158				6249	1774.5	0.283965	0.385467	0.273188	0.479882	0.569281	-0.0896203	-0.08	-0.125358	-0.17	0.217423	0.1694	0.248125	41577.2	46467.5	0.9971	0.9971	0.0293572	0.0277514
ENSG00000117408	3.62103	5.88935	0.701708	2892	546	0.188797	0.61766	0.203779	0.358118	0.569028	-0.1175	-0.17	-0.140187	-0.17	0.329904	0.214	0.262518	36404.3	46217.3	0.99245	0.9971	0.032055	0.0276216
ENSG00000142453	6.20868	17.2162	1.47141	1878	322.5	0.171725	0.773779	0.16546	0.290831	0.568922	0.0853846	0.01	-0.153307	-0.17	0.252562	0.1665	0.259771	22781.5	42010.5	0.9979	0.9979	0.0279286	0.025663
ENSG00000168264	1.97393	2.73629	0.471147	1764	327	0.185374	0.767747	0.168067	0.295706	0.56836	-0.202353	-0.22	-0.153418	-0.19	0.217065	0.1572	0.223998	39722.1	44558.1	1.0432	0.9953	0.0272556	0.0266117
ENSG00000163050	5.71361	8.5291	0.57799	1944	561	0.28858	0.782682	0.16234	0.285856	0.567908	0.0823333	0.065	-0.111096	-0.1	0.28361	0.2214	0.258126	37349.1	44942.3	1.00828	0.9979	0.0187473	0.0276177
ENSG00000165152	2.17919	4.54406	1.06019	1212	402	0.331683	0.421644	0.243942	0.429563	0.567884	-0.342105	-0.44	-0.193391	-0.22	0.1769	0.1572	0.234174	57148.3	47435.1	0.99075	0.9937	0.0259297	0.025712
ENSG00000162062	6.01868	23.4832	1.96411	1302	405	0.31106	0.357373	0.31512	0.555062	0.567721	-0.239524	-0.37	-0.141959	-0.17	0.266514	0.2994	0.234175	52008.9	47390	1.00645	0.9971	0.0307742	0.0273249
ENSG00000183751				2427	670.5	0.276267	0.761065	0.1699	0.299315	0.56763	-0.0916667	-0.075	-0.133696	-0.17	0.209327	0.1646	0.270122	52166.3	48525.2	0.9534	0.9953	0.0267227	0.0264864
ENSG00000112763	3.3711	14.1456	2.06907	1584	411	0.25947	0.468686	0.233369	0.411214	0.567511	0.0178261	-0.01	-0.11875	-0.14	0.240917	0.1665	0.240133	35556.1	42531.7	1.02048	0.9971	0.026686	0.0280765
ENSG00000151292	4.18757	6.91233	0.72306	1371	226.5	0.165208	0.504137	0.227363	0.40089	0.567144	-0.206923	-0.08	-0.0649672	-0.05	0.160431	0.1167	0.213314	30559.3	34145	0.9971	0.9971	0.0273123	0.0279984
ENSG00000145041	2.90358	3.75372	0.370488	4524	873	0.192971	0.743791	0.174687	0.308075	0.567027	-0.0493478	-0.02	-0.0784019	-0.1	0.248248	0.2184	0.229866	38949.6	38695.5	1.03505	0.9971	0.0244969	0.024882
ENSG00000185883	19.6322	28.9271	0.559196	468	75	0.160256	0.743791	0.174551	0.307889	0.566927	-0.326667	-0.25	-0.236474	-0.22	0.1919	0.1086	0.289003	12845.3	47544.7	1.0432	1.00645	0.0155444	0.0230343
ENSG00000166986	5.85053	4.92146	-0.249482	2703	576	0.213097	0.790845	0.159181	0.280995	0.566492	-0.0533333	-0.15	-0.116992	-0.15	0.18837	0.1627	0.235197	32496.7	42188	0.942075	0.9908	0.0266838	0.0290873
ENSG00000108465	11.2888	14.9251	0.402851	1596	319.5	0.200188	0.61766	0.20137	0.355674	0.566165	-0.121765	-0.16	-0.0480451	-0.04	0.231106	0.132	0.26775	35741.8	41599.1	0.984875	0.9953	0.0291858	0.0282488
ENSG00000198792	6.17665	9.69681	0.650685	1224	112.5	0.0919118	0.364266	0.507229	0.896444	0.565823	0.0583333	0.225	-0.19299	-0.22	0.2345	0.2265	0.242506	38542.5	47287.3	0.984925	0.9959	0.0272683	0.027213
ENSG00000132510				5049	1666.5	0.330065	0.369372	0.268835	0.47516	0.565778	-0.136389	-0.17	-0.11555	-0.15	0.20505	0.1665	0.222249	52370	42891.7	0.99835	0.9953	0.0267199	0.0267333
ENSG00000171475	3.51636	14.7601	2.06954	1323	499.5	0.377551	0.389369	0.257413	0.455009	0.565732	-0.02	-0.125	-0.123243	-0.15	0.202758	0.1311	0.183071	37271.6	41698.7	0.99835	0.9953	0.0244547	0.0241853
ENSG00000133243	28.5487	20.4209	-0.483375	1578	229.5	0.145437	0.706247	0.182189	0.322415	0.565075	-0.47	-0.54	-0.162262	-0.19	0.283455	0.2204	0.255606	57138.8	45502.1	0.9971	1.00125	0.0315782	0.0278728
ENSG00000174276				1212	360	0.29703	0.544911	0.217808	0.386042	0.564208	-0.245333	-0.36	-0.172129	-0.22	0.249347	0.2994	0.212966	56059.7	46847.2	0.999575	1.00125	0.0282177	0.0267198
ENSG00000204536				2616	1198.5	0.458142	0.643043	0.196272	0.348086	0.563862	0.0203333	0.02	-0.0724083	-0.08	0.225807	0.198	0.249478	43142	46189.5	1.0249	0.979	0.0244984	0.0245452
ENSG00000100354	2.84408	3.15675	0.150478	5502	619.5	0.112595	0.678299	0.188214	0.333914	0.56366	-0.0872222	-0.1	-0.0553599	-0.05	0.258861	0.2009	0.217321	35290.8	38797.3	0.9969	0.9959	0.0255783	0.0261278
ENSG00000103145	6.85147	99.9269	3.86639	417	117	0.280576	0.350597	0.322025	0.571555	0.563419	-0.176667	-0.215	-0.163381	-0.22	0.224917	0.21945	0.212523	58088.7	44991.6	1.0061	0.9971	0.0303183	0.0267652
ENSG00000066735	5.42111	4.78528	-0.179985	5745	2146.5	0.373629	0.421644	0.239776	0.425581	0.56341	-0.0726471	-0.15	-0.135003	-0.17	0.212586	0.2175	0.237558	46465.9	46762.7	0.993125	0.9971	0.0312172	0.0278609
ENSG00000136754	4.03566	6.00184	0.5726	1527	313.5	0.205305	0.61766	0.200794	0.356418	0.563365	-0.251765	-0.19	-0.0893713	-0.08	0.306529	0.1329	0.213343	40041.8	37591.5	1.0083	0.9979	0.0228174	0.0264667
ENSG00000100034	9.2582	11.1703	0.270862	1365	385.5	0.282418	0.672073	0.189851	0.337271	0.562904	0.1105	0.02	-0.103143	-0.09	0.27913	0.2872	0.255695	37055.5	46984.3	0.99245	0.9937	0.034743	0.0283173
ENSG00000186193	9.12006	44.7626	2.29518	1185	499.5	0.421519	0.386963	0.254233	0.452156	0.562268	-0.11381	-0.17	-0.153722	-0.22	0.236467	0.198	0.243901	44430.7	45269.8	1.02048	0.9979	0.0252248	0.0259113
ENSG00000100426	3.11672	2.8462	-0.130993	3516	765	0.217577	0.596692	0.204264	0.363501	0.561933	-0.116923	-0.22	-0.0928413	-0.15	0.225879	0.1665	0.235879	41540.5	43787.3	1.00125	0.9937	0.0240112	0.0262559
ENSG00000196208				5850	1161	0.198462	0.399042	0.247642	0.44097	0.561584	-0.23678	-0.32	-0.125431	-0.17	0.272681	0.2204	0.236636	51988.9	46379.3	0.9953	0.9953	0.0282464	0.0289343
ENSG00000101000	23.1833	49.8883	1.10562	717	156	0.217573	0.357373	0.265261	0.472567	0.56132	-0.07	-0.235	-0.190167	-0.22	0.122567	0.12525	0.253259	29968.6	45432.8	0.9954	0.9937	0.0277192	0.0287051
ENSG00000142082				1200	477	0.3975	0.386963	0.251289	0.447925	0.561007	-0.174167	-0.365	-0.1697	-0.19	0.288987	0.2994	0.248389	69145	45176.5	0.9908	0.9953	0.0315269	0.0277301
ENSG00000115904	2.23848	2.68332	0.261502	4002	808.5	0.202024	0.599087	0.203391	0.362662	0.560827	-0.03	-0.035	-0.0714543	-0.08	0.191774	0.1627	0.194336	40053	37817.6	0.9971	1.0138	0.0267644	0.0239943
ENSG00000137700	26.1988	40.9553	0.644549	1356	123	0.090708	0.599087	0.203543	0.363006	0.560715	-0.23	-0.4	-0.200465	-0.29	0.38238	0.2238	0.242067	77834.2	47137.7	0.96795	0.9953	0.0257595	0.0252716
ENSG00000223501	34.3957	12.8149	-1.4244	2172	790.5	0.36395	0.689412	0.185125	0.330333	0.560419	-0.236216	-0.34	-0.116588	-0.15	0.23557	0.2009	0.240391	50949.4	43307.6	0.96795	0.9979	0.0264008	0.0252955
ENSG00000167487				1848	408	0.220779	0.399042	0.245317	0.438019	0.560059	0.00222222	-0.085	-0.15612	-0.19	0.213878	0.2214	0.280301	53504.1	48502.6	1.00645	0.9953	0.0257103	0.0276014
ENSG00000102109				783	322.5	0.411877	0.574318	0.208893	0.37305	0.559959	-0.335385	-0.34	-0.230077	-0.37	0.150785	0.1086	0.221209	30459.1	40472.4	1.00645	0.9953	0.034382	0.0263638
ENSG00000060237				8502	1018.5	0.119795	0.743791	0.172514	0.30823	0.559693	-0.0349057	0.01	-0.1147	-0.14	0.23213	0.1795	0.222414	37629.2	40119.7	0.99245	0.9953	0.0270116	0.0252003
ENSG00000087111	6.56071	7.9641	0.279658	1785	397.5	0.222689	0.689598	0.184682	0.329988	0.559664	-0.178824	-0.34	-0.17237	-0.22	0.248818	0.198	0.251363	43008.1	45229.3	1.01825	0.99245	0.0264815	0.0273565
ENSG00000169814	9.19452	12.8302	0.480702	1572	94.5	0.0601145	0.357373	0.345953	0.618323	0.559502	-0.0888889	-0.01	-0.138645	-0.16	0.179311	0.13	0.229839	29520	43572.1	0.975325	0.99835	0.0308974	0.0272482
ENSG00000127481	3.32944	3.96835	0.253257	15552	2460	0.158179	0.784928	0.159346	0.284842	0.559418	-0.0675424	-0.05	-0.103939	-0.15	0.2315	0.19245	0.237327	42411.8	43674.1	0.979	0.9953	0.0305139	0.0263943
ENSG00000163348	3.32809	4.60116	0.467305	1221	138	0.113022	0.545517	0.213894	0.382865	0.558666	0.0514286	0.11	-0.158698	-0.15	0.240729	0.2503	0.22881	46961.3	38110.5	0.968	0.9953	0.0269274	0.026894
ENSG00000278259	3.5438	5.03093	0.505529	2913	744	0.255407	0.348735	0.342915	0.614648	0.557905	-0.198864	-0.28	-0.115088	-0.14	0.240905	0.186	0.233984	56101.3	45904.7	1.00125	0.9971	0.0221278	0.0261082
ENSG00000111684	14.717	18.1942	0.306001	1464	117	0.079918	0.511061	0.218489	0.391774	0.55769	-0.361667	-0.61	-0.193422	-0.19	0.14595	0.10615	0.230898	55061.5	42590.9	1.026	0.9937	0.0242661	0.0245281
ENSG00000171004	8.41179	14.2856	0.76408	1938	694.5	0.358359	0.710015	0.179058	0.321179	0.557502	-0.00472222	-0.095	-0.126146	-0.16	0.216006	0.2055	0.229143	37575.9	44243	0.993075	0.99245	0.0314963	0.0276837
ENSG00000078902	3.98481	6.61504	0.73124	825	111	0.134545	0.399042	0.2399	0.430544	0.557201	-0.176667	-0.01	-0.132982	-0.19	0.380833	0.39725	0.293653	50722.9	43078.4	1.00535	0.99255	0.0237384	0.0285568
ENSG00000141564				4062	961.5	0.236706	0.699362	0.182066	0.326787	0.557141	0.065102	0.01	-0.113973	-0.16	0.251371	0.2175	0.248556	42834.2	47113.7	0.9971	0.9971	0.0303437	0.0271464
ENSG00000165912				1275	510	0.4	0.511481	0.217355	0.390478	0.556638	-0.171739	-0.05	-0.0109647	-0.045	0.330143	0.2175	0.249251	52193.4	42790.9	0.9735	0.9908	0.033746	0.0295883
ENSG00000067177	5.31202	4.86583	-0.126573	3723	652.5	0.175262	0.642307	0.193421	0.347612	0.556429	-0.144687	-0.19	-0.0935052	-0.14	0.235309	0.2194	0.227957	51848	39970.8	0.9582	0.9937	0.0274353	0.0267287
ENSG00000198089				3729	1695	0.454545	0.33633	0.265656	0.477433	0.556425	-0.0929032	-0.05	-0.10107	-0.05	0.259439	0.1665	0.241136	42479.4	48693	0.99255	0.99255	0.019966	0.028191
ENSG00000159111	4.48509	17.3609	1.95263	816	208.5	0.255515	0.689774	0.183288	0.329432	0.556376	-0.006	0.015	-0.136654	-0.17	0.3129	0.2933	0.242564	32601.2	45941	0.99835	0.9979	0.0209234	0.0246659
ENSG00000197603				9756	682.5	0.0699569	0.559999	0.209721	0.377127	0.556102	-0.129302	-0.14	-0.0872601	-0.08	0.203398	0.1546	0.205118	35312.7	38429.2	1.00645	0.99255	0.0294408	0.0247551
ENSG00000104341	54.6208	33.2795	-0.714816	954	424.5	0.444969	0.761065	0.167228	0.300716	0.556098	-0.209444	-0.17	-0.179654	-0.19	0.198072	0.198	0.214469	44343.9	41564.7	0.99255	0.99835	0.0265369	0.0263482
ENSG00000266028				3216	789	0.245336	0.322482	0.29684	0.533818	0.556069	-0.04	0.01	-0.0495243	-0.05	0.252675	0.2092	0.237702	40922.6	42749	1.0138	0.9959	0.0207235	0.0267226
ENSG00000129657	6.66778	7.67529	0.203016	2160	417	0.193056	0.6629	0.189913	0.341569	0.556002	-0.252727	-0.39	-0.0921667	-0.08	0.247941	0.16705	0.233897	48293.8	41580.5	1.00645	1.00125	0.0283321	0.0268933
ENSG00000137273	1.85425	2.7848	0.586742	1335	145.5	0.108989	0.560585	0.208533	0.375164	0.555846	-0.138333	-0.21	-0.181079	-0.25	0.1452	0.1533	0.224377	33137.4	47413.1	1.0743	0.9953	0.0210302	0.0268954
ENSG00000178234	4.8156	5.60809	0.219794	1827	367.5	0.201149	0.484044	0.221765	0.399038	0.55575	-0.283529	-0.16	-0.0970936	-0.08	0.2089	0.1329	0.228126	36672.1	39744.7	1.00645	0.9979	0.0331529	0.0318234
ENSG00000144895	5.84985	7.14844	0.289228	1758	111	0.0631399	0.733468	0.173731	0.312831	0.555352	0.112857	0.36	-0.0926451	-0.08	0.228357	0.1869	0.20759	38575.8	38886.1	0.979	0.9959	0.023628	0.0256534
ENSG00000119522				3213	729	0.226891	0.565352	0.208106	0.375003	0.554946	0.0465854	0.01	-0.14	-0.17	0.195059	0.1665	0.226823	40806.2	45246.8	0.99245	0.9971	0.0301464	0.0260471
ENSG00000141905	3.36353	8.12692	1.27273	1593	382.5	0.240113	0.361561	0.248633	0.448223	0.554708	-0.04	0.01	-0.0890584	-0.17	0.249827	0.2326	0.237371	44296.1	44655.7	0.9953	0.9953	0.025901	0.02593
ENSG00000155229	8.98184	20.7116	1.20536	3093	604.5	0.195441	0.767747	0.16428	0.296183	0.554657	-0.165357	-0.18	-0.173996	-0.22	0.2512	0.198	0.248122	52664.6	48866.9	1.03072	0.9979	0.020997	0.0274354
ENSG00000170234	3.01127	2.9754	-0.0172883	2268	432	0.190476	0.539612	0.212286	0.382842	0.554501	-0.149091	-0.19	-0.097209	-0.14	0.246018	0.14955	0.220883	44216.2	40009.4	0.9849	0.9937	0.0264593	0.026825
ENSG00000167447	1.94724	2.46925	0.342645	2976	694.5	0.233367	0.684513	0.18341	0.331368	0.553494	-0.03	0	-0.101351	-0.14	0.241811	0.2184	0.217471	42770.3	40246.2	1.00178	0.9971	0.029911	0.0268622
ENSG00000170889	31.0772	47.216	0.603421	585	220.5	0.376923	0.782682	0.159794	0.289341	0.552269	-0.092	-0.135	-0.0862564	-0.165	0.22839	0.22065	0.254123	75000.7	43010.3	1.01012	0.9937	0.0326123	0.0289602
ENSG00000253729	3.78718	6.88715	0.862783	12387	1642.5	0.132599	0.824227	0.139969	0.253531	0.55208	-0.0445652	-0.075	-0.116178	-0.15	0.204267	0.1646	0.228889	48119.1	41375.8	0.991625	0.9953	0.0332399	0.0270641
ENSG00000143761	9.65576	9.89866	0.0358439	546	102	0.186813	0.807682	0.150019	0.27194	0.551661	-3.46945e-18	0.01	-0.103022	-0.05	0.27878	0.2238	0.270025	31635.3	41979.9	1.02055	0.9953	0.0232556	0.0236521
ENSG00000171425	1.93639	7.07184	1.86872	594	214.5	0.361111		0.228872	0.415064	0.551415	0.026	0.11	-0.0986869	-0.15	0.28149	0.2255	0.220402	44940.1	41808.1	0.9971	0.9971	0.0371726	0.0267979
ENSG00000160199	1.93415	3.04158	0.653124	1311	138	0.105263	0.61766	0.195118	0.353896	0.551343	-0.08875	-0.065	-0.0854691	-0.05	0.171625	0.13945	0.245549	22128.9	40014.1	0.9971	0.9953	0.0370299	0.0290822
ENSG00000138756	2.90776	3.63144	0.320635	3486	372	0.106713	0.491202	0.21657	0.392885	0.551232	-0.142273	-0.19	-0.0779862	-0.08	0.272841	0.2194	0.221442	33313.4	39194.3	0.99245	0.99245	0.0299573	0.028399
ENSG00000170776				8454	1257	0.148687	0.74985	0.168648	0.306586	0.550084	0.136418	0.08	-0.0353903	-0.05	0.203413	0.1665	0.229229	40904.8	40451.2	0.97335	0.9945	0.0239976	0.0252224
ENSG00000124422	3.86123	4.0257	0.0601793	1578	400.5	0.253802	0.810915	0.148576	0.270278	0.549714	0.00368421	0.01	-0.0509316	-0.04	0.261816	0.2872	0.23578	43123.7	43350.7	0.997475	0.9959	0.0286173	0.0272732
ENSG00000213445				3129	987	0.315436	0.420483	0.227092	0.413157	0.54965	-0.186739	-0.17	-0.149108	-0.17	0.193291	0.16185	0.242048	39760.3	44118.5	1.01825	0.99255	0.0266425	0.0273785
ENSG00000172046	3.07179	4.85339	0.659911	4266	1081.5	0.253516	0.782701	0.158523	0.288518	0.54944	-0.136078	-0.16	-0.106617	-0.14	0.226675	0.2175	0.242512	45620.5	42310.8	1.03052	0.99245	0.039664	0.0277807
ENSG00000196584	3.70055	6.35421	0.779975	843	142.5	0.169039	0.549551	0.206518	0.376256	0.548875	-0.3025	-0.325	-0.107473	-0.08	0.242875	0.25245	0.198999	36251.8	40074	1.0083	0.9979	0.021985	0.0247681
ENSG00000070047	3.01162	3.70644	0.299497	4950	2245.5	0.453636	0.673705	0.184409	0.336056	0.548746	0.0205691	-0.05	-0.0686848	-0.08	0.200297	0.1572	0.226437	46085.4	44105.3	0.9971	0.9971	0.0254685	0.026652
ENSG00000184216				2139	486	0.227209	0.685122	0.182201	0.332071	0.548681	-0.248148	-0.37	-0.128962	-0.1	0.225493	0.2214	0.240906	44315	46504.7	0.97905	0.99255	0.0278732	0.0270778
ENSG00000051825	5.21322	6.92774	0.41021	3552	364.5	0.102618	0.605498	0.196215	0.358106	0.547924	-0.11	-0.16	-0.0520861	-0.05	0.204357	0.1572	0.206281	26669	38640.4	0.9979	0.9959	0.0246481	0.0251125
ENSG00000090316	3.54914	7.24429	1.02938	1305	289.5	0.221839	0.749359	0.168242	0.307418	0.547272	0.0869231	0.02	-0.078046	-0.14	0.236385	0.1665	0.263832	29954	46742.3	0.97905	0.99255	0.0296053	0.0280564
ENSG00000078399	2.80237	3.75238	0.421157	819	213	0.260073	0.277571	0.281856	0.515167	0.547117	-0.1025	-0.1	-0.139414	-0.19	0.278575	0.27485	0.227371	36815.3	41273	0.9954	1.00575	0.032257	0.0276688
ENSG00000061938	9.35964	25.9353	1.47039	3261	1201.5	0.368445	0.377612	0.232772	0.425526	0.547022	-0.152778	-0.21	-0.118694	-0.17	0.211341	0.173	0.245305	46445.9	42900.5	1.01825	0.9979	0.0264101	0.027528
ENSG00000116260	4.19549	22.6293	2.43128	2244	622.5	0.277406	0.675203	0.182317	0.333677	0.546389	-0.17	-0.16	-0.154559	-0.19	0.266769	0.2204	0.247989	46282.5	49523.1	0.994175	0.9971	0.0318863	0.0279308
ENSG00000182551	12.6152	19.6252	0.637541	540	204	0.377778	0.688923	0.180239	0.329996	0.546184	-0.186667	-0.17	-0.0245	-0.05	0.169878	0.1627	0.255188	41651.1	34471.9	1.01012	0.9975	0.0277495	0.0273515
ENSG00000185475	36.3638	48.1149	0.403981	660	96	0.145455	0.673705	0.183009	0.335149	0.546052	-0.432	-0.37	-0.243909	-0.32	0.14288	0.13	0.211648	16006.5	47101.4	0.99835	0.9959	0.0322081	0.0259488
ENSG00000159461	9.3969	10.1375	0.109445	1932	405	0.209627	0.749359	0.168513	0.308687	0.545903	-0.1915	-0.135	-0.145916	-0.19	0.247645	0.2066	0.2368	39046.2	45601.1	0.979	0.9979	0.0282041	0.0252704
ENSG00000102882				1140	306	0.268421	0.749359	0.16751	0.306985	0.545664	-0.0075	-0.02	-0.0918947	-0.17	0.261292	0.2226	0.250076	23950	39365.1	0.99245	0.9953	0.0309941	0.0275906
ENSG00000275023	11.8746	9.80632	-0.276094	3282	600	0.182815	0.309223	0.329792	0.604463	0.545594	-0.0939286	-0.095	-0.135658	-0.17	0.248818	0.21795	0.225932	39802.2	45926	0.99835	0.9979	0.0214562	0.0252069
ENSG00000134874	6.07507	9.96869	0.714503	2604	352.5	0.135369	0.308845	0.244705	0.449563	0.544317	-0.0905556	-0.11	-0.0339747	-0.04	0.192278	0.14825	0.229091	54115.1	39213.2	0.99835	1.01012	0.0267395	0.0268528
ENSG00000147133	2.56222	2.49631	-0.0376004	5724	1125	0.196541	0.6629	0.183672	0.337742	0.543825	-0.0287273	0.01	-0.0163679	-0.04	0.238136	0.2184	0.223288	36430.3	36129.6	0.99255	0.9959	0.0279079	0.0266755
ENSG00000165300	2.87936	4.42757	0.620765	2877	528	0.183525	0.695392	0.177986	0.327354	0.543711	-0.00733333	-0.04	-0.138425	-0.19	0.221763	0.18225	0.229477	34518.9	43934.8	1.00645	0.9998	0.0355702	0.028346
ENSG00000139637	9.50916	43.0901	2.17997	1131	442.5	0.391247	0.707193	0.175231	0.322403	0.543517	-0.125789	-0.32	-0.0966844	-0.145	0.1882	0.1665	0.236868	37023.5	42922.8	1.01458	0.9937	0.0314027	0.0260048
ENSG00000048828	4.69529	4.18755	-0.165106	3357	588	0.175156	0.799881	0.151986	0.27976	0.543273	-0.109032	-0.08	-0.113816	-0.09	0.246697	0.2214	0.230461	39733.6	45094.3	0.9959	0.9953	0.0297133	0.0268733
ENSG00000174996	4.19228	8.6594	1.04653	1869	574.5	0.307384	0.706212	0.176436	0.324827	0.543169	0.0664	-0.05	-0.0517817	-0.05	0.197356	0.1665	0.245185	30458.8	44272.8	0.99245	0.9959	0.028551	0.0271682
ENSG00000182379				927	144	0.15534	0.471252	0.212357	0.391162	0.542887	-0.13625	-0.25	-0.191618	-0.22	0.287025	0.2045	0.22844	60535.1	46393.1	0.92595	0.9959	0.0214627	0.0256079
ENSG00000160741	3.63364	5.21576	0.521464	2082	447	0.214697	0.69382	0.178121	0.32839	0.542407	-0.205455	-0.21	-0.143256	-0.19	0.207605	0.13155	0.215874	46892.2	41361.6	1.00385	1.00125	0.0275052	0.0264243
ENSG00000198824				2439	208.5	0.0854859	0.754114	0.165832	0.305964	0.541996	0.226	0.325	-0.0764822	-0.08	0.22209	0.2872	0.193453	35214.1	37435.1	1.05763	0.9971	0.00970947	0.0265117
ENSG00000130703	2.41042	5.42218	1.16959	1443	298.5	0.206861	0.58663	0.197291	0.364024	0.541972	-0.0638889	-0.105	-0.0440125	-0.04	0.191461	0.15175	0.232805	36118.2	40204.2	0.979	0.9908	0.0346561	0.0296652
ENSG00000126001	3.64994	5.11748	0.487561	7500	2509.5	0.3346	0.560585	0.200401	0.369797	0.541922	0.110288	0.02	-0.010116	0.01	0.227492	0.1665	0.25228	45842.8	44969.5	1.0776	1.0149	0.0221514	0.0255706
ENSG00000068724				2649	679.5	0.256512	0.240704	0.269113	0.497038	0.541434	-0.0663636	-0.05	-0.110408	-0.17	0.279024	0.2326	0.25512	46058.9	46559	0.99245	0.9953	0.0332301	0.028706
ENSG00000187239	4.66842	4.3669	-0.0963234	1938	286.5	0.147833	0.6364	0.186831	0.345574	0.54064	-0.112778	0.01	-0.00941176	0.01	0.20855	0.1711	0.221493	40089.3	37109	0.9937	0.9908	0.0303748	0.0288072
ENSG00000161011	5.14039	11.2141	1.12536	1323	258	0.195011	0.75307	0.165676	0.306681	0.540221	-0.104545	-0.17	-0.0576871	-0.08	0.291136	0.2872	0.225407	46985.7	40238.1	0.99245	0.9959	0.0270457	0.0264684
ENSG00000061273	3.31634	3.89182	0.230851	3045	1012.5	0.332512		0.229582	0.425342	0.539758	-0.135417	-0.17	-0.131251	-0.17	0.288	0.2776	0.241515	46431.4	45303.3	0.9953	0.9971	0.0263615	0.0269463
ENSG00000110841	4.02374	3.48405	-0.20777	3036	583.5	0.192194	0.599087	0.192945	0.357565	0.539608	-0.162812	-0.125	-0.0330336	-0.05	0.263078	0.2097	0.225061	32891.7	37827.3	0.97905	0.993125	0.0336054	0.0258794
ENSG00000249115	6.14123	22.8287	1.89425	1902	846	0.444795	0.357373	0.532185	0.986668	0.539376	0.0274359	0.01	-0.0964669	-0.08	0.227277	0.2184	0.252464	45652.5	47806.2	1.00645	0.99245	0.0319127	0.029739
ENSG00000077254	4.39057	3.81259	-0.203636	2829	333	0.117709	0.795311	0.152526	0.283163	0.538652	-0.261	-0.225	-0.0674443	-0.08	0.19953	0.13245	0.204063	42815.1	38176.3	1.00205	0.9959	0.0227789	0.0256633
ENSG00000137171	3.37911	6.51356	0.946803	1914	703.5	0.367555	0.271615	0.312061	0.579825	0.538198	-0.0190323	-0.05	-0.0638871	-0.05	0.205377	0.1572	0.248257	39734.1	43951.3	1.0138	0.9971	0.0246131	0.0253156
ENSG00000172071				3351	454.5	0.135631	0.25585	0.305936	0.568829	0.537835	-0.0117241	-0.14	-0.0726589	-0.08	0.157714	0.1419	0.212781	38571.6	39318.4	1.00608	0.99835	0.0290978	0.0264392
ENSG00000105443	7.03979	9.93377	0.496808	1335	670.5	0.502247	0.560585	0.197837	0.368014	0.537579	0.037931	0.01	-0.062	-0.05	0.311734	0.2214	0.248073	34283.4	39646.5	1.00645	1.00125	0.0298103	0.0279099
ENSG00000160360	4.73181	14.4181	1.60742	2124	661.5	0.311441	0.638357	0.185362	0.344868	0.537487	-0.0343243	0.01	-0.0913136	-0.05	0.300119	0.2214	0.251651	45029.4	45794.2	0.9971	0.99245	0.0289741	0.0288897
ENSG00000089639				2913	1089	0.373841	0.235016	0.248311	0.46234	0.537076	-0.209375	-0.18	-0.100505	-0.17	0.249087	0.19945	0.235186	40432.4	42863.9	1.00385	0.9971	0.0245855	0.0274875
ENSG00000167861				2367	645	0.272497		0.21564	0.401615	0.536931	-0.167857	-0.22	-0.132738	-0.19	0.266504	0.2115	0.254963	53689.7	46018.5	0.9971	0.9971	0.0334941	0.0251861
ENSG00000085998				2247	678	0.301736	0.415881	0.21511	0.400877	0.536597	-0.115294	-0.18	-0.089733	-0.08	0.303253	0.21945	0.243811	45233.4	43963.3	0.999575	0.9959	0.0304864	0.0279901
ENSG00000185129	2.67116	6.34494	1.24814	969	160.5	0.165635	0.592005	0.192916	0.359604	0.536468	-0.207143	-0.36	-0.0812074	-0.05	0.453314	0.3074	0.277537	29204	36797.9	1.0138	0.991625	0.0224497	0.0270142
ENSG00000148334	21.7876	19.0673	-0.192408	1134	310.5	0.27381	0.770969	0.158922	0.296423	0.536131	-0.350667	-0.53	-0.144312	-0.19	0.32664	0.2872	0.266413	67316.8	45129.8	1.00125	0.9953	0.0253279	0.0261233
ENSG00000106459	1.77198	1.92223	0.117417	1569	295.5	0.188337	0.386963	0.219273	0.409019	0.536096	-0.00461538	0.01	-0.0978585	-0.14	0.193908	0.1572	0.25548	44095.6	42978.1	1.01825	0.9965	0.0285347	0.027043
ENSG00000172493				3657	628.5	0.171862	0.679572	0.177756	0.331626	0.536012	0.012	0.02	-0.0477687	-0.05	0.202466	0.198	0.215732	40528	42557.8	1.01602	0.9979	0.0257873	0.0288245
ENSG00000131779	3.75221	17.8271	2.24826	780	244.5	0.313462	0.574318	0.194702	0.363809	0.535176	-0.235833	-0.51	-0.170654	-0.19	0.212983	0.21345	0.208882	69167.5	45496.4	0.9647	0.9959	0.0254025	0.0262337
ENSG00000155275				2274	564	0.248021	0.320462	0.353516	0.660686	0.535075	0.0232353	-0.02	-0.0777968	-0.08	0.205271	0.1665	0.214589	43601.3	42947.5	1.01825	0.9965	0.0232806	0.0265877
ENSG00000131043	2.07133	3.86254	0.898993	1338	268.5	0.200673	0.727044	0.169041	0.3162	0.534601	-0.196667	-0.12	-0.14648	-0.19	0.205483	0.20965	0.24826	41682.4	42476.6	0.98565	0.9937	0.0260352	0.0258902
ENSG00000155561	3.51754	4.8659	0.468139	6039	903	0.149528	0.824777	0.136841	0.256024	0.534487	-0.11375	-0.14	-0.121038	-0.15	0.218808	0.1627	0.216656	38734.1	40869.3	1.04635	0.9979	0.0208918	0.0274974
ENSG00000124535	3.98578	4.93576	0.30841	1998	499.5	0.25	0.767747	0.160195	0.299728	0.534466	-0.252069	-0.17	-0.0928378	-0.08	0.232066	0.2009	0.237944	44167.5	42247.4	0.979	0.9959	0.0288582	0.0268109
ENSG00000173327				2544	876	0.34434		0.231808	0.433835	0.534323	-0.19725	-0.34	-0.104882	-0.15	0.155083	0.10755	0.233555	40266.6	40645.7	0.97905	0.9953	0.0309882	0.0268568
ENSG00000130312	3.30495	5.61876	0.765623	555	229.5	0.413514	0.583089	0.193305	0.36178	0.534316	-0.218462	-0.19	-0.145243	-0.17	0.2067	0.1489	0.219208	54103.7	46817.4	0.994775	0.9925	0.0370491	0.0298113
ENSG00000189319	7.18398	9.19852	0.356619	1269	342	0.269504	0.490375	0.204355	0.382635	0.534072	-0.133889	-0.27	-0.0806856	-0.05	0.174589	0.14505	0.219998	35279.2	45306.7	0.95645	0.9959	0.0314993	0.0265333
ENSG00000181915	1.97857	4.1896	1.08236	888	435	0.489865	0.592614	0.19118	0.358158	0.533787	0.0977778	0.06	-0.105101	-0.17	0.261767	0.19395	0.24741	34522.8	41390.9	0.984775	0.9908	0.0259261	0.0267365
ENSG00000110107	11.6654	23.3244	0.999602	1515	166.5	0.109901	0.809342	0.146757	0.275288	0.533103	-0.174286	-0.17	-0.10099	-0.15	0.1907	0.198	0.245408	48459	42316.7	0.9908	0.9971	0.0239199	0.0252416
ENSG00000075413	4.56081	4.89064	0.100733	2391	526.5	0.220201	0.61766	0.186197	0.349835	0.532243	0.0466667	0.04	-0.0736136	-0.05	0.199915	0.1546	0.212558	33942.1	40078.3	0.9979	0.9971	0.026689	0.0256905
ENSG00000014164				2847	1195.5	0.419916	0.646382	0.18246	0.34285	0.532185	-0.124167	-0.065	-0.134089	-0.17	0.221528	0.2009	0.2192	45598.3	48861.2	0.9969	0.9971	0.0263299	0.0260789
ENSG00000149503				2757	1336.5	0.484766	0.766692	0.160682	0.301954	0.532141	-0.0412903	-0.135	-0.015778	-0.05	0.236519	0.198	0.236537	44724	43105.3	1.03505	0.9979	0.0208479	0.0239847
ENSG00000176393	12.4513	19.0201	0.611222	1953	483	0.247312	0.797346	0.150931	0.283853	0.531723	-0.165714	-0.17	-0.132381	-0.17	0.226333	0.198	0.232601	56122.7	43337.5	1.00125	0.9979	0.0254892	0.0264479
ENSG00000141027	6.76054	14.11	1.0615	7545	1831.5	0.242744	0.777303	0.156598	0.294672	0.531431	0.0326415	0.01	-0.0524175	-0.05	0.20546	0.1572	0.217446	38956.1	38822.9	1.03913	1.00125	0.020333	0.0245948
ENSG00000100154				7446	1621.5	0.217768	0.676265	0.177144	0.333416	0.531298	-0.0742683	-0.05	-0.115407	-0.14	0.248957	0.2175	0.239207	54844.5	45850.4	0.99245	0.9953	0.029299	0.0278532
ENSG00000051596	7.42191	16.0916	1.11645	1056	166.5	0.15767	0.661477	0.179841	0.338666	0.531027	-0.0625	-0.12	-0.0869602	-0.05	0.186475	0.1339	0.240401	35139.6	42293.1	1.0149	0.9937	0.0256141	0.026967
ENSG00000165632	3.01547	14.9623	2.31088	2790	402	0.144086	0.610977	0.187003	0.352501	0.530503	0.0491304	-0.05	-0.0148602	-0.01	0.21007	0.1665	0.228377	42931	38470.5	0.9916	1.00125	0.0309066	0.0265708
ENSG00000141349				1041	198	0.190202	0.782701	0.154443	0.291255	0.530269	-0.293333	-0.44	-0.20879	-0.22	0.306078	0.1489	0.232498	49093	45297.1	0.98805	0.9971	0.0287981	0.0257985
ENSG00000184232	10.7693	21.1713	0.975186	822	264	0.321168	0.544911	0.196143	0.369963	0.53017	-0.270909	-0.15	-0.137299	-0.19	0.316727	0.2994	0.251862	61713.6	49166.6	1.01825	0.9979	0.0259381	0.0282952
ENSG00000157191	2.77664	5.06196	0.866354	822	223.5	0.271898	0.440247	0.206165	0.389185	0.529736	-0.1825	-0.35	-0.090365	-0.05	0.213883	0.22415	0.238676	49101.8	42552.7	0.999725	0.99255	0.0274561	0.0256431
ENSG00000008083	2.49177	3.39202	0.444973	3741	1020	0.272654	0.305891	0.351107	0.663371	0.529276	-0.110185	-0.16	-0.0544828	-0.05	0.249024	0.2032	0.241062	39726.6	42530.7	0.9975	0.9959	0.0274555	0.0275089
ENSG00000172270	72.294	42.5426	-0.76497	1158	204	0.176166	0.825172	0.135393	0.255895	0.529095	-0.203	-0.25	-0.0828756	-0.05	0.22857	0.2226	0.264821	60293.5	45468	0.96145	0.9953	0.0279066	0.0248435
ENSG00000170037				2778	1183.5	0.426026	0.421644	0.206923	0.391103	0.529076	0.0075	-0.025	-0.0730886	-0.14	0.271384	0.2009	0.226077	46190.3	43803.2	0.979	0.9937	0.0325734	0.0273285
ENSG00000173276	2.13817	2.25966	0.0797235			0.116214	0.704498	0.171385	0.32426	0.52854	-0.282273	-0.365	-0.0886504	-0.08	0.151136	0.13	0.212394	48997.8	42365.1	0.99245	0.9953	0.0326516	0.0260105
ENSG00000177051	2.36384	3.14207	0.410578	1812	648	0.357616	0.563192	0.192528	0.364577	0.528084	-0.0662069	-0.25	-0.109553	-0.15	0.194714	0.198	0.233079	46418.1	42013.7	0.990775	0.9908	0.0355534	0.0264859
ENSG00000068120				1782	388.5	0.218013	0.767747	0.158534	0.300509	0.527552	-0.1765	-0.29	-0.144394	-0.19	0.277345	0.2599	0.250093	49168.6	47328.2	1.01012	0.9953	0.0270722	0.0271287
ENSG00000160113	3.37552	6.85202	1.02142	1215	220.5	0.181481	0.61766	0.184071	0.348956	0.527489	-0.312222	-0.32	-0.203506	-0.25	0.262289	0.2175	0.267383	63177.6	44399.4	0.9953	0.9979	0.0269493	0.0255505
ENSG00000151729				897	117	0.130435	0.734079	0.164969	0.312858	0.527297	0.01875	-0.095	-0.158261	-0.18	0.234937	0.2256	0.262301	34253.3	43908.9	1.026	0.9971	0.0272334	0.0251738
ENSG00000147050	3.0994	2.96998	-0.0615373	4362	432	0.0990371	0.733468	0.166001	0.315176	0.526692	-0.0353571	0.01	-0.0925722	-0.08	0.189311	0.1329	0.211049	41195.5	41537.7	0.9849	0.9908	0.0349492	0.0307489
ENSG00000146242				1263	279	0.220903	0.444837	0.203073	0.385591	0.526654	-0.136154	-0.16	-0.206793	-0.32	0.264123	0.2326	0.228274	59122.4	51818.4	0.997125	0.9959	0.0246962	0.0258163
ENSG00000065320				1815	361.5	0.199174	0.533835	0.194991	0.370283	0.5266	-0.0785714	-0.315	-0.0894545	-0.05	0.187321	0.15785	0.248447	43050.4	43633.1	1.02048	0.9971	0.0246935	0.0281203
ENSG00000165821				3024	502.5	0.166171	0.733468	0.165088	0.313546	0.52652	-0.1075	-0.05	-0.0896627	-0.08	0.319479	0.26875	0.217731	46065.8	42485.7	0.95645	0.9971	0.0270115	0.0280578
ENSG00000141503				3999	1624.5	0.406227	0.675203	0.174999	0.332663	0.526055	-0.00888889	-0.02	-0.0517179	-0.05	0.234479	0.21205	0.248422	44541.3	41278.7	1.01235	0.9971	0.0258032	0.027808
ENSG00000164587	19.1358	53.4184	1.48106	456	127.5	0.279605	0.822727	0.140061	0.266262	0.526029	0.177143	0.11	-0.0625658	-0.15	0.2157	0.2214	0.221987	37928.1	41365.6	0.9953	0.9937	0.0236084	0.0255347
ENSG00000105329				1173	412.5	0.351662	0.595656	0.185943	0.354006	0.525253	-0.191667	-0.295	-0.122634	-0.17	0.257333	0.227	0.242239	61877.3	46275.2	1.0024	0.9953	0.0341746	0.0286315
ENSG00000179886				1929	526.5	0.272939	0.530204	0.194794	0.371539	0.52429	-0.236957	-0.25	-0.149409	-0.235	0.285648	0.2175	0.246127	55326.5	45212.2	1.03505	0.9998	0.0210588	0.0248736
ENSG00000170291	18.0983	12.7407	-0.506412	951	160.5	0.16877	0.749359	0.161811	0.308739	0.524104	-0.085	-0.035	-0.100032	-0.155	0.184812	0.1248	0.232381	38625.1	41298.3	0.97445	0.99245	0.0290537	0.0259162
ENSG00000103257	7.601	4.38453	-0.793768	1524	199.5	0.130906	0.797551	0.149062	0.284442	0.524052	-0.14875	-0.375	-0.239055	-0.32	0.14075	0.10985	0.257045	57195.6	48084.1	0.99245	0.9971	0.0308145	0.0284033
ENSG00000064932				4101	1200	0.292612	0.277571	0.34301	0.654976	0.523699	0.006	0.01	-0.121734	-0.17	0.298928	0.2872	0.255875	47191	44492.5	0.9971	0.9953	0.0304519	0.0291161
ENSG00000105948	3.33196	8.09987	1.28153	1665	270	0.162162	0.704498	0.16944	0.323939	0.523063	0.031875	0.03	-0.115405	-0.155	0.185287	0.1454	0.216298	41091.3	40746	0.965	0.99835	0.0223884	0.023614
ENSG00000015133				6087	1770	0.290784	0.408935	0.203359	0.389399	0.522238	0.0317582	-0.05	-0.0342632	-0.04	0.254227	0.2214	0.244675	42451	45378.5	0.9971	0.99245	0.0317945	0.0289016
ENSG00000144283	7.56039	16.6922	1.14264	3579	940.5	0.262783	0.7112	0.167561	0.320908	0.522146	-0.140588	-0.16	-0.103244	-0.08	0.22521	0.1869	0.223125	42390.8	40345.2	1.0138	0.9953	0.0252834	0.0257577
ENSG00000178209				14055	6205.5	0.441515	0.62647	0.180239	0.345368	0.521876	-0.112656	-0.17	-0.0710928	-0.1	0.286257	0.26875	0.266809	49962.7	43720.7	0.9954	1.00125	0.0271869	0.0268094
ENSG00000156858	3.91044	5.75918	0.558534	1758	886.5	0.504266	0.334619	0.399732	0.766282	0.521651	-0.114419	-0.17	-0.12773	-0.17	0.204698	0.198	0.206982	41503.7	41401	0.9962	0.9953	0.0268628	0.0274953
ENSG00000119946				2919	897	0.307297	0.320462	0.210573	0.404658	0.520371	-0.0864103	-0.05	-0.148314	-0.19	0.307128	0.2238	0.242551	42690.3	44515.6	0.95645	0.9937	0.0251173	0.0283153
ENSG00000108106	4.74269	4.61449	-0.0395347	669	177	0.264574	0.679211	0.172114	0.330824	0.520257	-0.22625	-0.53	-0.0713901	-0.08	0.2434	0.2214	0.229941	60980.3	41300	1.01825	0.9971	0.0224325	0.0260015
ENSG00000144567	8.94073	14.443	0.691906	1632	252	0.154412	0.514713	0.192699	0.370837	0.519634	-0.225833	-0.295	-0.105404	-0.15	0.24685	0.19205	0.230234	52873.7	43097.4	0.992225	0.9959	0.0280283	0.0248224
ENSG00000182612				1068	160.5	0.150281		0.213969	0.411991	0.519352	0.0166667	-0.04	-0.203118	-0.25	0.182111	0.1665	0.240936	29693.1	48774.4	1.02212	0.9959	0.0272609	0.027501
ENSG00000106608	2.03827	3.16817	0.636306	2796	799.5	0.285944	0.583089	0.185408	0.357179	0.51909	-0.127174	-0.165	-0.0984013	-0.05	0.257604	0.20375	0.23975	40059.9	43666.8	0.99835	0.99835	0.0187684	0.0251965
ENSG00000085872	3.41703	7.5156	1.13715	2784	787.5	0.282866	0.796024	0.148692	0.286464	0.519059	-0.112632	-0.045	-0.0877371	-0.08	0.192284	0.2032	0.240896	49923.6	41886.8	0.9998	0.9971	0.0240293	0.0275569
ENSG00000123485	2.47062	4.03945	0.709286	2247	381	0.169559	0.709218	0.166892	0.321914	0.518438	-0.0514815	0.01	-0.0738318	-0.05	0.254281	0.2214	0.216761	40545.9	39585.6	1.00645	1.00125	0.0353653	0.0267993
ENSG00000089159	6.20552	10.1554	0.710618	3246	780	0.240296	0.690522	0.169605	0.327285	0.518218	-0.044359	-0.05	-0.103355	-0.14	0.227136	0.2175	0.224396	49730.4	42655.8	0.99835	0.9971	0.0289191	0.0269383
ENSG00000022976				2784	667.5	0.239763	0.240704	0.333906	0.644426	0.518145	0.0405556	-0.04	-0.103599	-0.1	0.211061	0.19945	0.22556	37594.6	41970.3	1.01012	0.9971	0.0268767	0.026391
ENSG00000052749	8.61923	32.9808	1.93599	3894	939	0.24114	0.813724	0.141741	0.273726	0.51782	-0.0225	-0.05	-0.103775	-0.17	0.241271	0.2226	0.259193	59448.1	46711.9	0.990775	0.99245	0.027869	0.028634
ENSG00000166189				2328	892.5	0.383376	0.701824	0.168642	0.325809	0.517611	-0.138049	-0.19	-0.173879	-0.19	0.20889	0.2009	0.235489	43054.3	44969.6	0.98195	0.9979	0.0219916	0.0261236
ENSG00000143674				3111	781.5	0.251205	0.605498	0.18105	0.34991	0.517418	-0.0386111	-0.09	-0.112835	-0.165	0.186956	0.1572	0.224416	39579.9	41369.4	1.01155	0.9971	0.0219406	0.0261669
ENSG00000011523				2274	384	0.168865	0.629144	0.177507	0.343096	0.517369	-0.0308333	-0.145	-0.0920185	-0.08	0.163725	0.1546	0.209776	24343.4	43534	1.02048	0.9979	0.0274902	0.0261297
ENSG00000162849				6327	1461	0.230915		0.209533	0.405137	0.517192	-0.0521622	-0.045	-0.106311	-0.1	0.225973	0.2175	0.233475	50074.9	46998.2	0.984775	0.9937	0.0245393	0.0264717
ENSG00000112406	1.91631	3.27562	0.773437	1632	279	0.170956	0.552305	0.187696	0.36296	0.517127	0.00571429	-0.105	-0.113474	-0.08	0.22175	0.1694	0.239571	32534.6	42782.5	0.9937	0.99835	0.0270802	0.0267928
ENSG00000114302	7.22988	7.43205	0.0397884	1377	201	0.145969	0.743791	0.1606	0.311141	0.516165	-0.168462	-0.19	-0.0653159	-0.05	0.344177	0.2184	0.237787	42086.9	40677.5	0.99075	0.9953	0.0267037	0.027068
ENSG00000148341	13.7229	65.4314	2.2534	1215	246	0.202469	0.706247	0.166736	0.323148	0.515974	-0.270769	-0.17	-0.105975	-0.17	0.337838	0.2326	0.237668	56189.6	45555.7	0.962225	0.9953	0.0283684	0.0268127
ENSG00000187535				4389	1159.5	0.264183	0.607141	0.180142	0.349616	0.515256	-0.117119	-0.19	-0.0860492	-0.08	0.239239	0.198	0.255172	47975.6	45980.4	0.923775	0.9953	0.0224666	0.0247753
ENSG00000170837	3.15433	3.9317	0.317822	1128	258	0.228723	0.49767	0.190855	0.370525	0.515094	-0.129167	-0.44	-0.284149	-0.38	0.171758	0.16185	0.250654	40061.6	52232.6	1.00125	0.9959	0.0252174	0.0253968
ENSG00000105298	4.27669	8.35197	0.965622	2277	1398	0.613966	0.563312	0.185543	0.360314	0.514947	-0.022807	-0.05	-0.0127273	-0.05	0.215267	0.198	0.245718	45920.7	39268.6	0.99245	0.99255	0.0339624	0.028709
ENSG00000106004	1.74768	2.24142	0.358973	813	117	0.143911	0.530307	0.187912	0.365255	0.514467	-0.045	-0.115	-0.0958303	-0.065	0.15855	0.1186	0.210642	47200.8	45443.3	0.9971	0.9971	0.030654	0.0270127
ENSG00000092445				2673	702	0.262626	0.592005	0.181898	0.353955	0.513903	-0.0615625	-0.165	-0.138406	-0.17	0.242497	0.21205	0.253817	44937	43545.4	0.984925	0.9953	0.0302148	0.0273107
ENSG00000096433				8016	1554	0.193862	0.497285	0.190054	0.370083	0.513545	-0.132879	-0.205	-0.0896108	-0.14	0.260729	0.2214	0.269571	48735.6	45151.8	0.9953	0.99245	0.0299709	0.0290471
ENSG00000121067	2.39658	3.33693	0.477547	1125	198	0.176	0.767747	0.154411	0.300791	0.513348	-0.371111	-0.54	-0.0844533	-0.08	0.249244	0.1795	0.237697	73886.6	43901.3	0.984925	0.99255	0.0273445	0.0254801
ENSG00000100330	2.95379	4.13135	0.484048	3597	748.5	0.20809	0.653282	0.173294	0.337651	0.513234	-0.0353333	-0.08	-0.0665388	-0.05	0.168944	0.132	0.22602	47460.1	44236.9	0.9937	0.99255	0.0241211	0.0268223
ENSG00000185122	17.1307	11.2269	-0.609624	1590	285	0.179245	0.706247	0.165544	0.322565	0.513212	0.00538462	0.01	-0.104019	-0.17	0.255385	0.1795	0.254601	25049.9	47439.2	0.979	0.979	0.052637	0.0287922
ENSG00000103051				2403	438	0.182272	0.672452	0.170651	0.332753	0.512846	-0.0604545	-0.19	-0.0987391	-0.15	0.312391	0.266	0.249267	38544.5	43375.7	0.99245	0.9925	0.0276283	0.0288175
ENSG00000132613	6.27328	13.6871	1.12553	2244	546	0.243316	0.348503	0.459208	0.895739	0.512658	-0.0704	-0.1	-0.0940775	-0.17	0.269176	0.2009	0.234025	34055.3	43460.1	0.99255	0.9937	0.0297048	0.0273902
ENSG00000196976	16.1084	16.2998	0.0170414	432	181.5	0.420139	0.724485	0.162594	0.317241	0.512525	-0.0733333	-0.15	-0.150139	-0.17	0.348967	0.2066	0.244485	12178.7	39393.4	0.9979	0.9979	0.0234709	0.02501
ENSG00000119408	8.66581	26.5085	1.61305	1044	259.5	0.248563	0.6629	0.1719	0.33564	0.512155	-0.03125	0.015	-0.0576724	-0.05	0.312806	0.2283	0.255155	42597.5	43874.8	0.993125	0.9937	0.0218059	0.0258817
ENSG00000286140	2.58378	3.82965	0.567728	1575	297	0.188571	0.761065	0.156301	0.305248	0.512046	-0.137143	-0.08	-0.217733	-0.15	0.167252	0.1167	0.204886	34453.2	37755	1.0138	0.9937	0.0234523	0.025464
ENSG00000204237				444	208.5	0.469595	0.386963	0.198438	0.387543	0.512042	-0.375833	-0.535	-0.122365	-0.14	0.290342	0.2209	0.235074	62062.6	43173.9	0.99255	0.9979	0.0421155	0.0287008
ENSG00000108469				2976	844.5	0.28377	0.61766	0.176388	0.34467	0.511759	-0.0465909	-0.08	-0.0824395	-0.08	0.222855	0.173	0.227946	50194.7	44985.7	1.01602	0.9953	0.0284882	0.02852
ENSG00000198162	4.28209	3.7117	-0.206236	1926	274.5	0.142523	0.622004	0.175819	0.343867	0.511298	-0.1125	0.01	-0.0668847	-0.05	0.240856	0.2221	0.202259	42197.5	37058.5	0.95645	0.9979	0.0239307	0.0259623
ENSG00000100395				2118	550.5	0.259915	0.767747	0.154517	0.30226	0.511204	-0.201852	-0.1	-0.0575779	-0.05	0.264256	0.1572	0.252748	63859.8	42094	0.9937	0.9953	0.0240562	0.0283734
ENSG00000164778	2.89408	8.16141	1.49571	1002	348	0.347305	0.547986	0.185569	0.363074	0.511105	-0.125	-0.21	-0.0702395	-0.05	0.212706	0.18225	0.241934	33951.9	37208.4	0.9945	0.9971	0.0303579	0.0256368
ENSG00000131389	4.36384	13.019	1.57694	2166	351	0.16205	0.61766	0.175686	0.344189	0.510434	0.1405	0.05	-0.16374	-0.19	0.193255	0.1542	0.230984	41709.8	43345.2	0.963075	0.9959	0.0281494	0.0256915
ENSG00000099849				1122	444	0.395722		0.197258	0.386522	0.510341	-0.0947619	-0.16	-0.138182	-0.17	0.255243	0.1665	0.239421	38718.3	44804	0.99075	0.9953	0.0392234	0.0284527
ENSG00000133030	11.1962	14.6521	0.388092	7278	2718	0.373454	0.61766	0.175917	0.345315	0.509438	-0.00382979	-0.01	-0.029662	-0.04	0.222321	0.1665	0.239364	42485.8	45073.5	0.9962	0.993125	0.0309565	0.027866
ENSG00000184014	4.5258	4.90104	0.114915	3924	897	0.228593	0.710414	0.163405	0.320804	0.509361	-0.02125	0.01	-0.086078	-0.08	0.227035	0.173	0.228251	43656.3	41347.4	1.00575	0.9937	0.0283263	0.0258208
ENSG00000135503	2.97057	2.7857	-0.0926996	1641	361.5	0.220293	0.605498	0.17744	0.348359	0.50936	-0.121579	-0.15	-0.111042	-0.16	0.313621	0.1665	0.236851	31416.1	43234.9	0.980275	0.9937	0.0243171	0.0269478
ENSG00000090565				2406	474	0.197007	0.465614	0.189278	0.37194	0.508895	-0.0746154	-0.1	-0.0416708	-0.05	0.204996	0.18225	0.22513	34114.1	41553.4	0.9971	0.9953	0.0310567	0.0292207
ENSG00000075914	7.42321	13.6623	0.880089	876	186	0.212329	0.724485	0.161245	0.316887	0.508842	-0.106	-0.14	-0.0756164	-0.08	0.22872	0.16795	0.269469	42293.4	44133.4	1.0204	0.99245	0.023212	0.0278639
ENSG00000073711				3453	376.5	0.109036	0.441288	0.190747	0.375035	0.508612	-0.187391	-0.1	-0.0655864	-0.05	0.198165	0.1489	0.209306	37137	37103.2	0.96795	0.9959	0.0256246	0.0260871
ENSG00000139044				2997	1099.5	0.366867		0.185704	0.366216	0.507088	-0.121017	-0.15	-0.0901001	-0.08	0.233037	0.2184	0.246829	46510.9	44532.9	0.91515	0.99255	0.0260307	0.0268384
ENSG00000116863	1.66024	5.74129	1.78999	1092	181.5	0.166209	0.643043	0.171522	0.338739	0.506356	-0.168	-0.12	-0.135302	-0.17	0.30077	0.2199	0.244823	36126.3	43340.5	1.03505	0.9953	0.0183073	0.0269023
ENSG00000164054	19.8899	13.9519	-0.511576	723	69	0.0954357	0.652024	0.170644	0.337075	0.50625	-0.285	-0.185	-0.206556	-0.25	0.11625	0.12335	0.224567	20954.4	43267.1	0.99245	0.9953	0.0265697	0.0276037
ENSG00000137720				573	73.5	0.128272		0.196722	0.389013	0.505696	0.045	-0.085	-0.0497382	-0.03	0.126425	0.12485	0.209417	45582.6	38136.2	1.00575	0.9971	0.0270906	0.0259419
ENSG00000167674	9.56685	22.8715	1.25744	2016	1089	0.540179	0.777303	0.150196	0.297128	0.505494	0.0131373	-0.04	0.0289583	-0.04	0.219188	0.198	0.239353	30590.5	38980.9	0.9954	1.01155	0.0303517	0.0271387
ENSG00000099817				633	225	0.35545	0.799881	0.14477	0.286479	0.505343	-0.277	-0.37	-0.0562559	-0.045	0.13228	0.09905	0.281595	42833.2	36557.8	1.00677	0.99245	0.0295783	0.0289311
ENSG00000040633				1212	496.5	0.409653	0.675203	0.167269	0.331266	0.504937	-0.0243478	-0.08	-0.0265099	-0.05	0.1626	0.1489	0.206005	39815.7	38119.9	1.0249	0.9979	0.0206034	0.0266382
ENSG00000165650	3.40421	3.75017	0.139637	3465	522	0.150649	0.689598	0.16574	0.328264	0.504897	0.00266667	0.01	-0.0880087	-0.08	0.178583	0.1577	0.215558	28460.1	39665.9	0.9971	0.9971	0.0306737	0.0263067
ENSG00000129235				372	48	0.129032	0.793986	0.146277	0.289778	0.504788	0.08	0.08	-0.0844355	-0.08	0.19395	0.19395	0.243222	49566.2	43842.4	0.9937	0.9959	0.02713	0.0283633
ENSG00000102302				2886	840	0.29106	0.533835	0.181942	0.36047	0.504735	-0.131282	-0.19	-0.0842827	-0.1	0.224579	0.1665	0.232011	52995.5	43788.6	1.00645	0.9953	0.0314271	0.0265005
ENSG00000165119	8.07849	11.1081	0.459456	1395	246	0.176344	0.824227	0.134167	0.266344	0.503736	0.0136364	-0.05	-0.0437849	-0.05	0.239718	0.2066	0.204145	25294.1	31971.4	0.979	0.9945	0.0321432	0.0273964
ENSG00000128011				2316	739.5	0.319301		0.185424	0.368332	0.503416	-0.322647	-0.375	-0.190622	-0.25	0.256009	0.19945	0.24625	54988.3	45030	1.0249	0.9959	0.0315252	0.0244995
ENSG00000092820	4.82246	8.22309	0.769911	1761	589.5	0.334753	0.801539	0.143753	0.285611	0.503319	0.0527586	0.02	0.00245315	0.01	0.252483	0.2238	0.250408	46513.4	39044.6	0.9908	0.99245	0.0312797	0.0298822
ENSG00000167685	5.81115	32.1938	2.46989	984	253.5	0.257622	0.593093	0.175363	0.349078	0.502359	-0.112	-0.215	-0.117561	-0.17	0.28693	0.12495	0.235287	39869.8	42483	0.9971	0.9945	0.0333138	0.0277068
ENSG00000141873	4.72221	10.631	1.17075	972	112.5	0.115741	0.258191	0.359404	0.715438	0.502355	0.108	0.11	-0.228086	-0.34	0.41772	0.3942	0.286994	46673.5	49682.1	1.0241	0.9979	0.0255026	0.0279443
ENSG00000107862				5679	1215	0.213946	0.811329	0.140281	0.279269	0.502314	-0.0445614	-0.05	-0.0976017	-0.1	0.203056	0.1665	0.232644	39036.4	41030.3	0.979	0.9959	0.0275105	0.0263209
ENSG00000130635				5517	817.5	0.148178		0.185378	0.369093	0.502254	-0.01275	-0.05	-0.0564437	-0.08	0.225562	0.2032	0.219497	15393.6	30554.2	0.978875	0.9937	0.0295039	0.0280522
ENSG00000102858	4.48931	4.44596	-0.0139984	1731	462	0.266898	0.752343	0.155163	0.308989	0.502163	-0.144	-0.285	-0.100815	-0.17	0.25721	0.21945	0.236976	59115.5	44872.1	0.993875	0.9971	0.0327841	0.0278401
ENSG00000105248				972	412.5	0.424383	0.608562	0.173422	0.345621	0.501769	-0.068	-0.075	-0.0231173	-0.04	0.283995	0.2872	0.250562	45195.2	42737.6	0.984925	0.99245	0.0292677	0.0293543
ENSG00000006831	3.02366	8.63198	1.5134	1161	246	0.211886	0.719561	0.159664	0.318247	0.501697	-0.317273	-0.37	-0.132661	-0.15	0.193445	0.1259	0.213269	46344.7	39290.8	0.9953	0.9971	0.0228167	0.02623
ENSG00000023287	5.18986	4.67306	-0.151327	4785	444	0.09279	0.754114	0.154754	0.308541	0.501567	0.0859259	0.01	-0.0516113	-0.05	0.217833	0.1665	0.211955	39516.7	38432.7	0.9979	0.9979	0.0238927	0.0253384
ENSG00000175283				1617	288	0.178108	0.688583	0.164478	0.327977	0.501493	-0.0407692	-0.08	-0.236994	-0.32	0.232023	0.2175	0.247218	51568	46827.4	0.999575	0.9959	0.0272165	0.0253028
ENSG00000253352	3.99801	6.63129	0.730007	462	240	0.519481		0.185961	0.370832	0.501471	-0.297273	-0.25	-0.282922	-0.37	0.2027	0.1086	0.188523	35709.9	38469	1.0522	0.9953	0.0219315	0.0235612
ENSG00000105723	6.6723	7.70709	0.208001	1452	303	0.208678	0.731183	0.158258	0.315693	0.501304	-0.16625	-0.305	-0.134938	-0.15	0.218775	0.1665	0.234792	49732	39701.5	0.9953	0.9959	0.0313106	0.0273873
ENSG00000064545	7.55488	29.2199	1.95147	1440	433.5	0.301042	0.791388	0.14593	0.291599	0.500447	-0.1045	-0.39	-0.229417	-0.32	0.304935	0.266	0.253486	47618.2	49564.1	0.9971	0.9953	0.0311374	0.027069
ENSG00000162496				909	264	0.290429		0.187945	0.375591	0.500397	0.108182	0.02	-0.161188	-0.17	0.219036	0.1665	0.266347	19074.8	44602.7	0.973375	0.9953	0.024584	0.0270838
ENSG00000112941				2379	477	0.200504	0.536336	0.179516	0.358787	0.50034	0.04	0.04	-0.157503	-0.19	0.169148	0.13	0.227578	29833.6	39987.4	0.9979	0.99255	0.0235761	0.026766
ENSG00000155858	2.87248	8.6732	1.59427	1083	561	0.518006	0.530327	0.179676	0.359357	0.499992	-0.005	-0.05	-0.131967	-0.17	0.274082	0.2776	0.219684	26115	40455.9	0.979	0.99245	0.0294911	0.0276778
ENSG00000116521	8.03601	18.0443	1.167	1044	277.5	0.265805	0.801539	0.143351	0.286799	0.49983	0.168333	0.11	-0.200977	-0.19	0.21495	0.1665	0.228052	36488.6	47464.9	0.9979	0.9959	0.0266093	0.0262362
ENSG00000063241	8.89531	16.424	0.884686	666	166.5	0.25	0.709218	0.160206	0.320749	0.499475	-0.391429	-0.44	-0.199009	-0.22	0.196671	0.2009	0.272835	60304.4	49992.3	1.0432	0.9953	0.0179359	0.0274487
ENSG00000242802	3.60416	5.00606	0.474013	2424	790.5	0.326114	0.623701	0.170352	0.341074	0.499457	-0.0866667	0.02	-0.195285	-0.25	0.254448	0.2115	0.257293	46632.3	52945.8	0.99245	0.9975	0.0281023	0.025691
ENSG00000184840	13.4136	24.3258	0.858795	708	343.5	0.485169	0.817762	0.137959	0.276507	0.498936	-0.0671429	0.02	-0.0900847	-0.16	0.346236	0.19345	0.265686	41421.5	40930.4	1.01568	0.9945	0.0232361	0.0269924
ENSG00000125534	40.0753	41.149	0.0381439	423	85.5	0.202128	0.761065	0.152595	0.306033	0.498623	0.258	0.24	-0.143688	-0.205	0.22512	0.2175	0.200319	41720	46580.3	0.9937	0.9971	0.0256518	0.0247995
ENSG00000099949	7.49798	9.63913	0.362401	2523	805.5	0.319263	0.733468	0.156356	0.313759	0.498332	-0.117778	-0.32	-0.118621	-0.16	0.215597	0.21895	0.260102	47072.9	43656.3	1.00125	0.9953	0.0285093	0.0281626
ENSG00000174840	2.85568	6.21994	1.12306	1830	315	0.172131	0.799881	0.143483	0.287977	0.498244	0.0533333	0.24	-0.121311	-0.19	0.224387	0.1489	0.228101	58625.9	43330.2	0.993075	0.9953	0.0244393	0.0273777
ENSG00000198952	12.7508	15.8823	0.316839	3051	705	0.231072	0.761065	0.152854	0.307172	0.497617	-0.215455	-0.29	-0.0929204	-0.1	0.1982	0.1694	0.231688	49381.1	45179.1	0.9975	0.9937	0.0273315	0.0261095
ENSG00000204859				2067	624	0.301887	0.623701	0.169263	0.340425	0.497212	0.0255882	0.01	-0.0832366	-0.05	0.271018	0.2199	0.247269	46591.9	45100.8	0.91365	1.00645	0.0227193	0.0234743
ENSG00000162585	8.7587	50.5964	2.53025	588	235.5	0.40051	0.612389	0.170679	0.343522	0.496851	-0.291538	-0.32	-0.125663	-0.17	0.2273	0.1177	0.216604	66602.7	42909.1	0.97905	0.9959	0.0294184	0.0244716
ENSG00000179091				978	375	0.383436	0.824913	0.131799	0.265584	0.496261	0.075	-0.02	-0.161196	-0.19	0.244619	0.26875	0.251242	31614	42920.7	1.01825	0.9937	0.0222392	0.0263301
ENSG00000168159	19.7297	20.454	0.0520169	708	177	0.25	0.799881	0.143065	0.288404	0.496058	0.0155556	0.05	-0.0969915	-0.19	0.218244	0.2214	0.236115	39506.5	43804	1.00575	0.9953	0.0247253	0.0254155
ENSG00000162409	2.65955	3.2718	0.298899	1659	276	0.166365	0.7188	0.157956	0.318492	0.495948	-0.0935714	-0.11	-0.0933996	-0.14	0.294107	0.19945	0.232806	58905.2	39604.3	0.9956	0.99245	0.0250685	0.0266647
ENSG00000166501	14.4951	14.6797	0.0182587	2022	294	0.145401	0.592005	0.172663	0.348157	0.495934	-0.266429	-0.16	-0.0720326	-0.05	0.321164	0.2209	0.244237	47915.9	39252.7	1.00178	0.99255	0.0301067	0.0277729
ENSG00000160695	5.9473	18.949	1.67182	2826	657	0.232484	0.680955	0.162649	0.328177	0.495614	0.0593333	-0.01	-0.067569	-0.05	0.284877	0.2214	0.235042	35525.1	42793.9	0.9908	0.9971	0.0261308	0.0251592
ENSG00000109118	2.32765	2.78565	0.25914	3015	721.5	0.239303	0.568042	0.174411	0.35194	0.495571	-0.123529	-0.155	-0.0864279	-0.08	0.182388	0.1489	0.228845	48791.3	42433.9	1.01235	0.9979	0.0299369	0.0230108
ENSG00000105127	4.03897	8.97778	1.15237	2079	612	0.294372	0.655656	0.166382	0.335745	0.495562	0.0472414	-0.05	-0.0359163	-0.05	0.254486	0.2214	0.233436	31989.2	39071.9	0.99245	0.99255	0.0344866	0.0280502
ENSG00000097007				3450	783	0.226957	0.754114	0.153251	0.309273	0.495521	0.0460465	0.01	-0.0737739	-0.08	0.245033	0.1665	0.230305	35683.6	44554.4	0.9937	0.9953	0.0306252	0.0277119
ENSG00000130305	5.17529	15.9088	1.62012	1413	540	0.382166	0.710015	0.158897	0.320668	0.495519	-0.34	-0.43	-0.144161	-0.17	0.193454	0.2214	0.241144	60943	49321.1	0.9971	0.9971	0.0322134	0.0278408
ENSG00000185551	1.73858	3.76263	1.11383	1245	241.5	0.193976	0.754114	0.152403	0.308296	0.49434	0.0341667	0.01	-0.143904	-0.165	0.357625	0.2238	0.243038	41672.5	46510.7	0.99945	0.99255	0.0307315	0.0267154
ENSG00000185252	4.47129	6.27964	0.489989	1935	433.5	0.224031	0.560585	0.174081	0.352436	0.493936	-0.0890909	-0.225	-0.061907	-0.05	0.211591	0.1311	0.227835	49219.4	45495.3	0.968	0.9971	0.0279261	0.027607
ENSG00000250479	25.9375	44.0159	0.762985	450	64.5	0.143333	0.801539	0.141826	0.287315	0.493624	0.1	0.02	-0.2114	-0.32	0.240333	0.1167	0.226141	25451.2	50489.6	0.9962	0.9971	0.0285967	0.0257392
ENSG00000105135	11.3524	15.8241	0.479124	1899	580.5	0.305687	0.727379	0.156135	0.316314	0.493607	0.0572	-0.04	-0.183254	-0.19	0.279832	0.2009	0.283483	41536.4	47476.7	0.9971	1.00125	0.031682	0.0272039
ENSG00000089693	12.4958	20.0692	0.683543	747	433.5	0.580321	0.811329	0.13833	0.28067	0.492855	0.0035	0.015	-0.0548193	-0.1	0.26487	0.2194	0.239026	30550.5	31366.5	0.994175	0.9971	0.0297194	0.0274285
ENSG00000086015				5397	1689	0.312952	0.584884	0.171789	0.348812	0.492498	-0.0655556	-0.05	-0.0784825	-0.08	0.231568	0.2175	0.223938	51296.1	41867.9	0.9971	0.9971	0.0273287	0.0263588
ENSG00000072778	16.2705	25.7447	0.66202	2037	568.5	0.279087	0.583089	0.171796	0.34887	0.492436	-0.207308	-0.17	-0.125434	-0.14	0.227477	0.18225	0.258072	34994.8	40659.5	0.9966	0.99255	0.0286549	0.0287819
ENSG00000162063	4.72676	7.62652	0.690173	2361	628.5	0.266201	0.795803	0.143023	0.290534	0.492276	-0.118857	-0.14	-0.100178	-0.08	0.168809	0.13	0.241903	46476.7	48777.9	1.02048	1.00645	0.0270451	0.027767
ENSG00000007376	4.69477	8.1346	0.793017	939	403.5	0.429712	0.675203	0.162105	0.329407	0.492113	-0.133889	-0.065	-0.106326	-0.17	0.186922	0.173	0.246788	44057.5	46563.1	0.99275	1.00125	0.0304262	0.0270528
ENSG00000124782				5229	892.5	0.170683	0.749359	0.152834	0.310643	0.491992	0.0293617	0.01	-0.061899	-0.05	0.20306	0.2066	0.230421	40281.7	43776.9	0.99245	0.9959	0.0314009	0.0281053
ENSG00000177885	4.97145	8.47499	0.769545	654	160.5	0.245413	0.80305	0.140516	0.285891	0.491501	0.404286	0.49	-0.076789	-0.04	0.230629	0.2238	0.243955	19657.9	40392.6	0.99305	0.9979	0.0294174	0.0248711
ENSG00000130038				2196	556.5	0.253415	0.33633	0.185384	0.377278	0.491373	-0.104667	-0.11	-0.0401776	-0.05	0.236767	0.2092	0.239114	45742.5	42470.8	0.99245	0.9953	0.0322277	0.0276328
ENSG00000010818				7341	1107	0.150797	0.623701	0.166689	0.339444	0.491064	-0.115714	-0.14	-0.0568492	-0.05	0.229851	0.1627	0.216911	36948	38816.6	1.00125	0.9979	0.0260093	0.0256483
ENSG00000160993				909	490.5	0.539604	0.605498	0.168635	0.34351	0.490915	0.115	0.065	-0.144092	-0.17	0.239355	0.1665	0.240626	33667.1	41902.6	0.997725	0.9975	0.0269209	0.0260761
ENSG00000158805	6.36205	19.4503	1.61223	1845	675	0.365854		0.188575	0.384135	0.490908	-0.056875	-0.05	-0.0606992	-0.08	0.269934	0.2226	0.234341	40898	42718.3	1.00178	0.99245	0.0273369	0.028222
ENSG00000160326				1524	327	0.214567		0.175401	0.357309	0.490895	-0.299375	-0.42	-0.246988	-0.32	0.222906	0.1172	0.252104	52947	49397.5	0.93375	0.9937	0.0276445	0.0259674
ENSG00000155816				5169	685.5	0.132618	0.444837	0.179128	0.364907	0.490887	-0.0315789	-0.01	-0.121428	-0.14	0.239084	0.2009	0.198985	41201.6	36421	1.00575	0.9971	0.0277533	0.0280665
ENSG00000144120	2.72836	39.1337	3.84231	936	187.5	0.200321	0.749359	0.152639	0.311024	0.490762	0.0577778	0.01	-0.217468	-0.22	0.222256	0.2009	0.249567	35972.1	48415.7	1.00703	0.99075	0.0280763	0.0292646
ENSG00000185344	2.88407	3.22255	0.160098	2571	319.5	0.124271	0.69324	0.159442	0.325052	0.490511	0.0105556	0.01	-0.151692	-0.17	0.217694	0.1646	0.231674	40332	41699.3	0.9971	0.9953	0.0316255	0.0275229
ENSG00000130338	3.31468	2.91988	-0.18296	4632	1126.5	0.243199		0.173688	0.354615	0.489793	-0.101923	-0.065	-0.110019	-0.1	0.238208	0.19945	0.241687	40793.3	45296.4	0.957325	0.9937	0.0248573	0.0264718
ENSG00000148384	3.27	2.93304	-0.156892	1935	613.5	0.317054		0.17467	0.356771	0.489586	-0.0563636	-0.05	-0.144357	-0.19	0.229715	0.198	0.228049	48628.3	46291.3	1.01235	0.9953	0.0251513	0.0262277
ENSG00000092096				1950	450	0.230769		0.185866	0.379703	0.489505	-0.178421	-0.05	-0.210108	-0.22	0.340921	0.2204	0.240147	31634.2	46160.2	0.979	0.9953	0.0324764	0.0283481
ENSG00000008735				2475	375	0.151515	0.749359	0.151792	0.310259	0.489242	-0.128235	-0.32	-0.0914061	-0.17	0.181482	0.1694	0.226113	38452.4	39300.6	1.0227	0.9979	0.0304289	0.0287888
ENSG00000140943	3.09759	4.95338	0.677265	3159	601.5	0.190408	0.656586	0.163124	0.333618	0.488956	-0.0266667	0.01	-0.1115	-0.14	0.257964	0.2175	0.238646	47451.3	42369.2	0.9971	0.9971	0.0267122	0.0261924
ENSG00000144589				3267	1041	0.318641	0.670347	0.161664	0.330789	0.488724	-0.0424528	-0.05	-0.126593	-0.17	0.215006	0.2175	0.227557	49099	46473.1	1.0035	0.9953	0.0268715	0.0282467
ENSG00000205155	32.0699	56.4431	0.815578	306	96	0.313725	0.62647	0.165734	0.339288	0.488476	0.005	0.1	-0.232255	-0.32	0.37335	0.22685	0.221813	38699	42121	0.88425	0.979	0.0236722	0.02682
ENSG00000177169	4.0521	2.79567	-0.535472	3153	756	0.239772	0.604934	0.167984	0.34414	0.488128	-0.158	-0.15	-0.14196	-0.19	0.21076	0.2214	0.246738	48833.3	46492	0.9908	0.9953	0.0347687	0.0265039
ENSG00000160213	12.9005	12.1163	-0.0904805	297	31.5	0.106061	0.811329	0.137118	0.281024	0.487923	-0.595	-0.595	-0.10899	-0.165	0.54385	0.54385	0.271617	57821	44408.7	0.9959	0.9959	0.02813	0.026214
ENSG00000167703	5.6288	4.45209	-0.338345	1722	316.5	0.183798		0.177435	0.363827	0.48769	-0.136	-0.32	-0.194094	-0.19	0.238513	0.2214	0.261459	55330.4	47914.2	0.9971	0.9953	0.0278641	0.0280635
ENSG00000163930	23.2118	60.2844	1.37692	2190	504	0.230137	0.743553	0.152277	0.312291	0.487613	-0.224583	-0.345	-0.0697671	-0.05	0.191279	0.198	0.241966	48495.3	43752.3	0.9971	0.99255	0.0250832	0.0259063
ENSG00000183077	11.8157	18.0075	0.607883	927	159	0.171521	0.691964	0.157646	0.323739	0.486954	-0.161111	-0.22	-0.117896	-0.155	0.224567	0.2214	0.274219	59658.6	45732.4	0.99245	0.99255	0.0311733	0.029143
ENSG00000131196				2832	529.5	0.18697	0.320462	0.429354	0.883383	0.486034	0.028	0.01	-0.130678	-0.22	0.236376	0.2214	0.221306	56459.4	46561.3	1.01825	0.9959	0.022665	0.0252546
ENSG00000174233				3507	1087.5	0.310094	0.628913	0.163885	0.337348	0.485804	-0.134545	-0.05	-0.15876	-0.18	0.238239	0.21795	0.259072	49408.4	45162.7	0.9971	0.9937	0.0318686	0.02954
ENSG00000167740	6.61997	50.1522	2.92142	795	181.5	0.228302	0.53241	0.171817	0.353751	0.485699	-0.13	-0.03	-0.132113	-0.15	0.29149	0.2538	0.22319	56449.8	40922.4	0.9677	0.9953	0.0219263	0.026602
ENSG00000022567				2427	537	0.221261		0.181027	0.372872	0.485493	-0.0520833	-0.025	-0.151644	-0.19	0.310575	0.21115	0.261092	40887.2	45284.7	0.99245	0.99255	0.0263016	0.0286274
ENSG00000105053	5.34133	10.9321	1.0333	1425	249	0.174737	0.61766	0.164432	0.33906	0.484964	-0.17625	-0.07	-0.112021	-0.14	0.305488	0.2226	0.242691	57810.5	44399.4	0.9953	0.99255	0.0255964	0.0284009
ENSG00000037280	3.75329	17.3781	2.21105	4092	1069.5	0.261364	0.657349	0.161352	0.33279	0.484847	-0.135556	-0.17	-0.100249	-0.14	0.22793	0.198	0.255752	40561.5	46170.2	1.01825	0.9953	0.0271676	0.0278457
ENSG00000075151	2.40386	2.55632	0.0887119	5688	1324.5	0.232859	0.796024	0.141086	0.291003	0.484825	-0.0487692	-0.17	-0.0849156	-0.14	0.185892	0.198	0.210234	36194.5	38287.8	0.9971	0.9971	0.0244014	0.0261465
ENSG00000173064				13257	2263.5	0.17074	0.763229	0.147896	0.305206	0.484577	-0.082087	-0.14	-0.114786	-0.155	0.245923	0.2175	0.231266	45985.3	43509.2	1.02157	0.9953	0.0230729	0.0254818
ENSG00000170266	5.38849	13.8219	1.359	2034	240	0.117994	0.784037	0.143379	0.29606	0.48429	-0.0425	-0.05	-0.120221	-0.14	0.266558	0.2555	0.224603	44745.9	40908.7	0.9971	0.9953	0.030841	0.0289409
ENSG00000128191	4.84491	8.24961	0.767858	2322	507	0.218346	0.61766	0.164015	0.338756	0.484169	0.0248	0.01	-0.0469509	-0.05	0.236116	0.2055	0.234472	42107.1	40540	1.00432	0.9937	0.0287611	0.0275182
ENSG00000188976				2250	583.5	0.259333	0.824227	0.133204	0.27514	0.484131	0.125357	0.065	-0.0891333	-0.14	0.294421	0.2872	0.247785	53549.5	47134.7	0.991625	0.9953	0.0330666	0.0278989
ENSG00000112667				732	381	0.520492	0.801539	0.139537	0.288322	0.483961	-0.12375	-0.07	-0.134754	-0.17	0.177563	0.15305	0.243562	44780.4	40342.9	0.96795	0.9953	0.028598	0.0262367
ENSG00000167553	5.51426	5.28726	-0.0606482	1560	90	0.0576923	0.822727	0.133841	0.276605	0.483869	0.088	-0.04	-0.100481	-0.15	0.18838	0.2066	0.235112	20264.3	39416.6	0.9959	0.9959	0.0293121	0.0268061
ENSG00000135945	2.2236	2.80531	0.335263	3756	427.5	0.113818	0.62647	0.163171	0.337741	0.483126	-0.114286	-0.155	-0.0830032	-0.08	0.205846	0.20605	0.21774	45191.1	39630.1	1.01602	0.9953	0.0260612	0.026454
ENSG00000020577				2157	336	0.155772		0.172128	0.356672	0.482593	-0.01125	-0.02	-0.108762	-0.08	0.283994	0.266	0.230492	27008.5	42235.9	0.99245	0.9971	0.0361838	0.0262613
ENSG00000251322				5379	1512	0.281093		0.175242	0.363488	0.482111	-0.0588235	-0.12	-0.139872	-0.205	0.210532	0.198	0.234342	42643.5	44169	0.9908	0.9953	0.0263822	0.02528
ENSG00000105607				1569	402	0.256214	0.699362	0.154986	0.321653	0.481842	0.000526316	-0.05	-0.128279	-0.17	0.318795	0.2503	0.240679	36682.7	42949.2	0.991625	1.00645	0.0419534	0.0269464
ENSG00000013288				3030	835.5	0.275743	0.61766	0.163394	0.339216	0.481681	-0.184	-0.08	-0.143277	-0.17	0.175412	0.15305	0.253186	51309.8	46635.9	1.01825	0.9953	0.0212185	0.0265151
ENSG00000141376				2853	520.5	0.18244	0.706247	0.155029	0.321916	0.481582	0.0332	0.08	-0.10673	-0.1	0.160348	0.1572	0.227245	38888.2	41305.1	1.06048	0.9971	0.0328126	0.026101
ENSG00000171444				3060	910.5	0.297549	0.336454	0.50734	1.05376	0.481458	0.0524	0.03	-0.0252353	0.01	0.272146	0.21205	0.236165	41487	45551	0.9971	1.00125	0.0246295	0.0281463
ENSG00000198746	2.46761	5.8304	1.24048	1578	622.5	0.394487		0.169047	0.351171	0.48138	0.0451852	-0.01	-0.0670913	-0.14	0.1981	0.1694	0.229565	39853.7	35478.6	0.9971	0.9959	0.0313189	0.0272927
ENSG00000160714	2.88815	3.44189	0.253059	1269	180	0.141844	0.761065	0.147091	0.306005	0.480682	-0.0781818	-0.04	-0.0724586	-0.04	0.320382	0.2326	0.24406	35754.8	38300.7	0.95645	0.99255	0.0239879	0.0264245
ENSG00000180447				1038	172.5	0.166185	0.592005	0.165182	0.343649	0.480671	-0.0257143	-0.05	-0.141965	-0.17	0.170943	0.1302	0.236699	42409.7	40867.9	0.967975	0.99835	0.0347687	0.0275048
ENSG00000120738				1632	106.5	0.0652574		0.181088	0.377411	0.479815	-0.0216667	0.015	-0.159154	-0.22	0.225667	0.19345	0.217469	54762.3	44510	0.97905	0.9925	0.0278238	0.0273173
ENSG00000196712	2.50612	2.644	0.0772685	8550	1216.5	0.142281	0.791388	0.141396	0.294877	0.479508	-0.128507	-0.14	-0.107951	-0.14	0.224621	0.1694	0.217597	37074.6	41595.8	0.9971	0.9937	0.0297702	0.0275632
ENSG00000148218	8.25329	20.7731	1.33167	993	327	0.329305		0.166962	0.348225	0.479467	-0.048	-0.36	-0.131662	-0.19	0.229487	0.2326	0.239969	45685	45794.8	0.994775	0.9971	0.0263	0.0250302
ENSG00000108179	4.71708	5.63848	0.257415	624	21	0.0336538	0.824227	0.13058	0.272577	0.479057	-0.43	-0.43	-0.141442	-0.16	0.56645	0.56645	0.257496	35536.2	42701.6	0.979	0.9908	0.0340813	0.0274868
ENSG00000223496	3.05816	3.98397	0.38154	819	166.5	0.203297	0.309223	0.697771	1.45743	0.478769	-0.415714	-0.44	-0.230806	-0.37	0.190471	0.0778	0.249501	43467.4	43786.2	0.99245	0.99245	0.0292095	0.0274491
ENSG00000105556				1638	379.5	0.231685	0.659547	0.158703	0.331507	0.478731	-0.0125	0.015	-0.0633883	-0.08	0.20792	0.21065	0.241816	47177.9	41669.2	0.9971	0.99255	0.0255083	0.0279084
ENSG00000221829	6.64637	7.82362	0.23527	1869	415.5	0.222311	0.623687	0.161331	0.337109	0.478573	-0.108333	-0.03	-0.127095	-0.15	0.18345	0.1374	0.21407	56663.5	47434.9	0.9925	0.99835	0.023892	0.023658
ENSG00000128731	3.7645	5.55099	0.560286	14505	2253	0.155326	0.743553	0.149415	0.312262	0.478493	-0.105854	-0.08	-0.101328	-0.1	0.235447	0.2204	0.242322	47155.2	42697.2	1.01155	0.9937	0.0231789	0.0252163
ENSG00000172262	3.19583	4.97964	0.63985	1872	264	0.141026	0.607141	0.162793	0.340373	0.478277	0.0593333	0.11	0.00264423	0.01	0.192227	0.1665	0.228462	37487.6	39334.7	0.964725	0.9953	0.0234508	0.0286599
ENSG00000174165	15.4396	36.5618	1.2437	855	156	0.182456	0.592005	0.164361	0.343719	0.478186	-0.148333	-0.245	-0.263544	-0.35	0.287517	0.3078	0.251451	38180	52269.7	0.9971	0.9971	0.0299054	0.0273594
ENSG00000135763	1.82511	2.4855	0.445556	4575	616.5	0.134754	0.824227	0.131991	0.276322	0.477672	-0.0451351	-0.01	-0.150708	-0.19	0.260943	0.2204	0.238583	46977.3	46281.9	0.991625	0.99245	0.0311193	0.0288257
ENSG00000149476	13.2865	24.6036	0.88891	1728	426	0.246528	0.72825	0.150764	0.315746	0.477485	-0.261765	-0.36	-0.157378	-0.19	0.327418	0.2214	0.274529	55358.6	47216	0.9979	0.9953	0.0251934	0.0266329
ENSG00000124177	2.80146	6.10036	1.12272	8148	1546.5	0.189801	0.694114	0.154365	0.323388	0.477337	0.0154023	0.01	-0.0313034	-0.04	0.192107	0.1665	0.221402	39043.1	39210.5	0.9971	0.9971	0.0283476	0.0266945
ENSG00000100697	3.57147	3.69429	0.0487775	5769	709.5	0.122985	0.801651	0.138262	0.289741	0.477193	-0.0192683	0.01	-0.0905148	-0.14	0.208312	0.1665	0.209272	43621.9	38785.7	1.0241	0.9937	0.0221481	0.0269489
ENSG00000137135				1008	397.5	0.394345	0.701824	0.153513	0.322005	0.47674	-0.272941	-0.36	-0.151071	-0.17	0.147471	0.1167	0.221598	54784.4	43717.3	0.993075	0.9953	0.0252049	0.0252612
ENSG00000127445				492	204	0.414634	0.77978	0.142375	0.299064	0.476068	-0.203333	-0.22	-0.0214634	0.01	0.284233	0.1572	0.242812	46287.4	40643.1	0.9789	0.99255	0.0294271	0.0266347
ENSG00000180182	4.6128	4.22166	-0.127833	4365	696	0.15945	0.811329	0.13509	0.283806	0.475994	-0.129429	-0.14	-0.136261	-0.16	0.212134	0.1869	0.219975	40696	40029	0.999175	0.9953	0.0304276	0.0289964
ENSG00000114054	10.4845	14.6596	0.483592	1713	340.5	0.198774	0.810781	0.135771	0.285288	0.475907	0.04	0.1	-0.120928	-0.15	0.240678	0.16795	0.233435	28409	42404.3	0.9975	0.9937	0.0229312	0.0254261
ENSG00000180822	6.59554	11.3186	0.779139	489	58.5	0.119632	0.689598	0.15428	0.324476	0.475474	-0.05	-0.15	-0.126994	-0.19	0.258725	0.2933	0.234584	60081.6	48180.5	1.03505	1.00575	0.0261659	0.0261578
ENSG00000078687				5835	366	0.0627249	0.637466	0.158354	0.334112	0.473956	-0.124091	-0.065	-0.0689563	-0.05	0.23485	0.2115	0.219979	42661.9	42882.7	0.987175	0.9953	0.0252043	0.0262112
ENSG00000162434	4.68152	7.5586	0.691142	3465	678	0.195671	0.818124	0.1331	0.280917	0.473805	0.0119444	0.01	-0.0478615	-0.05	0.214225	0.1646	0.236156	33505.9	40847.1	1.0389	0.9937	0.0204642	0.0273295
ENSG00000284024	2.47101	3.48899	0.497705	1086	360	0.331492	0.6629	0.1561	0.329666	0.47351	0.0342857	-0.16	-0.078674	-0.05	0.189814	0.1665	0.215048	26656.1	42531.7	0.968	0.9971	0.035101	0.0253337
ENSG00000241553	15.3673	15.5656	0.0185023	564	175.5	0.31117	0.605498	0.160796	0.339613	0.47347	0.00444444	-0.05	-0.0930851	-0.1	0.194689	0.132	0.266246	84734.1	43300.3	0.9945	0.9908	0.0309791	0.0294412
ENSG00000137221	3.38793	3.13002	-0.114235	1674	427.5	0.255376		0.164167	0.346974	0.473139	-0.165909	-0.205	-0.0708065	-0.08	0.281927	0.2214	0.218221	43956.3	46375.7	0.984925	0.9979	0.026489	0.0258918
ENSG00000168056				3912	583.5	0.149156	0.605498	0.160595	0.339495	0.473039	-0.0955556	-0.05	-0.0860966	-0.05	0.215622	0.2175	0.238846	37129.8	41869.6	0.979	0.99835	0.0330557	0.0263499
ENSG00000177542	6.06235	7.17584	0.243271	972	219	0.225309	0.693772	0.15291	0.323256	0.473031	0.152727	0.36	-0.183673	-0.22	0.216891	0.2326	0.267123	51029.9	47256.8	0.89355	0.9937	0.0211935	0.0272155
ENSG00000150712	3.8416	4.50702	0.230467	2244	243	0.108289	0.607141	0.160485	0.339342	0.47293	-0.00571429	-0.035	-0.0764973	-0.05	0.221964	0.1646	0.220704	33838	40273.3	0.99245	0.99255	0.0299075	0.0281763
ENSG00000131748	4.38858	9.8031	1.15949	1428	367.5	0.257353	0.610107	0.160062	0.338462	0.472908	0.01	-0.08	-0.161639	-0.22	0.262305	0.1665	0.226487	41737.7	47477.3	0.9953	0.9971	0.0292711	0.0289299
ENSG00000155090				1443	196.5	0.136175	0.593093	0.161158	0.341033	0.472557	-0.161538	-0.08	-0.122225	-0.09	0.135085	0.1283	0.225375	45758.2	44705.4	0.97875	0.9937	0.0249367	0.0264821
ENSG00000177084				6861	1477.5	0.215348	0.825031	0.127957	0.270934	0.472281	-0.0262025	-0.05	-0.0831176	-0.08	0.231491	0.2204	0.24559	48654.5	43431.1	0.979	0.99245	0.0324861	0.0280671
ENSG00000101412	4.85014	7.00645	0.530655	1314	312	0.237443	0.61766	0.159393	0.337576	0.472171	-0.250769	-0.38	-0.124338	-0.19	0.245877	0.2214	0.237625	49509	41714	0.968	0.9937	0.0295156	0.0258594
ENSG00000178802				1272	160.5	0.126179	0.824227	0.129468	0.274281	0.472029	-0.222857	-0.08	-0.112311	-0.1	0.157986	0.1489	0.245088	61750	44580.4	1.00125	0.9971	0.033294	0.0288348
ENSG00000160703				2928	931.5	0.318135	0.610977	0.159419	0.337901	0.471792	-0.0585714	-0.115	-0.167162	-0.19	0.318471	0.2326	0.250415	52084.2	47845.3	0.979	0.9971	0.0243897	0.0276657
ENSG00000148411				1764	316.5	0.179422	0.549551	0.163697	0.347317	0.47132	-0.19	-0.22	-0.161565	-0.22	0.1856	0.1572	0.262233	51340.4	47020.4	1.00645	0.9971	0.0280899	0.0264306
ENSG00000151617				1284	132	0.102804		0.171064	0.363087	0.471138	-0.0211111	-0.15	-0.160678	-0.16	0.140544	0.132	0.223284	57437.9	43940.9	0.994825	0.99245	0.0281947	0.0287549
ENSG00000106829	2.27896	3.53216	0.632171	2418	271.5	0.112283	0.818124	0.132703	0.281768	0.470965	0.022	-0.14	-0.0764764	-0.08	0.210587	0.2066	0.222776	29465.2	42684.1	0.88455	0.993125	0.028918	0.0275635
ENSG00000141429	6.00205	8.04484	0.422608	1680	259.5	0.154464	0.767747	0.142596	0.303169	0.47035	-0.186667	-0.19	-0.0886429	-0.08	0.197247	0.1869	0.224259	24193.1	37374.3	1.02212	0.9979	0.0281964	0.0275568
ENSG00000166165				1218	306	0.251232	0.864735	0.113848	0.24212	0.470213	-0.3575	-0.51	-0.0898522	-0.08	0.305558	0.2933	0.278893	65258.9	42643.8	0.993125	0.99255	0.030476	0.0280406
ENSG00000188483				1215	181.5	0.149383	0.563312	0.161893	0.344584	0.469821	-0.00125	-0.05	-0.179407	-0.25	0.310163	0.3407	0.226164	31924.5	43144.2	0.985725	0.99245	0.0297019	0.0275764
ENSG00000152409	2.82568	3.33075	0.237252	2967	919.5	0.309909	0.647704	0.155837	0.331788	0.469687	-0.0818605	0.01	-0.0752477	-0.08	0.227286	0.2175	0.218852	44489.3	40428.5	0.991825	0.9959	0.017191	0.0247299
ENSG00000128713	2.4583	2.88842	0.232618	1017	156	0.153392	0.63536	0.156537	0.333413	0.4695	-0.185714	-0.19	-0.182065	-0.19	0.309114	0.1627	0.227689	15011	36997.6	0.9953	0.9953	0.027816	0.0272709
ENSG00000007545				3810	1068	0.280315	0.300601	0.416497	0.887379	0.469356	-0.009375	-0.03	-0.0956142	-0.08	0.231085	0.2238	0.229807	45785.1	43325.3	0.999575	0.9971	0.027966	0.0273341
ENSG00000074071	6.97967	9.74952	0.482173	678	349.5	0.515487	0.824227	0.128514	0.273965	0.469088	-0.196	-0.44	-0.102965	-0.19	0.264633	0.2214	0.233013	56624.3	42625.7	0.99245	0.9979	0.0288689	0.0265096
ENSG00000120256	6.36726	4.86769	-0.387435	1503	268.5	0.178643	0.706212	0.150445	0.320762	0.469026	-0.348182	-0.37	-0.132295	-0.15	0.181727	0.132	0.2395	31301.2	42358.2	0.95645	0.9953	0.0233704	0.0260533
ENSG00000115286	28.6494	82.0015	1.51715	711	198	0.278481	0.799881	0.136598	0.291264	0.468982	-0.072	-0.1	-0.20481	-0.25	0.20566	0.18225	0.272145	29736	47698.8	1.01527	0.9979	0.032237	0.0260219
ENSG00000168014	4.24674	4.84668	0.190641	7062	1020	0.144435	0.61766	0.157283	0.335829	0.468344	-0.100735	-0.09	-0.0969456	-0.08	0.259166	0.188	0.214246	39706.3	42136.3	0.9849	0.9937	0.0364914	0.0280705
ENSG00000090372	4.73023	7.32352	0.630627	2283	429	0.187911	0.791388	0.138434	0.295811	0.467982	-0.1215	-0.05	-0.0743627	-0.05	0.267405	0.2282	0.251212	34403	44204.8	1.00385	0.9953	0.0323635	0.0291921
ENSG00000197006	8.33511	8.55489	0.037548	957	85.5	0.0893417	0.682797	0.151941	0.324722	0.467911	0.03	0.08	-0.152257	-0.16	0.33494	0.2872	0.228841	73996.2	40610.3	0.99245	0.998125	0.0263866	0.0266094
ENSG00000165138	8.07662	7.52902	-0.10129	2616	603	0.230505	0.62647	0.15596	0.333876	0.467118	-0.0983871	-0.17	-0.109782	-0.1	0.260384	0.268	0.243235	42583.6	43854.6	1.03052	0.9937	0.0269715	0.0259643
ENSG00000179431				1314	624	0.474886		0.166047	0.356027	0.466389	-0.246154	-0.235	-0.204338	-0.25	0.267288	0.16835	0.243474	45950.2	44382.2	0.9849	0.9959	0.0335571	0.0277573
ENSG00000143815	5.93559	5.70327	-0.057601	1848	333	0.180195	0.848414	0.119621	0.256588	0.466198	0.0383333	0.01	-0.159464	-0.19	0.185683	0.15865	0.211219	30226.7	41599.7	0.979	0.9953	0.0318932	0.0275922
ENSG00000162885	5.22538	3.42813	-0.608113	1509	195	0.129225	0.675203	0.152163	0.326472	0.466082	-0.200833	-0.19	-0.129364	-0.16	0.266667	0.2238	0.227712	55067.2	44568	1.01825	0.9953	0.0197075	0.0249712
ENSG00000126746				1878	289.5	0.154153	0.706247	0.148993	0.319869	0.465794	-0.0378571	-0.095	-0.0741534	-0.08	0.249421	0.15865	0.234805	32793.3	42650.6	0.97675	0.9937	0.0283523	0.0287771
ENSG00000167114	5.87992	20.641	1.81164	1932	522	0.270186	0.80305	0.134815	0.289448	0.465768	-0.0752381	-0.17	-0.148339	-0.17	0.235148	0.2204	0.259019	38556.6	44079.3	0.9979	0.9971	0.0296108	0.0282723
ENSG00000072195				9804	4254	0.433905		0.168937	0.362727	0.465742	-0.167641	-0.17	-0.133718	-0.17	0.230554	0.198	0.238202	45427.9	44330.5	0.9979	0.9971	0.0284568	0.0274692
ENSG00000196628	3.44281	5.7962	0.751521			0.147933	0.724485	0.147063	0.315881	0.465565	0.0745455	0.03	-0.0720026	-0.08	0.254568	0.2152	0.219728	38538.3	39967	0.979	0.9953	0.029199	0.0264044
ENSG00000167508				1203	420	0.349127	0.63536	0.154925	0.332838	0.465465	0.0847059	0.08	-0.151122	-0.19	0.225088	0.2204	0.264504	42071.6	43913	0.99255	0.9971	0.0325696	0.0295026
ENSG00000117411	7.00964	6.72349	-0.0601293	1206	445.5	0.369403		0.157685	0.339429	0.46456	-0.153684	-0.17	-0.147164	-0.17	0.246	0.1627	0.240967	33154.1	44515.3	0.993125	0.9953	0.0303253	0.0278214
ENSG00000176371	5.28408	10.3959	0.97629	1845	373.5	0.202439		0.156613	0.337351	0.464243	-0.082	-0.03	-0.0143577	0.01	0.1405	0.1351	0.221629	35531.5	39912.2	0.99575	0.984875	0.0331515	0.0275563
ENSG00000095397				2724	658.5	0.24174		0.158149	0.340842	0.463997	-0.0567647	0.015	-0.132511	-0.16	0.280771	0.2175	0.250716	50045.3	44406.5	0.985725	0.9971	0.0266393	0.027757
ENSG00000112237	4.63618	5.4	0.220023	852	52.5	0.0616197	0.761065	0.142314	0.307287	0.463129	-0.278	-0.19	-0.132394	-0.16	0.29294	0.1627	0.206263	30445.4	38762.2	1.02212	0.9959	0.0237872	0.0278105
ENSG00000023191	5.55492	7.89843	0.507801	1386	315	0.227273	0.791388	0.137053	0.295946	0.4631	-0.297059	-0.53	-0.10303	-0.05	0.298694	0.2994	0.251156	65380.2	53167.7	0.979	0.9953	0.0304201	0.0284534
ENSG00000142634	9.08919	11.0317	0.279433	723	183	0.253112	0.749359	0.143584	0.310217	0.46285	0.2	0.325	-0.0506639	-0.05	0.251238	0.2872	0.249959	33228.8	39356.3	0.9971	0.99255	0.0306265	0.0283959
ENSG00000172840	2.31653	2.60615	0.169951	1590	403.5	0.253774	0.701824	0.14843	0.320932	0.462498	-0.31	-0.485	-0.0875472	-0.1	0.241654	0.2226	0.236757	49060.9	43561.4	0.99255	0.99245	0.0260035	0.0307321
ENSG00000131188	4.79679	3.68674	-0.379721	825	166.5	0.201818		0.162872	0.352392	0.462189	-0.361429	-0.44	-0.151745	-0.25	0.2126	0.2184	0.208577	47616.9	48651	0.9971	0.9959	0.0302933	0.0271431
ENSG00000011243				1941	417	0.214838	0.769906	0.139933	0.303463	0.461121	-0.0945	-0.065	-0.0258423	-0.05	0.221485	0.21945	0.249665	34709	34044.7	0.9916	0.9937	0.0311688	0.0310148
ENSG00000196465	63.6735	28.8711	-1.14106	654	90	0.137615		0.16107	0.349683	0.460616	-0.188	-0.1	-0.0834862	-0.05	0.39726	0.2326	0.253587	40084.4	41017.2	1.00645	0.9979	0.0230487	0.0254087
ENSG00000132361	6.73653	30.3594	2.17207	4047	976.5	0.24129	0.824913	0.12623	0.274121	0.460491	0.133864	0.08	-0.0993847	-0.145	0.25568	0.21945	0.257748	44225.5	46215.1	0.9975	0.9937	0.0269675	0.027711
ENSG00000130382	5.97295	8.42144	0.495623	1680	424.5	0.252679	0.761382	0.14128	0.306891	0.46036	0.0015	-0.085	-0.0316607	-0.08	0.18729	0.1665	0.239361	49177.2	43348.1	0.993925	0.9953	0.0267626	0.0258838
ENSG00000103485				894	150	0.167785	0.782701	0.137572	0.29888	0.460293	-0.125714	-0.05	-0.198792	-0.22	0.354629	0.2872	0.279147	31098.6	52731.9	0.968	0.9953	0.0395651	0.028101
ENSG00000169718	14.5608	33.131	1.18609	1422	412.5	0.290084	0.761065	0.141436	0.307309	0.46024	0.0157895	-0.04	-0.0717511	-0.05	0.208105	0.2175	0.256739	47342.4	46071.9	0.970575	0.9937	0.0265308	0.0273332
ENSG00000124659				1041	489	0.469741	0.6629	0.150596	0.327268	0.460159	-0.138571	-0.16	-0.0833718	-0.155	0.224529	0.2009	0.23237	40052.3	45247.3	0.998125	0.9959	0.0280008	0.0266817
ENSG00000161714				2370	727.5	0.306962	0.592876	0.155481	0.33802	0.459975	-0.244	-0.36	-0.116456	-0.17	0.233087	0.20775	0.244694	45776.1	43927.1	0.994175	0.9959	0.0289363	0.0267878
ENSG00000142798				13176	2928	0.222222	0.706247	0.147202	0.32007	0.459906	-0.142388	-0.22	-0.128388	-0.14	0.245275	0.2115	0.248644	49691.2	44678.7	0.993125	0.9937	0.026989	0.0291073
ENSG00000197879	20.7965	18.1402	-0.197147	3192	1269	0.397556	0.799881	0.134546	0.292733	0.459622	-0.0835	-0.02	-0.102726	-0.1	0.298023	0.2238	0.249489	46371.4	46685.6	0.9971	0.99835	0.0408488	0.0269486
ENSG00000157911	5.7161	17.2368	1.59239	1041	405	0.389049		0.160482	0.349284	0.459459	-0.13125	-0.23	-0.156225	-0.18	0.213408	0.2214	0.229069	57909.5	49077.3	0.9735	0.9971	0.0363077	0.0286904
ENSG00000100207	2.18791	1.78086	-0.296977	5883	1156.5	0.196583	0.811329	0.131817	0.286926	0.459413	-0.0357576	-0.04	-0.0691229	-0.08	0.192602	0.1665	0.221409	43709.8	40100.4	0.9998	0.9959	0.0272332	0.0267687
ENSG00000108510	2.91241	4.382	0.589373	6525	573	0.0878161	0.815279	0.130368	0.283955	0.459115	-0.150625	-0.19	-0.102322	-0.14	0.215737	0.2125	0.205881	30533.5	38318.9	0.9937	0.99245	0.0307039	0.0293435
ENSG00000179134	5.95996	6.45143	0.114316	2085	493.5	0.236691	0.743791	0.143229	0.312399	0.458482	-0.104	-0.08	-0.11	-0.08	0.30864	0.2238	0.239431	47590.8	43568.1	0.9971	0.9953	0.0287091	0.0268033
ENSG00000241878	3.36574	4.72198	0.48847	1230	375	0.304878	0.673705	0.149226	0.325536	0.458402	0.0423529	0.02	-0.134317	-0.17	0.235494	0.1665	0.243827	41098.5	44153.7	0.95555	0.9971	0.0309534	0.0251621
ENSG00000118689	1.91777	2.94325	0.617978	2022	414	0.204748	0.706247	0.146221	0.319189	0.458101	-0.292941	-0.25	-0.0995994	-0.14	0.265412	0.2214	0.237499	63607	42906.3	0.99255	0.9937	0.0254734	0.0247391
ENSG00000184967				1551	474	0.305609	0.761065	0.140176	0.30655	0.457269	0.0652632	0.11	-0.160097	-0.32	0.252458	0.2872	0.244892	52863.8	51530.6	0.9908	0.9937	0.0273981	0.026867
ENSG00000198917	3.72581	9.10611	1.28928	1131	369	0.32626	0.768671	0.138833	0.303712	0.457118	0.0217647	0.01	-0.083183	-0.05	0.254976	0.2066	0.253535	45217.4	40138.1	0.9908	0.9937	0.0321039	0.0273055
ENSG00000106266	3.45554	7.11487	1.04192	1398	342	0.244635	0.637466	0.151232	0.330855	0.457093	0.00666667	0.01	-0.11015	-0.17	0.227844	0.2214	0.252002	48657.1	47607.1	0.9959	0.9937	0.0273971	0.0261036
ENSG00000142197				6897	891	0.129187	0.6629	0.150023	0.328248	0.457043	0.0125862	-0.025	-0.132532	-0.17	0.258657	0.2199	0.227477	44686	46393.2	1.0138	0.99245	0.0282949	0.0296777
ENSG00000100321	14.2706	16.5321	0.212222	702	81	0.115385	0.672166	0.148877	0.325795	0.456967	-0.283333	-0.34	-0.208162	-0.25	0.268667	0.2214	0.264893	57831.5	45765.2	0.97905	0.99245	0.0362178	0.0295404
ENSG00000175334	19.6703	30.6532	0.640022	270	106.5	0.394444	0.743553	0.142512	0.311983	0.456793	0.52	0.69	-0.051	-0.05	0.26942	0.2503	0.260276	11099	41429	1.00073	0.9971	0.0272026	0.0254433
ENSG00000197102	4.68302	4.66348	-0.00603205	14019	2649	0.188958	0.835209	0.121901	0.266922	0.456691	-0.0492308	0.01	-0.0838348	-0.08	0.223216	0.198	0.245954	40936.3	42819.4	0.98575	0.99255	0.0298028	0.0272315
ENSG00000173436	30.9995	24.3083	-0.350795	237	37.5	0.158228		0.161203	0.353261	0.456329	0.175	0.175	-0.153797	-0.19	0.1783	0.1783	0.233656	46234.4	30282	0.9958	0.998125	0.0330365	0.0238836
ENSG00000171307	20.1305	28.3117	0.492013	1134	361.5	0.318783	0.699362	0.146448	0.321009	0.456212	-0.11	-0.16	-0.174524	-0.19	0.240263	0.1572	0.232738	40520.8	47901.2	1.01012	0.9953	0.0326452	0.0291342
ENSG00000099282	21.3014	16.5844	-0.361125	885	160.5	0.181356		0.155928	0.341969	0.455972	-0.11	0.01	-0.156237	-0.17	0.375643	0.2326	0.251712	41051	41378.6	0.9582	0.99245	0.0327367	0.0280727
ENSG00000117385				2415	432	0.178882	0.801539	0.133462	0.29274	0.455906	-0.09	-0.015	-0.129068	-0.19	0.277425	0.2175	0.231437	57476.8	45693.6	0.9953	0.9945	0.0301979	0.0282186
ENSG00000101997				1884	886.5	0.470541	0.767747	0.138767	0.304392	0.455883	0.0683333	0.015	-0.088535	-0.16	0.28205	0.2872	0.243833	47402.4	46080.8	0.998625	0.99245	0.0274204	0.0287957
ENSG00000150527	2.91568	2.81729	-0.0495267	4239	370.5	0.0874027		0.151971	0.333594	0.455556	-0.132174	-0.15	-0.0451875	-0.05	0.232122	0.1869	0.193497	38752.2	36707.3	0.99835	0.9953	0.0248794	0.0237945
ENSG00000178057				555	267	0.481081	0.824227	0.127027	0.278926	0.455416	-0.210833	-0.135	-0.167243	-0.19	0.191917	0.16835	0.245052	38276.3	41542.5	0.9971	0.9937	0.0304488	0.0273059
ENSG00000165644	20.5688	26.9098	0.387671	789	390	0.494297	0.754812	0.140528	0.308638	0.455318	-0.117222	-0.11	-0.186122	-0.25	0.218811	0.20175	0.249198	50135.3	45730.3	0.964825	1.00645	0.0246288	0.0279785
ENSG00000103550	3.22862	12.7715	1.98394	1377	319.5	0.232026	0.720098	0.144079	0.316633	0.455036	0.255789	0.36	0.0182135	0.01	0.222389	0.2326	0.240412	31846	40468.4	0.961425	0.9937	0.0320993	0.0264726
ENSG00000149292	4.42594	11.9301	1.43055	2199	286.5	0.130286	0.63536	0.150267	0.330548	0.454598	-0.112353	-0.22	-0.0940655	-0.14	0.177806	0.1572	0.234981	61290	45116.1	0.97905	0.9908	0.0290636	0.0268969
ENSG00000186716	4.86426	7.07944	0.541416	3816	861	0.225629	0.720039	0.143715	0.316459	0.454134	-0.0459091	-0.05	-0.0745204	-0.05	0.264857	0.1665	0.248791	34717.5	44934.3	0.99015	0.9971	0.0265083	0.0288043
ENSG00000160058	4.75787	8.10141	0.767859	1425	279	0.195789	0.761065	0.139581	0.308007	0.453174	-0.126154	-0.05	-0.0438947	-0.05	0.318238	0.2175	0.232699	40168.6	38272.2	0.9969	0.9953	0.0239032	0.0270699
ENSG00000134107				1239	301.5	0.243341	0.6629	0.148177	0.32717	0.452905	0.00846154	0.11	-0.082954	-0.08	0.294154	0.2175	0.227819	30132.9	40928	0.9953	0.9971	0.0265545	0.0262583
ENSG00000062485	10.5456	20.9416	0.989729	1401	312	0.222698	0.841789	0.119575	0.264082	0.452796	-0.04375	-0.05	-0.100878	-0.15	0.21015	0.16185	0.234022	55432.6	43523.6	0.9937	0.9953	0.031829	0.0271488
ENSG00000174669				1371	219	0.159737	0.61766	0.150725	0.333089	0.452508	-0.0636364	0.02	-0.247484	-0.32	0.248882	0.2204	0.238248	49135.5	51114.4	0.97885	0.9953	0.0250659	0.0232406
ENSG00000168884	3.97817	13.4096	1.75309	1290	607.5	0.47093		0.153089	0.338589	0.452137	0.0687879	0.11	-0.0534419	-0.05	0.23637	0.2009	0.24253	47461.7	45148.8	0.9979	0.9971	0.0261446	0.0273044
ENSG00000099954				4455	1030.5	0.231313	0.749359	0.140098	0.309936	0.452022	-0.0407143	-0.065	-0.0683232	-0.08	0.210018	0.1419	0.216541	41128.5	39726.8	1.0035	0.9979	0.0266237	0.026179
ENSG00000111912	2.82408	4.54805	0.687466	2829	408	0.144221	0.592005	0.152198	0.33677	0.451934	-0.148636	-0.265	-0.0393425	-0.04	0.262582	0.1985	0.225126	40115.7	36606.2	0.9975	0.9971	0.0283357	0.0276905
ENSG00000081913						0.2078	0.749359	0.140009	0.309913	0.451771	-0.050339	0.01	-0.133725	-0.17	0.231125	0.2175	0.230398	52562.5	45293.7	0.99245	0.9971	0.0267827	0.0267688
ENSG00000075624				1128	129	0.114362	0.87162	0.110793	0.24543	0.451423	0.0433333	0.15	-0.089016	-0.19	0.323183	0.2543	0.264854	48674.6	38285.4	0.9975	0.99245	0.0318193	0.0310435
ENSG00000164933	2.71856	4.15595	0.612336	1017	85.5	0.0840708		0.161419	0.357612	0.451381	-0.0775	-0.065	-0.165575	-0.18	0.156075	0.13595	0.210477	13555.6	40941.7	1.01825	0.9959	0.0268887	0.0257697
ENSG00000142207	4.1063	3.43889	-0.255898			0.21985	0.826236	0.123912	0.274566	0.451302	-0.07075	-0.05	-0.13768	-0.17	0.22837	0.1665	0.250378	46356.6	47529.4	0.99245	0.9953	0.0214966	0.0260905
ENSG00000186532	3.62841	4.76249	0.392379	2415	361.5	0.149689	0.689598	0.145123	0.321765	0.451022	-0.0921739	-0.19	-0.103329	-0.08	0.252248	0.2066	0.224165	31223.4	44418.8	0.99835	0.9971	0.0253401	0.0275546
ENSG00000160200	14.9421	54.8906	1.87718			0.203804		0.15853	0.351513	0.450993	0.0111111	0	-0.0566848	-0.05	0.226489	0.16055	0.269784	46896.1	40832.7	0.994775	0.9937	0.0293458	0.0268359
ENSG00000184058				1515	349.5	0.230693	0.754114	0.139093	0.308749	0.450507	-0.122143	-0.18	-0.180257	-0.25	0.264857	0.20175	0.240742	34983	46064.5	0.99255	0.9979	0.0288726	0.0264717
ENSG00000055163	12.0225	15.8322	0.397132	3903	939	0.240584	0.824227	0.126277	0.280333	0.450452	-0.00956522	-0.075	-0.100723	-0.15	0.239315	0.2194	0.241875	49670.8	43061.1	0.990775	0.99245	0.0299383	0.0282575
ENSG00000136830	6.86012	11.4748	0.742158	2241	700.5	0.312584	0.770969	0.136808	0.303764	0.450377	-0.171333	-0.28	-0.0804819	-0.05	0.293983	0.2282	0.264319	50949.6	44762	0.95645	0.9953	0.0271731	0.0245865
ENSG00000187987				1170	165	0.141026		0.15822	0.351307	0.450376	0.0722222	0.02	-0.026	-0.04	0.3213	0.2214	0.222796	26667.6	40709	0.9321	0.9953	0.0274798	0.0246399
ENSG00000068028	3.0701	3.43576	0.162345	1035	393	0.37971		0.153006	0.339909	0.450138	0.08875	-0.05	-0.0990725	-0.14	0.278356	0.2933	0.23301	36976.8	43702.1	0.9971	0.9971	0.0375309	0.0278095
ENSG00000169991				1554	435	0.279923		0.153945	0.342258	0.449793	-0.142222	-0.165	-0.0376062	-0.05	0.184183	0.16055	0.278271	50218.3	38147.3	0.99255	0.9953	0.0303623	0.028807
ENSG00000185347				1488	783	0.52621	0.676265	0.145504	0.323551	0.449711	-0.0534286	-0.17	-0.137137	-0.17	0.259486	0.198	0.236465	37819.4	45827.9	1.0103	0.9953	0.0289364	0.0292783
ENSG00000143224	10.3109	49.277	2.25675	1434	331.5	0.231172	0.673705	0.14598	0.324649	0.449655	-0.0844444	-0.11	-0.159205	-0.17	0.203172	0.1646	0.233374	22194.4	46245.8	0.967725	0.9971	0.0254973	0.0268905
ENSG00000169223	23.2689	50.147	1.10776	1071	226.5	0.211485	0.847298	0.117881	0.262259	0.449483	-0.00444444	-0.01	-0.0937535	-0.1	0.341622	0.2238	0.254166	32744.1	40816.8	0.9979	0.99245	0.0251502	0.0275782
ENSG00000166206	4.64365	8.8931	0.937426	1590	381	0.239623	0.724485	0.141635	0.315173	0.449389	-0.180833	-0.105	-0.131283	-0.14	0.238838	0.13695	0.2364	49327	41631	0.9582	0.99255	0.0254723	0.0273117
ENSG00000100485				3999	802.5	0.200675	0.588937	0.151314	0.336769	0.44931	-0.0239535	0.01	-0.0843361	-0.08	0.223774	0.1795	0.200409	30476.4	38231.3	1.00585	0.9971	0.0261738	0.0255369
ENSG00000136270	4.04115	7.38623	0.870071	1896	400.5	0.211234	0.83032	0.122533	0.272839	0.449104	0.0610526	-0.01	-0.135301	-0.19	0.187895	0.198	0.251049	54205.7	49480.9	0.968	0.99255	0.0403007	0.0257131
ENSG00000130751				1773	306	0.172589		0.152715	0.340544	0.448444	-0.104	-0.05	-0.1611	-0.22	0.194353	0.2009	0.237203	54829	44749.5	1.01825	0.9979	0.0273059	0.0277822
ENSG00000161847	6.8143	10.4765	0.620514	2220	553.5	0.249324	0.811329	0.128671	0.287023	0.448294	-0.0154545	-0.04	-0.165635	-0.17	0.216659	0.2032	0.226681	28158	47241.7	0.9925	0.9937	0.0227761	0.0271953
ENSG00000166987	7.35323	4.5176	-0.702822	3012	607.5	0.201693		0.150121	0.335023	0.448093	-0.064375	-0.05	-0.195847	-0.22	0.211097	0.19945	0.187063	46166	44342.6	1.05895	0.9956	0.0187952	0.0257003
ENSG00000159592	3.87815	4.56227	0.234386	1425	207	0.145263		0.148674	0.331849	0.448017	0.104545	-0.15	-0.0296	-0.05	0.243945	0.1869	0.206245	22522.5	40163.4	0.984875	0.9953	0.036771	0.0258682
ENSG00000123815				1635	481.5	0.294495		0.150905	0.336866	0.447968	0.107391	0.02	-0.133688	-0.16	0.294009	0.2238	0.254114	44062.4	44642.6	1.02665	0.99835	0.0262267	0.0260574
ENSG00000130508	6.16426	5.98792	-0.0418723	4440	1246.5	0.280743	0.77978	0.134554	0.300442	0.447853	-0.155806	-0.15	-0.115149	-0.1	0.257624	0.2009	0.240297	38709.4	43245.4	1.01825	1.0138	0.0254858	0.0233675
ENSG00000119285	5.27786	6.6049	0.323584	6435	369	0.0573427	0.860734	0.113432	0.253508	0.44745	-0.35	-0.465	-0.119357	-0.14	0.285112	0.17815	0.228041	56418	40918	0.979	0.9937	0.0300441	0.0264137
ENSG00000269858	3.30192	14.0227	2.08639	1224	520.5	0.425245	0.61766	0.14824	0.331526	0.447145	-0.114783	-0.19	-0.115294	-0.15	0.202187	0.1665	0.232571	37600.3	42373.5	0.92805	0.9971	0.0242299	0.0269948
ENSG00000169692	11.3429	13.7084	0.273273	837	187.5	0.224014	0.7109	0.14169	0.317196	0.446696	0.146667	0.08	-0.224767	-0.27	0.249778	0.2175	0.274556	47951.5	48045	0.9971	0.9953	0.0285911	0.0286592
ENSG00000188026	6.73029	28.0869	2.06116	1212	415.5	0.342822		0.154143	0.345328	0.446367	0.0295	-0.015	0.0102228	0.01	0.267665	0.2282	0.271356	48952.1	41405.5	0.979	0.9937	0.0262141	0.027267
ENSG00000125386	2.75379	6.18571	1.16752	4548	750	0.164908	0.685122	0.143694	0.322125	0.446082	-0.00166667	0.01	-0.0527836	-0.05	0.201637	0.1665	0.221796	48458.7	42734.4	1.0432	0.9971	0.0233253	0.0270629
ENSG00000184863	3.42129	3.86146	0.174606	3513	826.5	0.235269	0.811329	0.128264	0.2881	0.445208	-0.15186	-0.17	-0.0742784	-0.08	0.27874	0.198	0.23311	32823.9	40606	1.0227	0.9959	0.027435	0.0256978
ENSG00000105429				8538	2344.5	0.274596	0.709646	0.141251	0.317285	0.445186	-0.0229293	-0.05	-0.133963	-0.15	0.237898	0.2009	0.233518	33539.6	44181.6	0.979	0.99255	0.0333922	0.0289259
ENSG00000186205	7.82153	15.5819	0.994347	1182	261	0.220812		0.153637	0.345166	0.445112	-0.18	-0.41	-0.142893	-0.17	0.238471	0.164	0.235718	33911.4	42831.9	1.02048	0.9971	0.0214711	0.029231
ENSG00000087448	3.94737	5.58997	0.501948	1518	240	0.158103	0.593093	0.148707	0.334306	0.444823	-0.159286	-0.145	-0.152016	-0.19	0.292321	0.22065	0.248658	48578.5	45180.1	0.979025	0.9953	0.0295541	0.0275211
ENSG00000099822				2670	517.5	0.19382		0.156982	0.353707	0.443819	-0.162857	-0.22	-0.168978	-0.22	0.241043	0.2204	0.244593	40905.8	42349.9	0.9953	0.9971	0.0324739	0.0272735
ENSG00000148498	2.88326	13.5278	2.23016	4071	1180.5	0.289978	0.782382	0.133162	0.300698	0.442842	-0.0473016	-0.05	-0.0423139	-0.05	0.209997	0.1572	0.221472	36899.2	39560.6	1.0234	0.9971	0.0200612	0.0260238
ENSG00000176422	5.68431	16.0009	1.49309	624	129	0.206731	0.720325	0.139428	0.315146	0.442425	0.17	0.04	-0.147019	-0.17	0.16204	0.1665	0.275441	6775.68	44920.8	0.9998	0.9953	0.0270404	0.0277073
ENSG00000196313	4.39364	8.59918	0.968782	3750	730.5	0.1948	0.70884	0.140589	0.317819	0.442355	-0.00486486	-0.04	-0.18968	-0.22	0.226514	0.2009	0.205008	25008.9	43909.4	0.9937	0.9937	0.0293384	0.027004
ENSG00000108389	4.07598	5.08125	0.318038	3630	748.5	0.206198	0.802583	0.129673	0.293409	0.441952	-0.1525	-0.19	-0.0920496	-0.14	0.226844	0.2023	0.227052	53190.6	43786.3	1.0138	0.990775	0.0250476	0.0288221
ENSG00000105738				5346	1767	0.330527	0.743791	0.137842	0.311966	0.441848	-0.0393023	-0.05	-0.087688	-0.08	0.254821	0.19945	0.23615	43869.4	44541.1	0.99245	0.9971	0.0290463	0.0267448
ENSG00000171763	5.31804	7.65503	0.525513	2262	646.5	0.285809	0.683474	0.142351	0.322368	0.44158	-0.037931	-0.14	-0.169469	-0.19	0.184514	0.1627	0.230855	53322.3	42238.9	1.01235	0.9953	0.0275267	0.0294013
ENSG00000115464	3.52396	4.3844	0.315181	10641	1272	0.119538	0.824227	0.123427	0.279822	0.441092	-0.165256	-0.18	-0.0750127	-0.08	0.208488	0.15995	0.207495	37191.4	38987.3	0.9979	0.9953	0.0261066	0.0261885
ENSG00000136240	14.1166	11.3516	-0.314499	639	48	0.0751174	0.824518	0.122774	0.278463	0.440897	-0.705	-0.705	-0.215211	-0.32	0.6497	0.6497	0.224551	82390.6	42595.4	0.9908	0.9937	0.0353781	0.0267325
ENSG00000156140				3618	423	0.116915	0.637466	0.144518	0.328053	0.440531	-0.0761538	-0.11	-0.0643947	-0.14	0.207042	0.1572	0.213523	28283.1	38861.8	0.988325	1.00125	0.0252092	0.0258193
ENSG00000136807				1119	225	0.201072	0.79195	0.13077	0.296885	0.440474	0.116364	0.49	-0.082118	-0.1	0.321291	0.2872	0.255611	43128	44558.5	0.9959	0.9971	0.0257303	0.0258588
ENSG00000144867	18.0184	21.318	0.2426	816	202.5	0.248162	0.818124	0.126059	0.286321	0.44027	-0.266364	-0.34	-0.150147	-0.15	0.333564	0.2175	0.250243	55998.3	43305.5	1.00087	0.9908	0.0279112	0.0257297
ENSG00000203867				3684	918	0.249186	0.733468	0.137712	0.313136	0.439784	-0.00615385	-0.015	-0.0622883	-0.05	0.226942	0.2009	0.230387	30061.1	41473	1.00645	0.9945	0.024911	0.0275947
ENSG00000175931	3.55101	5.29394	0.576112	3879	657	0.169374	0.834279	0.119329	0.271361	0.439744	-0.048125	-0.145	-0.047239	-0.05	0.310594	0.24145	0.257305	43582.4	42578.5	1.00585	0.993125	0.0244258	0.0282355
ENSG00000116199	6.67419	6.37593	-0.0659571	1230	367.5	0.29878	0.6629	0.142612	0.324489	0.439497	-0.0777778	-0.19	-0.107732	-0.16	0.331317	0.2125	0.244312	44439.9	41700.8	0.967975	0.998125	0.0257001	0.024399
ENSG00000167106				1155	360	0.311688		0.155053	0.352827	0.43946	-0.070625	-0.305	-0.0962078	-0.15	0.180787	0.1665	0.243739	44322.3	44585.4	0.9953	0.9956	0.0294885	0.0271843
ENSG00000068137				2382	1110	0.465995	0.593093	0.146287	0.333131	0.439127	-0.1142	-0.15	-0.158552	-0.19	0.247572	0.2175	0.228084	34228.5	43123.9	0.9971	1.00645	0.0322863	0.026605
ENSG00000149257	5.64379	7.26952	0.365195	1257	150	0.119332	0.829364	0.121236	0.27615	0.439021	0.0333333	-0.155	-0.111337	-0.19	0.22725	0.21615	0.276497	29335.9	45595.8	0.9971	0.9937	0.026815	0.0264151
ENSG00000184117				855	352.5	0.412281	0.824227	0.122539	0.279256	0.438803	0.0282353	0.02	-0.0868772	-0.08	0.222847	0.2204	0.239957	52219.2	44402.5	0.980225	0.99245	0.0374115	0.0258226
ENSG00000130299	3.38091	9.7177	1.52321	1575	567	0.36	0.80305	0.128347	0.292493	0.438803	-0.042963	-0.05	-0.14739	-0.17	0.22237	0.198	0.242061	41496.9	45642.6	0.9971	0.99255	0.0304426	0.0275937
ENSG00000204304	5.55333	11.7692	1.0836	1293	255	0.197216		0.145784	0.332421	0.438551	0.142308	0.08	-0.0678654	-0.05	0.218146	0.2009	0.243965	36880.3	39764.7	1.00178	1.00645	0.0291836	0.0262602
ENSG00000065970	2.52964	3.21205	0.344563	1725	267	0.154783	0.650485	0.142998	0.326271	0.43828	0.160909	0.36	-0.075913	-0.08	0.216927	0.2326	0.221334	45568	39598.5	0.99245	0.9953	0.0296952	0.0266663
ENSG00000124155	41.4806	36.0403	-0.202825	1818	535.5	0.294554	0.811329	0.126586	0.289102	0.437859	-0.162174	-0.22	-0.166106	-0.22	0.216409	0.1665	0.22714	44515.4	46825.3	1.009	0.9953	0.0258391	0.0280026
ENSG00000146066	17.7491	18.4316	0.0544351	321	85.5	0.266355	0.785035	0.130716	0.298724	0.437582	-0.1025	-0.105	-0.196542	-0.22	0.1862	0.14045	0.229683	29334	47587	1.04555	0.9956	0.023356	0.0264572
ENSG00000145506				1356	471	0.347345		0.153181	0.350117	0.437514	0.0464	-0.04	-0.0458186	-0.05	0.223212	0.1665	0.237488	36600	45202	1.00125	0.9979	0.0261329	0.0257929
ENSG00000196821	4.01733	4.79714	0.255938	897	85.5	0.0953177	0.626435	0.143606	0.328677	0.436922	-0.1575	-0.165	-0.0991304	-0.05	0.32125	0.23105	0.240097	28920.2	40337.4	0.994175	0.9959	0.0253273	0.028453
ENSG00000144935				2691	544.5	0.202341		0.15068	0.344995	0.43676	-0.0564	-0.15	-0.138506	-0.16	0.17962	0.1627	0.216092	39172.5	38905	0.97335	0.9945	0.0251745	0.0258755
ENSG00000162430	12.7568	52.3454	2.0368	1773	408	0.230118	0.722011	0.137512	0.315224	0.436236	-0.286471	-0.38	-0.14577	-0.19	0.181959	0.1665	0.231976	50696.4	44951.9	0.9953	0.9959	0.0328969	0.0255903
ENSG00000146373				1629	328.5	0.201657		0.14948	0.342902	0.435926	-0.304706	-0.22	-0.102099	-0.09	0.204459	0.1329	0.210929	37826.5	39543.4	0.95895	0.9937	0.0292849	0.0269514
ENSG00000114166				2499	439.5	0.17587		0.149007	0.342314	0.435293	-0.1725	-0.17	-0.1009	-0.08	0.226717	0.1841	0.215317	38132.5	39018.7	0.97875	0.9959	0.0239894	0.0262177
ENSG00000156050				2133	643.5	0.301688		0.150807	0.346571	0.435141	-0.117949	-0.05	-0.0668776	-0.05	0.234469	0.2009	0.211199	42314	42687.5	0.95005	0.9937	0.0249889	0.0254735
ENSG00000204764	6.60262	7.8882	0.256656	3267	349.5	0.106979	0.720325	0.137066	0.315048	0.435063	-0.233	-0.19	-0.144876	-0.16	0.23588	0.17775	0.216092	32825.5	41650.7	0.9971	1.00125	0.0312876	0.0266072
ENSG00000140564	3.72651	4.48265	0.266525	2385	811.5	0.340252	0.675203	0.140027	0.322007	0.434858	0.02	-0.05	-0.104038	-0.08	0.221456	0.20965	0.250737	40955.5	45236	0.99245	0.9971	0.0238729	0.0253508
ENSG00000185453				2763	829.5	0.300217		0.147731	0.339822	0.434731	-0.133137	-0.05	-0.114017	-0.09	0.231924	0.1665	0.238723	45845.3	43639	1.0227	0.9959	0.025779	0.0261469
ENSG00000149269	6.84276	9.23264	0.432165	1662	294	0.176895	0.777303	0.131354	0.302301	0.434516	-0.0876923	-0.08	-0.0513177	-0.08	0.192362	0.132	0.246035	42880.7	35892.8	1.00125	0.9979	0.0246763	0.0259339
ENSG00000085511	3.04993	3.41546	0.163306	4827	912	0.188937	0.765112	0.132959	0.305997	0.434511	-0.137736	-0.15	-0.057514	-0.05	0.182319	0.1329	0.219587	49990.5	38929.4	0.9959	0.9959	0.0240444	0.0266832
ENSG00000173821				15771	2814	0.178429	0.811329	0.125918	0.289851	0.434423	-0.0775776	-0.04	-0.0910671	-0.08	0.25879	0.2214	0.241067	52846.7	44551.6	0.9965	0.9979	0.0254985	0.0252972
ENSG00000123810				528	129	0.244318		0.14907	0.343296	0.434231	-0.064	-0.36	-0.112216	-0.05	0.13754	0.1419	0.258489	48103	41942.2	0.994825	0.99245	0.0304415	0.0272958
ENSG00000108511	2.28656	3.41617	0.579199	675	235.5	0.348889	0.720325	0.13617	0.314398	0.433114	-0.115	-0.17	-0.109689	-0.17	0.27418	0.20175	0.213306	23846.1	39047.3	0.96145	0.99245	0.0289547	0.0279625
ENSG00000077782	5.6224	10.5846	0.912715	2679	556.5	0.207727	0.782701	0.129985	0.300123	0.433105	0.0434615	-0.065	-0.0931243	-0.12	0.230327	0.1837	0.253302	30120.1	43266.7	0.9975	0.9971	0.029498	0.0269595
ENSG00000095066	3.85532	9.22095	1.25807	2160	1143	0.529167		0.142664	0.329408	0.433093	0.0402	0.02	-0.0386528	-0.05	0.250032	0.19945	0.242835	38385.4	42315.9	0.99245	0.9959	0.0307438	0.0285118
ENSG00000137285	5.51122	8.66648	0.653073	1338	183	0.136771	0.811329	0.125037	0.289023	0.432619	-0.10625	-0.215	-0.0886547	-0.08	0.225337	0.18165	0.273959	35797.9	42057.8	1.02075	1.00125	0.0432615	0.0278378
ENSG00000112357	4.83342	9.89717	1.03397	972	117	0.12037		0.142266	0.328869	0.432593	-0.205714	-0.16	-0.119475	-0.15	0.321529	0.132	0.22298	59686.5	38943.4	1.026	0.9953	0.0236941	0.0263231
ENSG00000016864	5.0964	8.24767	0.694509	1116	153	0.137097	0.730177	0.135437	0.313202	0.432426	-0.268889	-0.32	-0.0886022	-0.05	0.161178	0.132	0.204744	49903.6	42442.4	0.9959	0.99255	0.0243575	0.0259749
ENSG00000161682				2481	727.5	0.293229	0.610977	0.142564	0.329743	0.43235	-0.0406897	-0.17	-0.178984	-0.25	0.211066	0.198	0.237614	30130.3	43944.9	0.99245	0.99245	0.0288995	0.028243
ENSG00000100280	30.2214	37.6962	0.318848	2850	343.5	0.120526	0.86502	0.110212	0.255243	0.431793	-0.028	-0.05	-0.105358	-0.08	0.24368	0.2238	0.27038	49015.2	46152.5	0.968	0.99245	0.0326478	0.0291883
ENSG00000105173				1233	292.5	0.237226	0.6629	0.139637	0.323511	0.43163	0.311111	0.61	-0.0693431	-0.08	0.240128	0.2196	0.224528	32693.4	40440.3	1.0249	0.9959	0.0222009	0.025775
ENSG00000117479				1494	150	0.100402	0.720325	0.135657	0.31463	0.431165	-0.148571	-0.22	-0.249116	-0.29	0.178829	0.1572	0.239673	43251.4	44117.8	0.95645	0.99835	0.0276333	0.0243448
ENSG00000110917	7.23038	9.88642	0.451376	879	198	0.225256	0.784928	0.129383	0.300108	0.431122	-0.43375	-0.435	-0.115631	-0.145	0.371412	0.17365	0.246884	54735	40466.6	0.99245	0.9937	0.0285244	0.0280337
ENSG00000136197	2.86958	28.815	3.32791	1440	240	0.166667	0.595656	0.142613	0.330925	0.430952	-0.065	-0.075	-0.107	-0.08	0.262575	0.17775	0.231098	38892.6	41557.6	0.95645	0.9953	0.0298971	0.0269736
ENSG00000118965				3546	429	0.120981	0.770969	0.130684	0.303254	0.43094	-0.158182	-0.15	-0.0776227	-0.05	0.190182	0.1711	0.217948	40276.2	38890.8	0.9962	0.9971	0.0277718	0.0265121
ENSG00000107959	7.4883	19.0008	1.34335	3117	607.5	0.194899	0.853563	0.113418	0.263209	0.430905	-0.0205882	-0.02	-0.0934071	-0.08	0.199968	0.18225	0.231981	46802.9	41644.8	1.00645	0.9959	0.0290194	0.02655
ENSG00000138101				1884	414	0.219745	0.661929	0.139361	0.324051	0.430059	-0.166364	-0.18	-0.0793631	-0.1	0.224223	0.1767	0.233323	38238.9	42909	0.9216	0.9937	0.0249475	0.0267682
ENSG00000160606				744	133.5	0.179435		0.14423	0.335383	0.430045	-0.49	-0.535	-0.231815	-0.34	0.233383	0.1893	0.245806	55712.4	48067.3	1.05895	0.99255	0.0198707	0.0274449
ENSG00000149547	12.2729	8.05486	-0.60754	1023	169.5	0.165689	0.746729	0.133541	0.310575	0.429981	0.02	-0.05	-0.183255	-0.165	0.164522	0.1489	0.213784	53296.9	46179.8	1.00125	0.9971	0.0250952	0.0259931
ENSG00000171988				7623	753	0.09878	0.818124	0.123545	0.287373	0.429912	0.0318182	0.015	-0.0433412	-0.05	0.18792	0.1665	0.209522	42512.1	40181.9	0.9959	1.00125	0.024161	0.026107
ENSG00000115183				5586	874.5	0.156552	0.761065	0.132123	0.307576	0.429561	-0.066	-0.05	-0.0979055	-0.08	0.222102	0.1419	0.231638	52701	45273	0.9945	0.9965	0.0284804	0.0264476
ENSG00000185133				3021	757.5	0.250745		0.143982	0.335509	0.429145	-0.147632	-0.08	-0.133853	-0.15	0.241497	0.2092	0.235668	49108.6	44842.9	1.01825	0.9971	0.0298446	0.0256534
ENSG00000061455				1788	372	0.208054	0.664864	0.138495	0.322825	0.42901	-0.104286	-0.19	-0.140956	-0.16	0.213224	0.2175	0.224608	47671.3	44654.6	0.9971	0.9971	0.0274521	0.0267858
ENSG00000100836	8.32238	23.8195	1.51707	921	352.5	0.382736	0.706247	0.135895	0.316773	0.428998	-0.244118	-0.22	-0.0699674	-0.12	0.217906	0.2184	0.209994	29966.6	32525.8	1.03697	0.9959	0.0214544	0.026067
ENSG00000197822	4.24844	7.41854	0.804201	1569	169.5	0.108031	0.767747	0.130881	0.305258	0.428755	-0.189091	-0.16	-0.103327	-0.14	0.147782	0.13	0.226818	34878.2	37048.3	1.01608	0.9971	0.0267399	0.0259779
ENSG00000141013				1437	535.5	0.372651		0.144691	0.337526	0.42868	0.297692	0.64	0.015595	0.01	0.250696	0.2221	0.277223	36209.9	42458.4	1.00645	0.9971	0.0264368	0.0260148
ENSG00000148634	2.18542	3.34835	0.615538	3174	232.5	0.0732514	0.793986	0.12738	0.297199	0.428604	-0.244706	-0.14	-0.108043	-0.14	0.214347	0.1795	0.206273	37835.1	37979.4	0.9971	0.99245	0.0305619	0.0281647
ENSG00000137822	6.64523	11.1588	0.747788	2004	325.5	0.162425	0.805799	0.125256	0.292256	0.428585	-0.25	-0.435	-0.12012	-0.14	0.290107	0.13695	0.231972	69142.2	43460.6	0.9971	0.9979	0.0289702	0.0280605
ENSG00000136002				5631	1311	0.232818		0.146419	0.341696	0.428508	-0.0883117	-0.05	-0.0565317	-0.05	0.258397	0.2214	0.222874	49657.2	43823.2	1.00585	0.9937	0.0238751	0.0273398
ENSG00000168826				2298	357	0.155352		0.146419	0.341696	0.428508	-0.0352632	-0.05	-0.0615013	-0.05	0.162037	0.1694	0.224842	48268.4	42590	0.979	0.9925	0.0303835	0.0256812
ENSG00000102699				5175	454.5	0.0878261	0.80305	0.125832	0.293958	0.42806	-0.138966	-0.16	-0.0989797	-0.14	0.2005	0.2066	0.21588	38099.2	39656.8	1.0138	0.9959	0.0233554	0.0266223
ENSG00000075234	12.8531	12.0721	-0.0904364			0.193617	0.753322	0.132247	0.309015	0.427963	0.2025	0.325	-0.102532	-0.16	0.218858	0.2023	0.255697	33849.3	44753.3	0.9953	0.9953	0.0319913	0.0279573
ENSG00000135317	3.83915	4.30718	0.165956	2958	339	0.114604	0.683129	0.137068	0.320295	0.427941	0.0225	0.01	-0.118367	-0.15	0.16999	0.15915	0.208276	45186.7	38940.8	0.99835	0.99255	0.0159723	0.0267423
ENSG00000148296	2.49143	11.7932	2.24291	1086	658.5	0.606354	0.791152	0.127515	0.298056	0.427823	0.0575	0.02	-0.00917127	-0.05	0.299528	0.2872	0.240962	41494.9	44053.7	1.03505	0.9937	0.0271547	0.0281854
ENSG00000155760				1725	156	0.0904348	0.706247	0.135522	0.317088	0.427397	-0.16	-0.38	-0.208748	-0.25	0.216286	0.2009	0.258737	30197.2	43786.6	0.99245	1.00645	0.0240945	0.0259987
ENSG00000177082	6.62903	20.3319	1.61688	1137	267	0.234828	0.801539	0.125803	0.294442	0.42726	-0.206154	-0.19	-0.0905805	-0.12	0.356846	0.2326	0.223972	70852.2	44124.9	0.9971	0.9953	0.038466	0.0282522
ENSG00000169682	20.5935	35.057	0.767511	1722	495	0.287456	0.801539	0.125599	0.294278	0.426804	-0.198095	-0.19	-0.219965	-0.25	0.299057	0.2175	0.250755	42067	44470.7	0.9953	1.01155	0.0239894	0.0241529
ENSG00000138002				5250	1177.5	0.224286	0.795803	0.126869	0.297345	0.426672	-0.102203	-0.05	-0.0676457	-0.05	0.231566	0.1665	0.239933	45567.8	42141.2	0.995175	0.9953	0.0289841	0.0269681
ENSG00000128602	13.2993	10.9947	-0.274542	2364	646.5	0.273477		0.14237	0.334042	0.426204	0.0503226	0.02	-0.160431	-0.19	0.258465	0.2175	0.246927	42626.8	45073.2	1.00828	1.00575	0.0253875	0.0262659
ENSG00000090674	12.6957	3.63707	-1.80349	1743	472.5	0.271084	0.605498	0.140129	0.329077	0.425824	-0.142105	-0.34	-0.170534	-0.18	0.266295	0.2214	0.244663	49019.5	46447.1	0.9953	0.99255	0.03252	0.0271902
ENSG00000096401	3.44898	4.91439	0.510844	2409	465	0.193026	0.824227	0.11985	0.281696	0.425459	-0.0111111	0.01	-0.0288418	-0.05	0.215652	0.2066	0.2085	31897.6	38142.6	0.9959	0.9979	0.0304278	0.0270077
ENSG00000198919	6.4011	23.1671	1.85569	3627	328.5	0.0905707	0.754812	0.131	0.30797	0.425366	-0.005	0.01	-0.0660215	-0.08	0.3006	0.2326	0.213478	34920.1	38221.9	0.99255	1.00125	0.0333282	0.0231002
ENSG00000172725	9.92175	10.18	0.0370778	1470	532.5	0.362245	0.809069	0.124051	0.291789	0.425138	-0.097619	-0.15	-0.0833265	-0.1	0.291905	0.2214	0.2589	31802.3	44952.5	0.9979	0.9953	0.0264579	0.0264192
ENSG00000170965	3.86269	17.4064	2.17194	639	31.5	0.0492958	0.623701	0.138934	0.326834	0.42509	-0.5	-0.53	-0.110329	-0.14	0.160833	0.2214	0.238981	76359.8	42074.3	1.00218	0.9953	0.0298954	0.026761
ENSG00000110330	2.83575	3.61478	0.350177	1857	222	0.119548	0.718873	0.13386	0.314913	0.42507	-0.102	-0.19	-0.0976737	-0.14	0.227213	0.1694	0.209811	38349.3	38956.4	0.97875	0.99255	0.033581	0.0270829
ENSG00000108828				1182	199.5	0.168782	0.857208	0.111471	0.26238	0.424846	-0.24	-0.12	-0.146599	-0.19	0.34465	0.2459	0.280728	46794.3	46078.4	0.9959	0.9956	0.0260152	0.0281724
ENSG00000105426	15.7238	25.1491	0.677554	5847	1491	0.255003	0.824227	0.120358	0.28378	0.424124	0.00292308	0.01	-0.115131	-0.17	0.241162	0.1665	0.261695	34338.3	43143.7	1.01825	1.00125	0.0279057	0.026238
ENSG00000160789	6.5492	18.213	1.47558	2190	621	0.283562	0.824227	0.12054	0.284287	0.424006	-0.243793	-0.22	-0.0593014	-0.08	0.304714	0.2994	0.244064	48358.5	44678.6	0.98745	0.9945	0.0261619	0.0290971
ENSG00000100065				3099	1558.5	0.502904	0.593093	0.139721	0.329659	0.423833	-0.114179	-0.05	-0.0802904	-0.14	0.298736	0.2503	0.241822	48088.9	44041.8	0.9971	0.9971	0.0319516	0.0281201
ENSG00000177971	1.59416	2.51635	0.658532	555	189	0.340541	0.830757	0.117361	0.276919	0.423809	0.09	-0.1	-0.169838	-0.35	0.203457	0.198	0.275787	45267.7	49697.8	1.01825	1.01155	0.0255114	0.0259433
ENSG00000164920				1302	444	0.341014		0.141985	0.335315	0.423439	-0.0581818	-0.05	-0.116751	-0.17	0.217909	0.198	0.217583	29683.3	41111.1	0.996425	0.9959	0.0202573	0.0253576
ENSG00000162396	2.42096	4.75674	0.974398	1428	321	0.22479	0.724892	0.132646	0.313607	0.42297	-0.09375	-0.3	-0.141597	-0.17	0.266962	0.16185	0.244105	43265.2	41854.9	0.994175	0.9937	0.0230758	0.0258926
ENSG00000068654	5.46698	6.32496	0.210312	5163	1180.5	0.228646	0.852776	0.112444	0.266035	0.422665	-0.0707937	-0.05	-0.0869901	-0.05	0.245013	0.1665	0.247814	36494.2	41834.2	0.99255	0.9953	0.0301863	0.0279657
ENSG00000110274	6.82892	41.3773	2.59911	4383	1173	0.267625		0.136807	0.323718	0.422611	0.0287692	0.02	-0.00944559	-0.04	0.22322	0.1665	0.230399	43150.8	44227.6	1.0249	0.9979	0.029332	0.0253026
ENSG00000116138				2349	456	0.194125	0.75307	0.130534	0.308933	0.42253	-0.0392	-0.08	-0.101584	-0.12	0.21904	0.1627	0.215815	32730.8	41354.7	0.99245	0.99255	0.0294773	0.0275694
ENSG00000160305	4.508	8.18412	0.86034	4746	1042.5	0.219659	0.782701	0.127242	0.301269	0.422354	-0.0605556	-0.08	-0.14598	-0.19	0.226048	0.20605	0.250125	40642.6	45644.3	0.964025	0.9953	0.0326439	0.0261467
ENSG00000044090				5193	1294.5	0.249278		0.138103	0.326987	0.42235	-0.109524	-0.14	-0.107163	-0.14	0.310162	0.2214	0.249405	39460.8	44842.8	0.9945	0.9953	0.0311498	0.027838
ENSG00000152223				7740	978	0.126357	0.689598	0.134588	0.318683	0.422325	-0.113519	-0.175	-0.123415	-0.16	0.224543	0.19675	0.232886	46278.3	43444.4	0.968	0.9959	0.0353118	0.0265561
ENSG00000179833	2.31399	2.40331	0.0546416	945	106.5	0.112698	0.6629	0.135963	0.32196	0.422299	0.0866667	0.035	-0.0909841	-0.165	0.146667	0.1577	0.224318	22902.2	37460	0.9937	0.9953	0.0295941	0.0259923
ENSG00000171148	6.95081	7.85616	0.176644	1299	316.5	0.243649	0.749359	0.130622	0.309338	0.422263	-0.225714	-0.12	0.00454965	-0.04	0.3345	0.2599	0.242313	44516.5	40479.2	0.99245	0.9962	0.0294555	0.02982
ENSG00000185730				1125	516	0.458667		0.142235	0.336921	0.422162	-0.198182	-0.295	-0.0746133	-0.05	0.214636	0.18225	0.226369	40783.8	45028	0.9971	0.9937	0.0396682	0.030187
ENSG00000105640				531	283.5	0.533898	0.675203	0.135463	0.32117	0.421779	0.0816667	0.16	-0.108079	-0.19	0.292425	0.21945	0.238616	51310.2	43159	1.00768	0.9953	0.0256928	0.0278758
ENSG00000109472				1431	363	0.253669	0.818124	0.121398	0.288042	0.421458	0.0782353	0.01	-0.0738365	-0.08	0.182159	0.198	0.221763	38802.1	40544.8	0.99245	0.99245	0.0283356	0.0281523
ENSG00000204308	15.9207	23.0835	0.535961	543	156	0.287293		0.138791	0.329462	0.421264	0.03	-0.065	-0.164862	-0.16	0.216117	0.1818	0.212428	19141.3	38102	0.984925	0.9971	0.0336602	0.0280894
ENSG00000143061				3645	999	0.274074	0.712984	0.132583	0.314883	0.421056	-0.0668	-0.065	-0.0938189	-0.05	0.247972	0.2184	0.253744	49258.6	45732.6	0.985725	0.9959	0.0303225	0.0261647
ENSG00000167566				4005	1263	0.315356	0.642577	0.136326	0.324109	0.420618	-0.0232203	-0.08	-0.101513	-0.08	0.207707	0.1665	0.220732	45047.2	41643	0.979	0.99245	0.0340842	0.0292969
ENSG00000162878	3.66364	13.2213	1.85152	1482	624	0.421053		0.143025	0.340435	0.420124	-0.259615	-0.21	-0.170445	-0.19	0.220846	0.20775	0.246008	48547.3	44369.3	0.932925	0.9937	0.0256173	0.0259979
ENSG00000166166				870	156	0.17931	0.710015	0.132393	0.315298	0.419897	0.213333	0.22	-0.127172	-0.14	0.166083	0.16795	0.283367	43114	43625.1	1.01825	0.9945	0.026308	0.0273088
ENSG00000133121				3342	609	0.182226		0.140091	0.334431	0.418892	-0.04	-0.04	-0.0842549	-0.05	0.204838	0.1627	0.233007	34348.7	44738.9	1.0249	0.9937	0.0216123	0.0269422
ENSG00000159228	4.663	22.5028	2.27078			0.160072	0.831519	0.116298	0.277725	0.418754	0.141429	0.01	-0.101079	-0.05	0.299786	0.2996	0.266885	13405	42975.2	0.9959	0.99245	0.0235565	0.0268502
ENSG00000060491	4.42957	6.06647	0.45369	2034	747	0.367257	0.749359	0.129855	0.310144	0.418694	0.0766667	0.08	-0.0143363	-0.05	0.252054	0.2175	0.221636	47477.6	40230.1	0.9937	0.9971	0.029505	0.0284884
ENSG00000165359				2697	327	0.121246		0.136536	0.32617	0.418603	-0.0678947	0.01	-0.104194	-0.14	0.241321	0.198	0.207816	31050.7	36974.5	0.993125	0.9953	0.027369	0.0252352
ENSG00000144233				1068	324	0.303371	0.646382	0.135474	0.323768	0.418429	0.075	0.065	-0.083736	-0.05	0.232394	0.1665	0.203451	30947.8	41080.7	0.9953	0.9971	0.0262488	0.0252323
ENSG00000136861	3.43956	4.56343	0.407892	5682	916.5	0.161299	0.825172	0.117363	0.280615	0.418233	0.0729412	0.05	-0.0227666	0.01	0.265733	0.198	0.229674	40081.8	41736.7	1.11315	0.991625	0.0149398	0.0267032
ENSG00000188986	6.48724	7.89731	0.283757	1887	637.5	0.337838	0.824227	0.118729	0.283932	0.418161	-0.168	-0.35	-0.132957	-0.18	0.3178	0.2872	0.263903	48325.5	47670.7	0.99335	0.9971	0.0245816	0.0257773
ENSG00000179912	6.75406	2.67734	-1.33495	3033	495	0.163205	0.688923	0.133022	0.318377	0.417811	-0.111481	-0.05	-0.109822	-0.08	0.277996	0.2175	0.236607	32697.8	43081.8	0.97335	0.9953	0.0289033	0.0276509
ENSG00000187736	6.82249	16.9359	1.31172	951	169.5	0.178233	0.706247	0.131714	0.315595	0.417353	-0.146667	-0.19	-0.100347	-0.14	0.316544	0.2214	0.226805	44838.3	45079.2	1.01	0.9953	0.0246184	0.0262543
ENSG00000196923				1374	381	0.277293	0.791388	0.124455	0.298373	0.417111	-0.25	-0.34	-0.103821	-0.08	0.192212	0.2214	0.241158	54927.3	43489.3	0.99835	0.9971	0.0246786	0.0269712
ENSG00000167971				4296	1383	0.321927		0.141721	0.339939	0.416902	-0.0832258	-0.115	-0.115789	-0.17	0.231211	0.2092	0.245519	51453.7	44475	0.99835	1.00125	0.0227983	0.0233139
ENSG00000170638	5.8515	9.37798	0.680471	1140	358.5	0.314474	0.782701	0.125654	0.301521	0.416734	-0.113158	-0.34	-0.133526	-0.19	0.331295	0.2214	0.300353	45405.9	46333.3	0.9971	0.9971	0.0266068	0.0260417
ENSG00000108474	4.16823	3.9547	-0.0758678	759	160.5	0.211462		0.139463	0.334786	0.416574	-0.00375	-0.205	-0.153715	-0.17	0.265975	0.227	0.247267	37777.1	48925.8	1.00645	0.9953	0.02499	0.0246773
ENSG00000196670	3.80607	4.95789	0.381424	2703	417	0.154273	0.592614	0.136825	0.328508	0.416503	-0.0325806	0.01	-0.0149279	0.01	0.214216	0.1489	0.199126	37650.6	40140.3	0.967725	0.9953	0.0249672	0.026316
ENSG00000198728	4.46535	10.1715	1.18768	1236	343.5	0.277913	0.824227	0.118082	0.283564	0.416422	-0.0913333	-0.17	-0.0899757	-0.08	0.184147	0.1665	0.236214	41340.2	38730.5	1.02268	1.00575	0.0274671	0.0242226
ENSG00000289760				72	21	0.291667		0.141359	0.339714	0.416113	-0.1	-0.1	-0.135	-0.29	0.33725	0.33725	0.222154	0.142451	41930.2	1.01235	1.0227	0.028434	0.0215074
ENSG00000133265	13.5942	20.2763	0.576801	1080	358.5	0.331944	0.824227	0.117694	0.283225	0.415551	-0.0275	-0.045	-0.127333	-0.16	0.215056	0.1665	0.278432	26432	44491.4	0.9979	0.9979	0.0240995	0.0259534
ENSG00000136942				372	214.5	0.576613	0.864735	0.108205	0.260565	0.415272	-0.0377778	0.01	-0.0420968	-0.1	0.242433	0.2872	0.255799	51540.2	45903	1.01602	0.9971	0.0253532	0.0281264
ENSG00000012963	4.62424	6.3813	0.464633	1278	102	0.0798122	0.785035	0.124623	0.300266	0.415043	0.308	0.08	-0.0330516	-0.05	0.25446	0.2175	0.215174	53533.8	39058.9	0.979	0.99255	0.0308162	0.0286525
ENSG00000111641	2.00423	5.39138	1.42761	2538	687	0.270686	0.828841	0.116301	0.280303	0.41491	-0.0220588	-0.05	-0.056974	-0.08	0.213485	0.173	0.235625	47469.9	41164	0.979	0.9959	0.0238737	0.0266079
ENSG00000143028	6.6266	17.9702	1.43927	819	112.5	0.137363		0.1364	0.328785	0.41486	-0.178	-0.17	-0.154505	-0.18	0.17778	0.1489	0.255977	37543.4	43409.8	0.9916	0.9979	0.0270999	0.0259205
ENSG00000123191				4398	592.5	0.13472	0.795803	0.123403	0.297637	0.414609	-0.0605714	0.01	-0.116951	-0.14	0.251929	0.2175	0.258169	34793.5	44527.1	0.9937	0.9953	0.0273538	0.0269271
ENSG00000123374	7.02013	7.52957	0.101068	1041	283.5	0.272334	0.834279	0.114739	0.276741	0.414609	-0.0616667	-0.075	-0.131556	-0.18	0.215208	0.21205	0.234421	48545.4	42623.2	0.991675	0.99835	0.0357979	0.0274255
ENSG00000105576	5.75146	8.83741	0.619695	2694	369	0.136971	0.822727	0.11881	0.286655	0.414471	-0.0778947	-0.32	-0.100546	-0.08	0.202274	0.2066	0.25406	46127.2	45053.2	0.93375	0.9953	0.0282159	0.0271334
ENSG00000105221	10.6094	12.666	0.255613	1446	466.5	0.322614	0.784194	0.124311	0.300001	0.414368	-0.168261	-0.34	-0.0822407	-0.16	0.184496	0.1665	0.241485	46929.7	41900.7	0.99245	0.9937	0.0268479	0.0283119
ENSG00000148429	2.36579	4.28062	0.855498	2556	643.5	0.251761	0.707193	0.130594	0.315345	0.414132	0.0305714	-0.05	-0.0924765	-0.08	0.235203	0.1694	0.212694	37583.4	40339.7	1.00645	1.00125	0.034556	0.0256381
ENSG00000105364	7.45104	17.573	1.23785	1074	450	0.418994	0.852776	0.111026	0.268138	0.414063	-0.212857	-0.37	-0.13852	-0.17	0.275486	0.2214	0.246673	52242	44060.5	0.9937	0.99835	0.0246306	0.0245437
ENSG00000197566				2598	231	0.0889145		0.134861	0.325866	0.413853	-0.0189474	0.01	-0.0334065	-0.01	0.195595	0.1572	0.197078	37822.6	35785.6	0.95645	0.9979	0.0360076	0.0250703
ENSG00000005486	54.8349	40.886	-0.423486	1095	175.5	0.160274	0.773779	0.125398	0.303079	0.413747	-0.233636	-0.17	-0.239671	-0.32	0.310336	0.2214	0.236778	60277.4	47753.2	1.01825	0.9971	0.0224823	0.0254616
ENSG00000033100				2319	1183.5	0.510349	0.767747	0.12621	0.305224	0.4135	-0.247647	-0.34	-0.160867	-0.17	0.22951	0.198	0.235201	49982.4	45429.4	0.9959	0.9971	0.0264381	0.0268354
ENSG00000010270	6.59058	5.38471	-0.291536	705	73.5	0.104255	0.733468	0.128742	0.311644	0.413108	-0.065	0.03	-0.135106	-0.14	0.147883	0.13595	0.209562	38971.4	40322.9	0.9948	0.9971	0.0234459	0.0256326
ENSG00000184708				2958	652.5	0.220588	0.803619	0.121301	0.293659	0.413067	-0.0272222	-0.015	-0.0881542	-0.08	0.210667	0.1665	0.221494	32372.8	41581.3	1.026	0.9959	0.0251612	0.0264365
ENSG00000170456	1.78251	2.80419	0.653679	3930	621	0.158015	0.706247	0.130551	0.316053	0.413067	0.0372222	0.025	-0.0948168	-0.08	0.201983	0.1665	0.222725	35949.6	39137.6	0.991625	0.9908	0.0321424	0.0311048
ENSG00000198597				4140	643.5	0.155435	0.592614	0.135398	0.327792	0.413059	-0.0421875	-0.08	-0.0676812	-0.05	0.249087	0.1665	0.247267	32096.9	43418.6	1.0249	0.9937	0.0127463	0.0252776
ENSG00000124702	17.6231	13.977	-0.334416	1149	273	0.237598	0.811141	0.120501	0.291733	0.413053	-0.0769231	-0.16	-0.100548	-0.15	0.347569	0.2326	0.225775	65972.3	39608.9	1.01533	0.9953	0.0260886	0.0264449
ENSG00000156873	5.02792	19.1989	1.93299	1233	562.5	0.456204	0.785035	0.123871	0.30003	0.412863	-0.11875	-0.245	-0.106277	-0.17	0.271517	0.21295	0.247425	43122.9	40029.7	1.02483	1.00645	0.0402462	0.0259812
ENSG00000130147				2892	648	0.224066	0.720098	0.129605	0.313995	0.41276	-0.096875	-0.11	-0.115965	-0.16	0.258769	0.20775	0.249766	41369	46366.1	0.9953	0.9953	0.0288774	0.0279773
ENSG00000103047				3285	484.5	0.147489	0.782701	0.12394	0.300287	0.412738	-0.0280769	-0.05	-0.112457	-0.155	0.238169	0.20375	0.232454	37083.9	44772.7	1.0061	0.9953	0.029546	0.0289521
ENSG00000172922	26.5781	27.0536	0.0255828	744	187.5	0.252016	0.769821	0.125535	0.304857	0.411784	0.24625	0.36	-0.151331	-0.19	0.333225	0.2599	0.233321	18132.5	39352.8	0.9971	0.9953	0.0310705	0.0266688
ENSG00000113761	3.79456	4.76564	0.328739	960	58.5	0.0609375	0.685122	0.130905	0.318011	0.411638	-0.395	-0.365	-0.0721875	-0.05	0.196175	0.19055	0.246612	28920.9	41241.9	1.00218	0.9953	0.0294648	0.0264993
ENSG00000149499				2754	1075.5	0.390523		0.135999	0.33045	0.411556	-0.0641667	-0.05	-0.11756	-0.15	0.228587	0.2009	0.228946	39886.6	42412.1	0.999175	0.9971	0.0235973	0.0264097
ENSG00000133874				468	48	0.102564		0.137457	0.334018	0.411527	-0.165	-0.165	-0.135897	-0.08	0.15665	0.15665	0.243475	49503.4	43956.6	0.99075	0.9971	0.0309226	0.0274131
ENSG00000138434	4.7775	4.59666	-0.0556687	3780	468	0.12381	0.793986	0.122408	0.297863	0.410954	-0.192692	-0.19	-0.0637222	-0.08	0.316231	0.1767	0.213679	46583.9	40123.9	0.99255	1.00125	0.0261608	0.0261972
ENSG00000198690	4.52452	2.7042	-0.742563	3054	462	0.151277		0.131515	0.320221	0.4107	-0.0408	-0.04	-0.0890668	-0.08	0.21698	0.2066	0.232366	51123.6	42750.7	0.95645	0.990775	0.0314993	0.0274238
ENSG00000143155	5.25888	6.45881	0.296513	819	106.5	0.130037	0.825031	0.115751	0.281844	0.410692	0.26	0.61	-0.0528571	-0.05	0.15532	0.1419	0.216021	41096	37763.3	1.00645	0.9971	0.0301784	0.0268635
ENSG00000184545				1878	603	0.321086		0.139369	0.339525	0.410483	-0.140769	-0.195	-0.153195	-0.19	0.217342	0.198	0.236102	37943.8	45190.4	1.0249	0.9971	0.0243124	0.0246986
ENSG00000178695	4.68818	3.99687	-0.230156			0.308282	0.805157	0.120523	0.293816	0.410198	0.160833	0.465	-0.15773	-0.22	0.322983	0.3468	0.244226	25753.2	40360.3	0.979	0.99245	0.0316078	0.0266571
ENSG00000164061				11781	3390	0.287751		0.134413	0.327736	0.410125	-0.0301235	-0.05	-0.0900382	-0.08	0.226825	0.18875	0.225191	48459.7	41606.2	1.00645	0.9953	0.0283466	0.0279977
ENSG00000119778	2.34162	3.08245	0.396574	4377	933	0.21316		0.129732	0.316963	0.409298	-0.0974074	-0.09	-0.0515901	-0.05	0.230096	0.19945	0.203779	35938.2	38380.1	0.984875	0.9937	0.0340768	0.0262646
ENSG00000164045	2.88685	3.87809	0.425852	1575	261	0.165714	0.825172	0.115568	0.282432	0.409189	0.0107143	0.005	-0.0673143	-0.09	0.227729	0.16185	0.214464	33531.1	40319.7	0.96145	0.9953	0.02588	0.0253861
ENSG00000154240				2868	535.5	0.186715		0.135154	0.330387	0.409077	-0.00433333	0.005	0.0150941	0.01	0.216043	0.1419	0.221736	38001	39100.4	0.9979	0.9959	0.0245421	0.0252236
ENSG00000198720				1881	633	0.336523	0.701824	0.12922	0.316218	0.408644	-0.0262069	-0.05	-0.0978947	-0.15	0.288838	0.2175	0.255833	39304.4	42309.4	1.0138	0.9937	0.0308038	0.02957
ENSG00000167792	19.3699	28.6993	0.567201	1395	402	0.288172	0.857208	0.108891	0.266652	0.408365	-0.171667	-0.18	-0.0927312	-0.05	0.242756	0.2009	0.262358	31422.3	37695.4	0.9979	0.9971	0.0279457	0.0273446
ENSG00000254726				1563	331.5	0.212092		0.131827	0.323287	0.407769	-0.045	-0.045	-0.144031	-0.17	0.306356	0.19945	0.23752	40423.3	40127.2	0.95845	0.9979	0.0228453	0.02501
ENSG00000100294	2.42426	5.37674	1.14919	1173	271.5	0.231458	0.811141	0.119178	0.292305	0.407718	-0.0893333	-0.05	-0.161918	-0.22	0.368207	0.2996	0.256263	35906.8	48041.4	0.9979	0.9959	0.0288716	0.026995
ENSG00000204316	7.25346	11.7056	0.690455	1143	633	0.553806	0.841789	0.111794	0.274528	0.407224	-0.131923	-0.22	-0.12273	-0.19	0.261269	0.21945	0.228236	41490.1	40054.2	0.99835	0.9937	0.0254092	0.0257465
ENSG00000125249	2.82279	2.73499	-0.0455877			0.165761		0.137398	0.337456	0.407158	0.225	0.365	-0.104457	-0.08	0.334075	0.3942	0.282386	17805.9	38702.6	0.993125	0.9937	0.0237952	0.0253799
ENSG00000196693	3.54951	5.14386	0.535234	2337	174	0.0744544		0.134067	0.329696	0.406639	0.0692308	0.01	-0.0247625	0.01	0.296477	0.2872	0.198662	53386.8	37428	1.00125	1.00125	0.0290242	0.0276724
ENSG00000119333	30.2382	69.2823	1.19611	1611	337.5	0.209497	0.83032	0.113927	0.280243	0.406531	-0.135	-0.175	-0.170372	-0.19	0.207737	0.186	0.26911	59407.4	48505.1	0.97905	0.99245	0.0262297	0.0282374
ENSG00000100116	5.82746	13.7084	1.23413	1338	301.5	0.225336	0.80305	0.119859	0.294838	0.406525	-0.2575	-0.445	-0.128318	-0.17	0.278158	0.2994	0.243088	62644.6	45463	0.99945	0.9953	0.0269163	0.028449
ENSG00000103326	8.76804	13.8936	0.664094	3261	888	0.272309	0.733468	0.126525	0.311656	0.405977	-0.165	-0.25	-0.135943	-0.17	0.257109	0.20965	0.250057	52277.3	48151.4	1.03697	0.9945	0.0287021	0.028058
ENSG00000073350				3063	1005	0.32811	0.717419	0.127369	0.313788	0.405907	-0.12119	-0.17	-0.121479	-0.14	0.261583	0.2209	0.259745	47426.1	46333	0.9945	0.9937	0.028767	0.0282653
ENSG00000138696				1599	286.5	0.179174		0.133862	0.329855	0.40582	-0.02	-0.05	-0.0736398	-0.05	0.242706	0.2184	0.222241	51024.5	37351.7	1.01568	0.9979	0.0260679	0.0256694
ENSG00000127948	10.6937	12.7435	0.252994	2043	406.5	0.198972	0.811141	0.118765	0.292908	0.405468	0.115263	0.02	-0.100206	-0.19	0.235537	0.2238	0.264838	42742.8	42117.9	0.96315	0.993125	0.021133	0.0278336
ENSG00000130254	4.28576	6.90942	0.689014	2862	1260	0.440252	0.831855	0.113023	0.278789	0.405407	0.0603448	-0.045	0.0249476	-0.04	0.221697	0.1665	0.230522	32191.9	37206.1	0.979	0.99245	0.029508	0.0277029
ENSG00000106299	2.9188	4.09492	0.488462	1518	297	0.195652	0.767747	0.123721	0.3053	0.405246	0.0688235	0.01	-0.0889921	-0.08	0.238529	0.2175	0.20508	35816.5	36935.2	1.02665	0.9945	0.0217198	0.0260508
ENSG00000163738	8.28719	10.8183	0.384519	1044	165	0.158046		0.135071	0.333593	0.404899	-0.13875	-0.065	-0.0808908	-0.05	0.18265	0.13245	0.230853	42169.6	38878.1	0.92625	0.9971	0.0267378	0.0251935
ENSG00000180008	2.75323	3.17342	0.204915			0.212018	0.664864	0.129296	0.319342	0.404883	0.06625	0.065	-0.0609977	-0.05	0.2124	0.2211	0.203812	33421.1	38451.6	0.99245	1.00575	0.0244548	0.0278215
ENSG00000244687	7.07823	13.4799	0.92935	513	69	0.134503		0.135777	0.335383	0.404841	-0.293333	-0.38	-0.0874854	-0.065	0.137367	0.0778	0.208129	45712.4	38907.9	0.973475	0.9979	0.0255297	0.0248106
ENSG00000135723	5.24833	13.9512	1.41046	3495	835.5	0.239056	0.811141	0.11833	0.292509	0.404533	-0.00717949	0.02	-0.131991	-0.17	0.234736	0.2055	0.239336	58649.6	44160.7	0.994775	0.99245	0.0305454	0.0280595
ENSG00000106348	10.1517	39.7764	1.97019	1800	429	0.238333	0.770969	0.122746	0.304035	0.403722	-0.0538889	-0.27	-0.108383	-0.15	0.211417	0.188	0.278162	39545.5	41080.6	0.88455	0.99255	0.028918	0.0247858
ENSG00000119777	12.4483	30.8436	1.30902	2070	492	0.237681	0.824227	0.115389	0.285997	0.403463	-0.148696	-0.08	-0.132855	-0.16	0.2084	0.198	0.233599	35236.1	47854	1.0315	0.99255	0.0125904	0.0278867
ENSG00000165282	40.6413	28.7724	-0.49826	3270	576	0.176147	0.820561	0.116904	0.289789	0.403412	-0.257333	-0.385	-0.216927	-0.32	0.195777	0.1633	0.237962	42960.8	46272.7	1.01235	0.9971	0.0265698	0.0260361
ENSG00000225697				2280	504	0.221053	0.730177	0.125642	0.311578	0.403242	-0.0354167	-0.015	-0.185487	-0.22	0.247287	0.2032	0.272675	38174.1	49634.5	0.89355	0.9959	0.0211935	0.0241605
ENSG00000138834				4035	756	0.187361		0.131358	0.326	0.402938	-0.1	-0.05	-0.0622602	-0.05	0.285435	0.19945	0.268659	41360	42778.1	0.9979	0.9971	0.0227651	0.0274413
ENSG00000181027	2.76114	2.75475	-0.00334068	1488	366	0.245968		0.12815	0.31821	0.402721	-0.156	-0.16	-0.219234	-0.36	0.191167	0.1665	0.250168	42116.9	48322.3	1.00585	0.99245	0.0234604	0.028103
ENSG00000141449				5901	948	0.160651	0.824227	0.115651	0.287565	0.402172	-0.2108	-0.205	-0.116792	-0.14	0.196452	0.1454	0.228915	36291	43015.7	0.9953	0.99835	0.025745	0.0266462
ENSG00000087842				873	133.5	0.152921	0.612702	0.130219	0.323844	0.402105	-0.135714	-0.15	-0.0549485	-0.05	0.2427	0.2214	0.22467	56556.1	36016.6	0.979	0.9971	0.0388608	0.0263089
ENSG00000129197	5.06813	5.69457	0.168132	696	96	0.137931	0.800749	0.119132	0.296375	0.401965	-0.0266667	-0.16	-0.0720259	-0.08	0.2545	0.258	0.223016	33617	43205.7	0.9971	0.9971	0.0291743	0.0256616
ENSG00000141867	7.44644	6.15684	-0.274361	4089	820.5	0.20066	0.847298	0.109799	0.273284	0.401775	0.00513514	0.01	-0.0716361	-0.08	0.201327	0.1665	0.246447	37779.9	42149.9	1.01825	0.9971	0.0251283	0.0265657
ENSG00000006194	2.45069	5.09308	1.05535	2052	523.5	0.255117		0.128967	0.320995	0.401772	0.0369231	0.095	-0.0385819	-0.04	0.233631	0.20375	0.209976	56232	41107.5	0.9971	0.99835	0.0257153	0.0260722
ENSG00000162783	1.36263	1.78763	0.391655	984	118.5	0.120427	0.786325	0.120441	0.299979	0.4015	-0.046	0.01	-0.125152	-0.19	0.27582	0.2872	0.220603	70703	38157.7	0.99255	0.9953	0.0258627	0.025258
ENSG00000156162	3.93764	3.24624	-0.278558	2172	232.5	0.107044	0.754015	0.122983	0.307629	0.399777	-0.252143	-0.24	-0.159213	-0.16	0.216707	0.1711	0.210494	33576.6	36999.8	0.961425	0.9979	0.0345692	0.0278424
ENSG00000154734						0.160124	0.857208	0.107444	0.268765	0.39977	-0.102273	-0.085	-0.0828926	-0.08	0.241827	0.20775	0.227298	45223.7	39656.3	0.98635	0.9953	0.0301055	0.0264467
ENSG00000058673	3.83395	6.69659	0.804594	2433	447	0.183724	0.782682	0.120404	0.301282	0.399639	-0.207391	-0.15	-0.0436745	-0.05	0.276952	0.2175	0.233143	37552.3	38817.9	0.9959	0.9953	0.0258595	0.0267279
ENSG00000242259	8.37682	11.3645	0.440063	318	177	0.556604	0.689935	0.126271	0.316087	0.399483	0.00125	-0.02	-0.0107547	-0.05	0.272712	0.2872	0.214419	70740.3	47817.5	1.0138	0.9953	0.0249084	0.0263781
ENSG00000149218	2.9402	3.4952	0.249462	1503	283.5	0.188623		0.131136	0.328324	0.399409	-0.00461538	0.08	-0.161697	-0.19	0.281054	0.2175	0.244416	40828.6	42528.6	1.0227	0.9971	0.0203497	0.0282255
ENSG00000117153	3.56791	5.43243	0.606519	1707	336	0.196837	0.749359	0.123039	0.308197	0.399223	0.116111	0.06	-0.094464	-0.15	0.201372	0.1749	0.236715	28205.8	40406.2	0.991625	0.9959	0.0299848	0.0258504
ENSG00000127580				2763	720	0.260586		0.13001	0.325806	0.399041	-0.053871	-0.08	-0.10291	-0.15	0.235571	0.1572	0.261411	34809.1	47529.7	1.01235	0.9971	0.0266436	0.0276104
ENSG00000180879				522	79.5	0.152299	0.877287	0.101989	0.256126	0.398199	-0.022	-0.05	-0.16046	-0.19	0.33132	0.389	0.24461	54796	44963.3	0.9971	0.9971	0.030773	0.0290287
ENSG00000085563				3843	498	0.129586		0.126528	0.317761	0.398185	-0.3375	-0.285	-0.107892	-0.05	0.187414	0.13	0.230288	46700.2	40903.4	0.98575	0.99245	0.0265894	0.0268057
ENSG00000174684	6.21768	14.0609	1.17725	1248	321	0.257212	0.842114	0.109737	0.275616	0.398151	-0.159333	-0.32	-0.184255	-0.25	0.225193	0.132	0.259958	46078.5	46782.9	0.9971	0.9971	0.031503	0.0280386
ENSG00000011028				4440	939	0.211486		0.12749	0.320217	0.398136	0.01975	-0.025	-0.0715608	-0.05	0.240842	0.2092	0.23578	40393.5	43807.5	1.00645	0.9965	0.0315641	0.0280821
ENSG00000119669	1.92485	2.70533	0.491057	2391	252	0.105395		0.125065	0.314214	0.398025	-0.212727	-0.1	-0.165684	-0.22	0.228309	0.2055	0.237573	29193.3	44398.6	0.99835	0.9971	0.0301825	0.0278839
ENSG00000139722				858	193.5	0.225524	0.731111	0.123374	0.310805	0.396948	-0.4475	-0.46	-0.171993	-0.19	0.293112	0.21895	0.228308	62353.6	45039.1	0.9321	0.99255	0.036173	0.0279209
ENSG00000153071	3.1209	4.51783	0.533667	2313	198	0.0856031	0.673705	0.126066	0.317718	0.396785	-0.027	-0.065	-0.121505	-0.14	0.21429	0.2184	0.219769	32956.4	38379.7	1.02048	1.00645	0.0218502	0.0251985
ENSG00000162227				1869	633	0.338684	0.782701	0.119536	0.301282	0.396758	-0.0342857	-0.1	-0.15931	-0.19	0.212096	0.18225	0.236827	40123.7	46391.1	0.9975	0.9953	0.0307432	0.0256948
ENSG00000105355	6.15185	34.7104	2.49627	1305	171	0.131034	0.824227	0.113908	0.287867	0.395698	-0.148889	-0.05	-0.098023	-0.14	0.272322	0.2214	0.282837	41331.2	48075.9	0.9979	0.9959	0.0318259	0.0271815
ENSG00000197763				1932	256.5	0.132764		0.130655	0.330582	0.395227	-0.247143	-0.21	-0.113028	-0.15	0.392136	0.2934	0.227689	42866	37290.8	0.96145	0.9953	0.0253287	0.0253272
ENSG00000244486				2616	777	0.297018	0.701824	0.124108	0.314321	0.394844	-0.0577778	-0.045	-0.111296	-0.1	0.19095	0.15305	0.215307	37312.8	41813.1	0.99245	0.99255	0.0272293	0.0282576
ENSG00000148690	6.1753	12.9109	1.06401	948	115.5	0.121835	0.731183	0.122615	0.31058	0.394794	-0.0955556	0.01	0.0241772	0.01	0.155256	0.1419	0.196742	33839.8	33396.7	1.0319	0.9971	0.0217543	0.0271292
ENSG00000182771				3030	615	0.20297	0.574318	0.128445	0.325673	0.394399	0.000588235	-0.075	-0.109416	-0.14	0.259738	0.2214	0.24841	32110.1	45515.1	0.9979	0.9953	0.0247757	0.0253519
ENSG00000139190	16.9215	56.1839	1.7313	357	63	0.176471		0.130806	0.331718	0.394329	0.0775	0.14	-0.074958	-0.065	0.257925	0.2973	0.263492	28798.1	38040.5	1.03505	0.9979	0.0269088	0.0260598
ENSG00000157954	5.84911	6.37904	0.125122	1365	198	0.145055	0.824227	0.113276	0.287276	0.394311	-0.0418182	-0.19	-0.117978	-0.14	0.237573	0.2184	0.239259	47805.7	44285.3	1.0138	0.9979	0.0231997	0.0257765
ENSG00000076604	2.03569	3.18115	0.644032	1413	483	0.341826		0.126518	0.321031	0.3941	0.0445	-0.03	-0.0828662	-0.1	0.227565	0.20175	0.235781	37544.7	45030.3	1.01825	0.9953	0.0273264	0.0285594
ENSG00000071242				2277	540	0.237154		0.130273	0.330681	0.393953	0.0179167	0.02	-0.0700132	-0.05	0.276683	0.2872	0.24831	48146.5	41314.5	0.9925	0.9953	0.0282492	0.027591
ENSG00000197226	9.89691	13.8134	0.481017	3753	784.5	0.209033	0.847051	0.108303	0.275072	0.393725	-0.028	-0.02	-0.0831735	-0.05	0.28778	0.2238	0.256683	41753.8	44972.9	1.00125	0.9937	0.0231474	0.026986
ENSG00000162676				1269	325.5	0.256501		0.128882	0.327349	0.393713	0.0105882	0.05	-0.0953901	-0.05	0.185818	0.2175	0.229031	52867	43868.6	0.99245	0.9956	0.0297217	0.0258174
ENSG00000101199	12.6278	15.3691	0.283431			0.136145	0.811694	0.114894	0.29188	0.393636	0.0818182	0.11	-0.0546506	-0.05	0.298	0.2238	0.238672	54469.3	43033.5	0.9953	0.9959	0.0319576	0.0275395
ENSG00000068878	4.78708	5.8632	0.292542	5532	789	0.142625	0.869123	0.103933	0.264172	0.393429	-0.0692683	-0.08	-0.107088	-0.14	0.211739	0.1419	0.204413	34743.4	38520.3	0.9971	0.9971	0.0280714	0.0250722
ENSG00000039650				1566	390	0.249042	0.62647	0.126211	0.320862	0.393348	0.0525	0.125	-0.126533	-0.17	0.22328	0.2214	0.244821	41352.3	43377.6	0.9735	0.9959	0.0310971	0.0272329
ENSG00000126790						0.215493		0.127201	0.323418	0.393303	0.0945455	0.11	-0.147408	-0.17	0.216664	0.2055	0.259555	29229.7	41623.7	1.00575	0.9971	0.0289578	0.0269284
ENSG00000108479				1179	393	0.333333	0.822141	0.114072	0.290103	0.393212	-0.000625	-0.17	-0.18486	-0.22	0.196712	0.198	0.266497	41571.5	46970.8	0.9908	0.9953	0.0312533	0.0267425
ENSG00000106780				1809	208.5	0.115257		0.125853	0.320379	0.392825	-0.205	-0.15	-0.14869	-0.19	0.17558	0.1395	0.198427	27629.5	41006.4	0.9953	0.9953	0.0256209	0.0272092
ENSG00000141385	5.15596	6.531	0.341063	2394	531	0.221805	0.835209	0.109643	0.279328	0.392525	-0.152963	-0.16	-0.0940476	-0.08	0.332289	0.2214	0.227644	41731.1	37210	0.99075	0.9953	0.0321722	0.0270948
ENSG00000114331	2.92756	2.36713	-0.30656	2427	445.5	0.18356	0.733468	0.121539	0.309878	0.392217	-0.125417	-0.16	-0.0740297	-0.05	0.209129	0.20175	0.219613	51161.6	39837.2	0.979	0.9908	0.0286335	0.0299442
ENSG00000168237	83.8808	13.6612	-2.61825	1572	370.5	0.235687		0.127167	0.324369	0.392044	-0.0241176	-0.05	-0.162405	-0.17	0.260229	0.2238	0.266242	43661.6	47399.7	0.954175	0.99255	0.0207536	0.026923
ENSG00000172795	6.42811	6.84863	0.0914209	1263	217.5	0.172209	0.782701	0.117871	0.301033	0.391555	-0.207273	-0.14	-0.0610689	-0.065	0.332327	0.1627	0.208225	25869.2	35290.9	1.01825	0.9971	0.0222368	0.0258684
ENSG00000024862	3.5457	3.97453	0.164714	555	106.5	0.191892		0.12322	0.314727	0.391514	-0.0166667	0.06	-0.0616216	-0.05	0.134267	0.11295	0.227669	49155.5	39688.2	1.0138	0.9953	0.022811	0.0266568
ENSG00000072274	3.65001	2.93628	-0.313909	2388	207	0.0866834	0.824227	0.112433	0.287445	0.391144	-0.00666667	-0.095	-0.12441	-0.15	0.205358	0.16795	0.224754	29230.8	40463.1	0.986375	0.9937	0.0266594	0.0272847
ENSG00000108788	3.2809	9.93531	1.59848	897	225	0.250836	0.831855	0.109887	0.281271	0.39068	-0.0372727	-0.05	-0.058495	-0.05	0.216282	0.198	0.244487	20156.7	42534.2	0.985725	0.9971	0.0311277	0.0274269
ENSG00000123636				6507	799.5	0.122868		0.125784	0.322038	0.390586	0.0222222	0.01	-0.0296588	-0.05	0.205387	0.1795	0.210878	43244.4	37778.4	0.95645	0.9959	0.0299183	0.0250748
ENSG00000198625	6.17799	8.07816	0.38689	1473	115.5	0.0784114	0.749359	0.120631	0.308972	0.390426	0.06875	0.08	-0.0285947	-0.01	0.187012	0.13955	0.212488	44602.8	36687.7	1.00645	0.9959	0.0252803	0.0243328
ENSG00000160049	15.6342	34.5592	1.14437	996	160.5	0.161145	0.85987	0.104964	0.268915	0.390325	0.0375	0.05	-0.0526807	-0.05	0.250287	0.21795	0.236449	57042.7	44581.4	1.0389	0.9953	0.0241656	0.024967
ENSG00000159692	7.66598	8.34794	0.12295	1323	418.5	0.316327	0.824227	0.112219	0.287502	0.390324	0.0316667	-0.02	-0.121088	-0.17	0.182339	0.1665	0.262443	25535	45257.1	0.9953	0.998125	0.0286037	0.0257555
ENSG00000076351	5.35012	7.91023	0.564148	1380	177	0.128261	0.669815	0.123805	0.317238	0.39026	-0.29125	-0.255	-0.264304	-0.34	0.280925	0.2605	0.247387	37238.5	50424.9	0.999575	0.9953	0.0341441	0.027311
ENSG00000107719				2598	898.5	0.345843	0.794071	0.116389	0.29835	0.39011	-0.031087	-0.065	-0.123083	-0.17	0.264211	0.20775	0.260291	43639.9	46894.9	0.979	0.97905	0.0321928	0.0291299
ENSG00000007541				2283	562.5	0.246386	0.292766	0.789291	2.02364	0.390035	-0.133214	-0.24	-0.178055	-0.22	0.270511	0.2872	0.243395	57473.7	51687.2	1.0138	0.9979	0.0240452	0.0260345
ENSG00000125846	2.92921	2.21746	-0.401602	1974	658.5	0.333587		0.126012	0.32321	0.389877	0.122	0.01	-0.0381459	-0.01	0.2459	0.2184	0.2272	26179	41529.2	0.9971	0.9971	0.0245129	0.0290399
ENSG00000142528	1.98042	3.96679	1.00217	2616	438	0.167431		0.123972	0.317998	0.389853	0.043913	0.11	-0.0275917	-0.01	0.193626	0.1694	0.213552	43249.8	41985.8	0.988075	0.97905	0.0297266	0.0286447
ENSG00000177302	3.41816	3.76969	0.141229	3006	841.5	0.27994	0.822727	0.113017	0.289996	0.389718	-0.152045	-0.16	-0.0991317	-0.08	0.269255	0.2204	0.241231	33700.2	40928.1	0.9979	0.9959	0.0315893	0.0258583
ENSG00000157538	3.218	3.50043	0.121368	894	79.5	0.0889262	0.80305	0.115186	0.295597	0.389673	-0.12	-0.05	-0.137953	-0.15	0.1979	0.1218	0.255778	25825.3	44388.3	1.01375	0.99245	0.0286319	0.0269352
ENSG00000100731	3.86451	3.31364	-0.221869			0.198335	0.79195	0.116587	0.299334	0.389487	-0.0726087	-0.16	-0.113745	-0.14	0.225052	0.1869	0.213547	36808.2	42248.7	1.00575	0.9953	0.0238867	0.0264014
ENSG00000157020	8.12998	15.7402	0.953128	1107	90	0.0813008	0.854589	0.10598	0.272163	0.3894	-0.203333	-0.235	-0.0386721	-0.04	0.217933	0.24145	0.250227	18976	41473.5	0.9971	0.9971	0.0311198	0.0265823
ENSG00000146232				1503	595.5	0.396208		0.127143	0.326536	0.389369	-0.0457692	-0.065	-0.119182	-0.17	0.167046	0.132	0.215521	50338	41670.7	0.99245	0.99835	0.0278601	0.026079
ENSG00000100099	5.8218	11.5518	0.988582	2181	201	0.0921596	0.706247	0.121791	0.313231	0.38882	-0.212857	-0.29	-0.105447	-0.14	0.245	0.22505	0.217861	37372.7	46799.3	0.990775	0.9953	0.0280308	0.0267888
ENSG00000161618	13.8429	10.875	-0.348127	2409	856.5	0.355542	0.795803	0.115893	0.29827	0.388551	-0.155897	-0.19	-0.17325	-0.19	0.282718	0.2214	0.258558	49749	47371.8	0.985725	0.9959	0.031021	0.0263067
ENSG00000009335	3.67925	3.41792	-0.106292	3252	625.5	0.192343	0.850182	0.106789	0.274961	0.388378	-0.163056	-0.18	-0.138284	-0.16	0.257128	0.1711	0.216547	37197.4	40860.5	0.9979	0.9959	0.0241226	0.0255864
ENSG00000184368	6.8625	10.1744	0.568135	2322	709.5	0.305556	0.770969	0.117958	0.303907	0.388137	0.0373529	0.01	-0.0199225	-0.05	0.232459	0.2555	0.225178	41494.7	38589.1	1.00703	0.99255	0.0275345	0.0278608
ENSG00000231925				1515	277.5	0.183168		0.121764	0.313742	0.388101	-0.231538	-0.17	-0.17701	-0.22	0.271346	0.2066	0.215631	39775.4	45876.4	0.976775	0.9979	0.0265002	0.027126
ENSG00000090470	2.69757	6.2738	1.21768	1458	766.5	0.52572	0.761065	0.118829	0.306341	0.387897	-0.152222	-0.17	-0.146358	-0.22	0.230672	0.198	0.21582	50214.4	41424.5	1.02887	1.01825	0.0275925	0.0267749
ENSG00000100889				1923	561	0.291732	0.733468	0.120131	0.30974	0.387846	-0.262917	-0.42	-0.108097	-0.1	0.252458	0.19245	0.249451	44725.4	39970.2	1.00645	0.99255	0.0294774	0.0282178
ENSG00000104093				9177	972	0.105917	0.799881	0.115208	0.297217	0.387624	-0.160893	-0.175	-0.0771134	-0.08	0.235214	0.2184	0.207002	40832.8	39407	0.99245	0.99245	0.030112	0.0294492
ENSG00000163535	3.96924	6.06077	0.610638	3798	265.5	0.0699052	0.782318	0.116979	0.301898	0.387478	0.0170588	0.01	-0.0273618	0.01	0.218147	0.2066	0.21029	39752.1	36024.1	1.00432	0.99255	0.0211773	0.0278325
ENSG00000158941	6.00204	9.75433	0.70059	2772	793.5	0.286255	0.852776	0.106129	0.274239	0.386995	-0.0581081	0.01	-0.087013	-0.14	0.263754	0.2066	0.236694	49967.6	43493.5	1.0887	0.99255	0.0182275	0.0247375
ENSG00000129351	10.1767	13.3233	0.388689	2697	459	0.170189	0.879464	0.0987655	0.255436	0.386654	0.01	0.02	-0.0765962	-0.05	0.24709	0.2009	0.250629	32949	39520.5	0.987175	0.979	0.0336639	0.0288817
ENSG00000126247				969	159	0.164087	0.875461	0.101071	0.261656	0.386273	-0.08	-0.05	-0.103839	-0.05	0.205856	0.1572	0.241469	48461.3	38483	1.01825	0.9953	0.0177493	0.0260787
ENSG00000115486	13.1574	17.2234	0.388498	2277	553.5	0.243083	0.835209	0.108144	0.28001	0.386214	-0.000357143	0.03	-0.161989	-0.19	0.192771	0.1837	0.2364	45819.9	44220.2	0.9959	0.9959	0.0245338	0.026417
ENSG00000107281	14.5785	18.5248	0.345618	1212	600	0.49505		0.123053	0.318657	0.386163	-0.0858621	-0.14	-0.130322	-0.17	0.235579	0.2009	0.232709	38963.4	44082.6	0.9979	0.9959	0.0281678	0.0262522
ENSG00000175866				1662	354	0.212996	0.78972	0.115727	0.299693	0.386153	-0.294444	-0.35	-0.0950722	-0.15	0.331633	0.2238	0.256727	61528.9	47676.4	0.993875	0.9979	0.0263127	0.0249843
ENSG00000105486	4.78759	6.77386	0.500678	2760	768	0.278261	0.831855	0.108779	0.281951	0.385807	-0.101765	-0.065	-0.058913	-0.05	0.2281	0.20375	0.245517	53270.1	43594.5	0.970225	0.9979	0.028912	0.0263717
ENSG00000014216	17.635	15.5046	-0.185748	2145	691.5	0.322378	0.824227	0.110582	0.286648	0.385778	-0.0889655	-0.05	-0.0942098	-0.1	0.315376	0.2214	0.259134	29839.6	40516.5	0.979	0.99245	0.0304907	0.0288909
ENSG00000277791	43.6231	69.023	0.661984	618	177	0.286408	0.882394	0.097276	0.252187	0.38573	-0.2525	-0.285	-0.119806	-0.19	0.29265	0.266	0.268529	34602.8	37553.4	1.0035	0.9971	0.0234021	0.0263748
ENSG00000072803	4.35012	6.42657	0.562995	1692	403.5	0.238475	0.822387	0.112112	0.290697	0.385666	-0.165	-0.19	-0.062234	-0.05	0.273991	0.214	0.224969	32102.6	38907	0.9953	0.9959	0.0291806	0.0258738
ENSG00000204590	10.3146	55.945	2.43932	1824	759	0.416118	0.80305	0.11394	0.295538	0.385533	0.106286	0.02	-0.0607895	-0.08	0.261603	0.2055	0.237864	36181.3	40939	0.98575	0.9953	0.0300938	0.0277257
ENSG00000217236				1455	162	0.11134		0.120464	0.312645	0.385307	-0.253333	-0.41	-0.165979	-0.22	0.151483	0.1368	0.229936	36795	48962.8	0.9971	0.9953	0.0251605	0.026603
ENSG00000170166				768	252	0.328125		0.124237	0.322696	0.384997	-0.153333	-0.17	-0.112109	-0.16	0.21755	0.1684	0.234585	37304.6	38724.1	0.9971	0.9959	0.0267475	0.0236842
ENSG00000115107				1497	198	0.132265	0.824227	0.110454	0.286959	0.384913	0.185455	0.24	-0.205992	-0.32	0.259227	0.1665	0.263349	20562.3	53267.7	0.979	0.99245	0.0284494	0.0279692
ENSG00000122140	4.25171	12.2117	1.52215	891	273	0.306397	0.872428	0.101392	0.263697	0.384502	-0.237692	-0.25	-0.138384	-0.19	0.232646	0.2214	0.22784	57475.6	44187.1	0.999575	0.9953	0.0251087	0.027196
ENSG00000157240				1944	300	0.154321		0.121824	0.317019	0.38428	-0.23	-0.38	-0.163997	-0.19	0.2887	0.2214	0.258794	48449.6	42987	1.01622	0.99255	0.0311802	0.0259251
ENSG00000130202				1617	315	0.194805	0.824227	0.110599	0.288017	0.384002	-0.0769231	-0.05	-0.117032	-0.18	0.265092	0.2214	0.240564	47629.3	44031.9	0.999575	0.9953	0.0266315	0.0268646
ENSG00000081692	21.8266	64.3984	1.56094	1254	294	0.23445	0.843335	0.106676	0.277804	0.383998	0.03375	-0.05	-0.130335	-0.17	0.24405	0.2109	0.248899	28286.1	45379.9	0.9971	0.9971	0.0359108	0.0278185
ENSG00000121060	3.90326	12.9421	1.72932	1893	342	0.180666	0.824227	0.111201	0.289636	0.383935	-0.141667	-0.22	-0.084168	-0.05	0.337733	0.2599	0.242232	53067.5	46351.8	0.92595	0.99255	0.0250153	0.0272806
ENSG00000122378	11.6944	8.80684	-0.409126	690	159	0.230435	0.799881	0.114095	0.297271	0.383808	0.102222	-0.08	-0.106739	-0.08	0.186167	0.198	0.250998	37562	39743.9	0.95645	0.9937	0.0237832	0.0265231
ENSG00000198171	12.6964	27.2505	1.10186	945	493.5	0.522222	0.79195	0.114742	0.299049	0.38369	-0.0980952	-0.05	-0.034381	-0.05	0.347552	0.2872	0.24013	39709.2	38871.4	0.9959	0.99835	0.0263281	0.0269182
ENSG00000162139	3.62944	12.0132	1.7268	1386	405	0.292208	0.76146	0.117205	0.305515	0.38363	-0.0704167	-0.025	-0.0939177	-0.08	0.221371	0.1837	0.215711	36141.8	41283.5	0.95645	0.9937	0.0305983	0.0291298
ENSG00000157216	9.22308	15.432	0.742604	1167	180	0.154242	0.749359	0.117898	0.307529	0.383373	-0.0144444	-0.14	-0.107506	-0.08	0.151433	0.1419	0.225427	30290.5	34126.9	1.00645	0.9937	0.0267166	0.0289113
ENSG00000125841				615	64.5	0.104878	0.767747	0.116688	0.304449	0.383276	0.0733333	-0.05	-0.141756	-0.18	0.172433	0.0834	0.236415	44002.4	45052.2	0.979	0.99245	0.0365275	0.0311934
ENSG00000106976				2604	672	0.258065	0.706247	0.119726	0.312467	0.383163	0.11	0.02	-0.0788364	-0.16	0.224033	0.1665	0.25623	41811.8	41093	0.998275	0.99255	0.0332149	0.0295185
ENSG00000090006				4875	1527	0.313231	0.761382	0.116908	0.305219	0.383028	-0.111515	-0.12	-0.128437	-0.15	0.191806	0.1665	0.223867	38730.4	41189.1	1.00645	1.00575	0.0275846	0.0282716
ENSG00000139613	6.17091	64.7706	3.39178	3738	664.5	0.177769	0.835209	0.10739	0.280548	0.382786	0.145758	0.02	-0.0445345	-0.05	0.285033	0.2872	0.237056	49951.6	40211.2	0.98575	0.9971	0.0236535	0.026346
ENSG00000184743	5.24048	9.39621	0.84238	1626	174	0.107011	0.784194	0.115005	0.300445	0.382782	0.01	-0.16	-0.0923801	-0.1	0.254789	0.1572	0.237568	30932.6	39128.1	1.03505	0.9937	0.0393458	0.0263182
ENSG00000007520	8.297	14.2904	0.784384	939	262.5	0.279553	0.797551	0.113886	0.297678	0.382582	-0.128462	-0.05	-0.125048	-0.17	0.204192	0.2009	0.240628	56594.4	42068.5	1.01825	1.00125	0.0230714	0.0287459
ENSG00000123064	6.20799	13.1833	1.08652	2649	1356	0.511891	0.867389	0.102382	0.267647	0.382527	-0.0571186	-0.05	-0.0849377	-0.08	0.291175	0.2872	0.268344	39477.1	43163.2	0.9956	0.9937	0.0222313	0.0267432
ENSG00000197375				1746	369	0.21134	0.749359	0.117807	0.308001	0.38249	-0.170588	-0.19	-0.204639	-0.19	0.363924	0.2994	0.257218	25406.5	43114.7	1.0104	0.9971	0.0302551	0.0270928
ENSG00000112983	3.90073	7.57166	0.956865	3708	520.5	0.140372	0.835209	0.107503	0.281151	0.382367	0.0551724	0.02	-0.0237379	-0.05	0.215779	0.2009	0.231434	30056.8	40452.9	0.9979	0.9937	0.0248552	0.0281085
ENSG00000008710				12912	3108	0.240706		0.122987	0.321676	0.382331	-0.196224	-0.19	-0.193446	-0.22	0.26554	0.2214	0.262805	53229.1	50818.4	1.00125	0.9953	0.0280459	0.0273321
ENSG00000177045				2220	262.5	0.118243	0.675203	0.120588	0.315579	0.382116	-0.296364	-0.53	-0.203	-0.32	0.254018	0.2214	0.231882	58103.2	45511.6	1.00575	0.9937	0.025366	0.0248209
ENSG00000100359				2250	535.5	0.238	0.709218	0.118987	0.312397	0.380884	-0.1108	-0.22	-0.105747	-0.17	0.29674	0.2238	0.256657	56645.5	46206.8	0.9971	0.9953	0.0287342	0.028548
ENSG00000143630	3.51267	7.3172	1.05872	2325	865.5	0.372258		0.125177	0.32883	0.380674	-0.192973	-0.15	-0.160671	-0.19	0.275657	0.2503	0.241078	46921.5	43923.7	0.962225	0.99245	0.0308158	0.0308421
ENSG00000173928	4.25492	5.57171	0.38899	753	271.5	0.360558		0.12315	0.323631	0.380526	-0.26	-0.37	-0.142151	-0.15	0.218062	0.1665	0.213754	46040.8	38117	0.955575	0.9971	0.0303944	0.0254759
ENSG00000160208	4.26151	4.86777	0.191896			0.221344	0.879286	0.100165	0.263297	0.380426	0.0351613	0.01	-0.0560606	-0.05	0.24089	0.2503	0.227133	43721.4	44641	0.94275	0.97905	0.0211524	0.0269772
ENSG00000063601	6.93202	9.09745	0.392186	2049	472.5	0.2306	0.827026	0.108453	0.285254	0.380197	-0.106538	-0.095	-0.0865886	-0.05	0.265565	0.1646	0.227311	32174.6	39638.6	0.9954	0.9937	0.0273533	0.0265348
ENSG00000258429				732	339	0.463115	0.752343	0.116699	0.307229	0.379843	-0.259286	-0.37	-0.213893	-0.25	0.268664	0.198	0.280016	50260.1	46690.1	0.98675	0.9979	0.0167405	0.02495
ENSG00000105856	3.01498	6.70636	1.15338	1545	52.5	0.0339806	0.761065	0.116206	0.305943	0.379831	-0.0425	-0.02	-0.0660388	-0.1	0.20925	0.227	0.216782	57300.2	38800	0.9908	0.9937	0.0235632	0.0248597
ENSG00000069188				6519	1497	0.229636	0.818124	0.110707	0.29148	0.37981	-0.168732	-0.19	-0.109834	-0.15	0.253049	0.198	0.248174	39948.9	44401.5	0.9953	0.99245	0.0264574	0.0275674
ENSG00000129932				909	214.5	0.235974	0.679211	0.119459	0.314798	0.379477	-0.182222	-0.34	-0.14132	-0.22	0.159356	0.1177	0.267937	47984.6	44350.2	1.00218	1.00125	0.0301407	0.0275939
ENSG00000130821	22.9259	12.9283	-0.826447	1908	138	0.072327		0.121256	0.319582	0.379421	-0.23	-0.36	-0.205236	-0.25	0.233637	0.2604	0.26707	49964.3	46458.6	0.99245	0.99245	0.0243673	0.0274807
ENSG00000247626	2.1701	2.5966	0.258864	1782	484.5	0.271886	0.824227	0.10981	0.289502	0.379305	-0.1508	-0.15	-0.141599	-0.19	0.260184	0.2204	0.223374	57148.5	45433.1	1.0173	0.99255	0.0186157	0.0277356
ENSG00000134243	8.09438	14.414	0.832481	2496	415.5	0.166466	0.850749	0.104622	0.275899	0.379204	0.0147619	0.01	-0.0868029	-0.08	0.22151	0.2184	0.229906	36596.6	37845.7	0.9953	0.9953	0.027928	0.0267468
ENSG00000132128	3.56666	7.66868	1.1044	2439	825	0.338253	0.870285	0.101341	0.267285	0.379148	-0.139722	-0.135	-0.144379	-0.17	0.216642	0.21205	0.220417	53856.3	44798.2	0.9971	0.9953	0.0291727	0.0278276
ENSG00000137106	9.87835	13.8837	0.491055	1077	207	0.192201	0.824227	0.108698	0.286974	0.378773	-0.32	-0.355	-0.0969359	-0.08	0.186925	0.117	0.230778	39667.2	45122.4	0.97875	0.99255	0.026867	0.0268812
ENSG00000101558	4.51471	5.92785	0.392874	885	117	0.132203	0.835209	0.106674	0.281989	0.378293	-0.132857	-0.16	-0.0932881	-0.08	0.141343	0.1092	0.225956	45501.2	39055	1.0024	0.9937	0.0228137	0.0276348
ENSG00000197362				2349	661.5	0.281609		0.118248	0.312671	0.378187	-0.120769	-0.25	-0.0405109	-0.04	0.167854	0.1329	0.217305	50085.7	44092.2	0.9971	0.9953	0.0278797	0.0263193
ENSG00000105875				2244	459	0.204545	0.761065	0.115556	0.305689	0.378019	-0.226957	-0.34	-0.0929412	-0.08	0.269257	0.2214	0.24216	53303.8	43939.6	0.9979	1.0138	0.0250089	0.0241219
ENSG00000159322	3.13852	4.21346	0.424921	1494	217.5	0.145582	0.824227	0.108553	0.287315	0.377818	-0.0876923	-0.08	-0.13492	-0.16	0.224008	0.1489	0.2345	45893.8	45596	0.9954	0.9953	0.0306951	0.0279063
ENSG00000022840	7.79003	7.54739	-0.0456511	2451	292.5	0.119339	0.811392	0.11071	0.29327	0.3775	0.265294	0.11	-0.0785435	-0.1	0.244953	0.2066	0.224622	36765.9	43067.8	0.979	0.9937	0.0375196	0.0275704
ENSG00000124006	9.42262	14.5434	0.626167	5691	1537.5	0.270163	0.845067	0.105227	0.278764	0.377477	-0.276765	-0.37	-0.128503	-0.17	0.317935	0.20375	0.260631	50004.1	45040.9	0.9971	0.99255	0.0285604	0.0283847
ENSG00000182054				1359	312	0.229581	0.802434	0.111835	0.296334	0.377397	-0.132143	-0.145	-0.0673068	-0.05	0.191971	0.1665	0.260875	44408.1	39515.7	1.0432	0.99245	0.0235803	0.0259765
ENSG00000163904	5.42352	6.53808	0.269637	1770	435	0.245763		0.117829	0.312288	0.377308	0.1036	0.11	-0.0735593	-0.08	0.177984	0.1489	0.218276	35354.4	39154.6	0.97905	0.97905	0.0319322	0.0280701
ENSG00000143333				609	69	0.1133		0.118911	0.315264	0.37718	0.13	0	-0.0692611	-0.05	0.3549	0.3311	0.224822	25482.9	44129.9	0.9953	0.9956	0.0310845	0.0267571
ENSG00000158270						0.0955585	0.733468	0.116528	0.309027	0.377079	-0.103846	-0.15	-0.0556931	-0.05	0.224562	0.1572	0.230828	22195.4	35994.2	1.01825	0.9979	0.0271546	0.0283465
ENSG00000131759				1437	546	0.379958		0.118975	0.315725	0.376831	-0.153478	-0.22	-0.0873278	-0.1	0.304435	0.2214	0.242499	45051.7	42077.6	1.0477	1.00125	0.0188787	0.0260355
ENSG00000085274	2.24861	5.40175	1.26439	1833	217.5	0.118658	0.723177	0.116893	0.310252	0.376769	0.197692	0.05	-0.0701637	-0.05	0.191838	0.1694	0.210555	33757.4	38001.3	1.00575	0.9959	0.031278	0.0257951
ENSG00000159363	9.63571	8.38443	-0.200679	3543	873	0.246401	0.748914	0.116099	0.308387	0.376472	-0.197561	-0.22	-0.19039	-0.22	0.260759	0.2175	0.269705	53558.5	49455	1.01825	0.9979	0.0246007	0.0274919
ENSG00000063854	8.30937	10.3103	0.311276	927	198	0.213592	0.734079	0.11625	0.308809	0.376445	0.216667	0.64	-0.107961	-0.18	0.228844	0.2009	0.272634	27107.1	41791.6	0.979	0.99255	0.042051	0.0283941
ENSG00000087116				3636	883.5	0.242987		0.12139	0.322645	0.376232	-0.0390476	-0.08	-0.0866749	-0.1	0.217957	0.1837	0.243655	42630.6	43086.2	0.9945	0.9971	0.0261307	0.0278811
ENSG00000168003	3.99092	8.60786	1.10893	1986	198	0.0996979	0.884285	0.0956151	0.254207	0.376131	-0.366667	-0.54	-0.126647	-0.17	0.163444	0.1283	0.236864	55461.3	43101.8	0.9908	0.99245	0.0294898	0.028086
ENSG00000013573	4.69697	14.1182	1.58776	2913	751.5	0.257981	0.6629	0.118827	0.316004	0.37603	-0.0516667	0	-0.0977137	-0.065	0.235719	0.1419	0.256557	52955.3	45180.4	0.997725	0.9937	0.0249039	0.0277507
ENSG00000120733	4.15015	3.12657	-0.408579	5286	1198.5	0.226731	0.875732	0.0990741	0.263621	0.37582	-0.078871	-0.065	-0.0894835	-0.08	0.202976	0.2175	0.225421	42984.4	40844.8	0.87435	0.979	0.028918	0.0270662
ENSG00000144824				3762	1002	0.266348		0.119765	0.318697	0.375796	0.110741	0.02	-0.0530064	-0.08	0.230978	0.20775	0.205022	41507.9	42311.2	0.9925	0.99255	0.0364975	0.0279746
ENSG00000152104	3.79189	3.05994	-0.309411	3564	1000.5	0.280724	0.810781	0.11063	0.294504	0.375648	-0.0177358	-0.08	-0.0838215	-0.08	0.232681	0.1665	0.240965	45602.1	45478.2	1.01648	1.0061	0.0301974	0.0268991
ENSG00000170525	2.88658	3.86068	0.419496	1707	412.5	0.241652	0.785035	0.112689	0.300406	0.375123	0.08	0.11	-0.0981722	-0.165	0.325795	0.2872	0.242044	34462.8	44337.7	1.0138	0.9937	0.0273796	0.0269567
ENSG00000167693	12.3347	14.4673	0.230072	1308	504	0.385321	0.822727	0.109115	0.290996	0.374971	0.0313636	0.015	-0.111376	-0.17	0.282527	0.2226	0.23995	46152.7	41696.2	0.9962	1.00645	0.0303696	0.0262554
ENSG00000004975	3.75521	5.33042	0.505358	2211	700.5	0.316825	0.824913	0.107388	0.286607	0.374689	-0.0797143	-0.16	-0.102293	-0.155	0.227911	0.198	0.231899	43396.6	42420.6	0.9971	0.9971	0.0268066	0.0273565
ENSG00000174282	2.82629	6.6723	1.23927	3042	919.5	0.302268		0.121416	0.324102	0.374623	-0.0844444	-0.05	-0.120562	-0.16	0.18336	0.1419	0.20816	49539.8	42293.1	0.980225	0.99245	0.0319062	0.0283126
ENSG00000102871	5.62948	28.8084	2.35542	939	327	0.348243		0.121268	0.323794	0.374522	-0.206429	-0.205	-0.17115	-0.25	0.235421	0.2265	0.258653	45094.3	47346.4	0.99245	0.9945	0.0326026	0.0286944
ENSG00000111667	7.87925	14.9105	0.920195	2577	751.5	0.291618	0.877597	0.0983102	0.262516	0.374493	-0.130645	-0.17	-0.0622002	-0.08	0.328319	0.2326	0.254745	51066.3	40537.8	0.99395	0.9959	0.0292851	0.0260245
ENSG00000031081				4335	678	0.156401		0.120628	0.322116	0.374485	-0.0865909	-0.14	-0.0662353	-0.05	0.152891	0.1329	0.21969	40978.6	42203.2	1.00753	0.9937	0.0239807	0.0265267
ENSG00000132773	3.24601	7.37971	1.1849	1533	427.5	0.278865	0.779578	0.1129	0.301539	0.374412	0.057619	0.01	-0.086771	-0.09	0.215348	0.2055	0.236146	38463	43792.7	0.9937	0.9937	0.0266217	0.0266572
ENSG00000286522				411	96	0.233577	0.886674	0.0943313	0.252016	0.374307	0.105	0.325	-0.145109	-0.22	0.432175	0.2934	0.245321	44869.1	36514.9	0.994225	0.9937	0.0277112	0.0263262
ENSG00000020129	6.20108	10.5684	0.769167	2190	522	0.238356	0.847298	0.104059	0.278013	0.374297	-0.132381	-0.17	-0.167849	-0.22	0.219457	0.2214	0.246142	47742.1	47523.4	0.9953	0.9945	0.0304903	0.0280752
ENSG00000112697	4.5646	5.89599	0.369244	1086	196.5	0.180939	0.848414	0.103768	0.277382	0.374097	-0.272222	-0.34	-0.114475	-0.15	0.231633	0.2326	0.203109	26222.1	34623.2	1.01012	0.9971	0.0277047	0.0258745
ENSG00000110651	21.6072	31.4505	0.541566	912	64.5	0.0707237	0.886077	0.0949054	0.253899	0.373793	0.02	0.01	-0.148651	-0.17	0.183567	0.2238	0.266199	56098	46122.4	1.0845	1.00575	0.0193917	0.0250536
ENSG00000123384				13635	3045	0.223322	0.835209	0.105394	0.282266	0.373386	-0.0934848	-0.05	-0.0503784	-0.05	0.237664	0.1665	0.244399	41185.5	41116.1	0.993875	0.97905	0.0342516	0.0290245
ENSG00000204843				3837	1096.5	0.28577	0.872912	0.0991075	0.265641	0.373089	0.0352941	-0.05	-0.0411102	-0.05	0.284631	0.2872	0.248289	41862.2	42979.2	0.985725	0.9953	0.0270918	0.0283036
ENSG00000124789	2.50733	3.36917	0.42624	4521	328.5	0.0726609	0.886674	0.0935588	0.250891	0.372906	0.0355556	0.025	-0.134738	-0.14	0.172639	0.1374	0.201771	55305.1	37715.5	0.99245	0.9971	0.0209342	0.0248212
ENSG00000132670	3.88597	3.81902	-0.0250708	2409	477	0.198007	0.770969	0.113049	0.303181	0.372877	-0.0113636	-0.02	-0.0806351	-0.05	0.309636	0.2528	0.24356	27679.6	40805	1.0138	0.9959	0.0324114	0.0266055
ENSG00000136379	3.05877	4.00681	0.389501	990	133.5	0.134848		0.118558	0.318422	0.37233	-0.275714	-0.53	-0.169303	-0.25	0.246714	0.2214	0.21657	36507.9	43761.7	0.9979	0.9953	0.0267216	0.0276262
ENSG00000149930	3.57299	5.04855	0.498738	3708	1735.5	0.468042	0.813724	0.109183	0.29361	0.371862	-0.0131081	-0.05	-0.0855016	-0.1	0.268491	0.2214	0.233006	37782.7	43255.5	1.00575	0.9953	0.031376	0.0271091
ENSG00000143363	2.38695	2.7951	0.22773	1365	190.5	0.13956	0.80305	0.110034	0.296446	0.371177	-0.0318182	-0.14	-0.0936923	-0.14	0.204627	0.1665	0.229706	43194	43504.2	0.99245	0.99245	0.0284687	0.0277354
ENSG00000196141	5.1603	12.5876	1.28648	1767	271.5	0.15365	0.701824	0.115861	0.312219	0.371088	-0.3025	-0.405	-0.0612564	-0.05	0.194213	0.16775	0.226013	42010.9	43357	0.9959	0.9953	0.0250939	0.0261544
ENSG00000090487	14.5685	14.1676	-0.0402599	927	144	0.15534	0.824227	0.107779	0.290585	0.370904	-0.17	-0.29	-0.125081	-0.16	0.242886	0.1283	0.219963	47612.4	39167.6	0.9971	0.9953	0.0235475	0.0271544
ENSG00000161016	85.953	96.0214	0.159808	774	306	0.395349	0.893092	0.0910891	0.245708	0.37072	0.01	0.01	-0.0998837	-0.1	0.187892	0.2066	0.272444	37577.9	38573.4	0.9979	0.9953	0.02838	0.0276699
ENSG00000124570	9.63016	19.8499	1.0435	1188	106.5	0.0896465	0.824227	0.10661	0.287897	0.370306	-0.508571	-0.54	-0.117727	-0.16	0.238157	0.1627	0.242885	49678.4	41413.9	0.9908	0.9953	0.0288898	0.0268853
ENSG00000227500	4.33669	15.6587	1.8523	690	154.5	0.223913	0.819301	0.108024	0.291815	0.370181	-0.0375	-0.015	-0.188435	-0.19	0.183113	0.1837	0.258165	36774.6	46110.6	1.0015	0.9953	0.0367101	0.0277589
ENSG00000100412	7.37008	9.20735	0.321105	2418	433.5	0.17928	0.875461	0.098313	0.265732	0.369971	-0.0661905	-0.19	-0.0549256	-0.05	0.30581	0.2326	0.251848	50752.2	40600.3	0.88425	0.97905	0.0280298	0.0284841
ENSG00000128641	4.16704	10.7162	1.3627	3411	801	0.234828	0.857208	0.101341	0.274551	0.369116	-0.0338298	-0.04	-0.0868865	-0.05	0.23023	0.1489	0.222902	39585.4	42302.7	1.02048	0.9971	0.0174637	0.0278353
ENSG00000164638				1593	306	0.19209		0.119205	0.323178	0.368853	-0.105333	-0.08	-0.20516	-0.22	0.30174	0.2214	0.270988	33124.6	48250.2	0.95825	0.99245	0.0278717	0.0275648
ENSG00000173914	2.73766	3.7734	0.462918	1080	385.5	0.356944	0.761065	0.112671	0.305544	0.368757	-0.114118	-0.19	-0.0883611	-0.14	0.183141	0.1665	0.229543	50345.5	40414.5	1.00645	0.99255	0.0388399	0.0288531
ENSG00000237649				2022	735	0.363501	0.832927	0.104729	0.284074	0.368669	-0.0263636	-0.01	-0.101424	-0.1	0.204015	0.1795	0.231896	51949	43312.2	0.9849	0.9956	0.0329534	0.0271907
ENSG00000163975				2217	634.5	0.286198	0.602947	0.117647	0.319145	0.368631	-0.127143	-0.05	-0.144438	-0.17	0.252075	0.2214	0.260438	45982.9	46392	0.99245	0.9971	0.0252608	0.0272113
ENSG00000154124	3.19234	7.84558	1.29727	1059	268.5	0.253541	0.718873	0.114091	0.309919	0.368133	0.095	0.125	-0.0670538	-0.08	0.236817	0.2226	0.224059	46731.5	39845.7	0.99255	0.9979	0.0296524	0.0260971
ENSG00000179241	7.12919	6.82748	-0.0623843	1038	183	0.176301	0.6629	0.11565	0.314744	0.367443	0.01375	-0.01	-0.103497	-0.08	0.19785	0.17075	0.231435	51672.9	48837.9	0.99245	0.99245	0.036427	0.0288774
ENSG00000129472	2.75462	3.36829	0.290162	651	133.5	0.205069	0.653034	0.115881	0.315612	0.367163	0.17125	0.19	-0.0608756	-0.025	0.230362	0.2221	0.222356	31159.6	36806.1	0.9979	1.00125	0.0288891	0.0273276
ENSG00000144815	2.90716	2.98469	0.0379667	1680	325.5	0.19375		0.117746	0.320953	0.366866	-0.275294	-0.17	-0.162607	-0.17	0.2348	0.132	0.24868	67993.2	43737.2	0.9979	0.9937	0.0274757	0.0281078
ENSG00000114805				5082	769.5	0.151417	0.730177	0.113121	0.308649	0.366502	0.0317073	0.01	-0.0682704	-0.05	0.253188	0.2326	0.225801	36505.9	40089.4	0.9956	0.99245	0.0302485	0.0285178
ENSG00000196715	4.79433	6.39851	0.416407	672	279	0.415179	0.744669	0.112628	0.307315	0.366491	-0.119091	-0.17	-0.178348	-0.17	0.267173	0.1665	0.255614	27145.8	36918.5	1.01198	1.00575	0.02308	0.0243558
ENSG00000152192	3.82237	13.0226	1.76848			0.179762	0.784449	0.110077	0.300432	0.366396	-0.462222	-0.44	-0.150667	-0.17	0.319011	0.2204	0.256998	47779.8	41310.5	0.9959	0.9937	0.0260687	0.0263269
ENSG00000111911	6.93915	7.9274	0.19209	549	75	0.136612	0.811329	0.107783	0.294478	0.366014	0.02	0.015	-0.0931694	-0.145	0.4044	0.39735	0.235609	9743.32	41172	1.00978	0.9953	0.0235835	0.0271862
ENSG00000127399	2.76729	4.90469	0.825688	780	204	0.261538		0.114501	0.313252	0.365523	-0.00375	0.05	-0.136231	-0.17	0.253912	0.25845	0.225684	53598.6	45800	1.01235	0.9975	0.0262817	0.0266166
ENSG00000169783				1863	429	0.230274		0.113558	0.31077	0.365408	-0.145789	-0.19	-0.163865	-0.19	0.244737	0.2872	0.247874	63578.6	48451.8	0.9937	0.9953	0.018819	0.0257144
ENSG00000168672				933	183	0.196141	0.809342	0.107755	0.294901	0.365393	-0.11	-0.38	-0.0934084	-0.15	0.283257	0.2994	0.260964	46365.3	42101.8	0.96795	0.99255	0.0287397	0.0259051
ENSG00000140854	10.8152	10.0581	-0.104714	1968	547.5	0.278201	0.824227	0.106044	0.290359	0.365218	-0.205769	-0.315	-0.0987957	-0.08	0.202981	0.1497	0.260254	43767.4	47776.4	1.0061	0.9953	0.0260607	0.02617
ENSG00000006576	4.03891	5.83398	0.530513	2358	322.5	0.136768		0.112536	0.308177	0.365168	-0.119474	-0.15	-0.10271	-0.08	0.195105	0.1419	0.204217	40508.3	40495.5	1.03505	0.9959	0.0242684	0.0244936
ENSG00000114353	7.56338	9.07826	0.263384	1068	247.5	0.231742	0.831855	0.104019	0.28501	0.364968	0.0563636	0.02	-0.0339607	-0.01	0.206791	0.1572	0.247747	34904.6	38753.4	0.993075	0.9953	0.0288348	0.0261977
ENSG00000103254				708	300	0.423729		0.112505	0.308505	0.364679	-0.123571	-0.09	-0.214619	-0.36	0.214843	0.18875	0.267311	46313.9	46422.7	1.01825	1.0035	0.0268343	0.0289719
ENSG00000132541	16.2499	10.4781	-0.633058	414	42	0.101449	0.806515	0.107608	0.295622	0.364006	-0.326667	-0.22	-0.128406	-0.14	0.4546	0.2066	0.236196	23690.8	40424.1	0.99245	0.9953	0.0233582	0.0260006
ENSG00000162337				4848	1201.5	0.247834	0.824227	0.105598	0.290367	0.363673	-0.0723214	-0.05	-0.084177	-0.08	0.245693	0.2214	0.251063	50564.7	43132	0.968	0.9965	0.0272425	0.0267895
ENSG00000177303				3609	1030.5	0.285536	0.761065	0.110752	0.30496	0.363169	-0.187778	-0.16	-0.115021	-0.15	0.213384	0.1572	0.230437	46603.3	45034.6	0.9969	0.9937	0.030742	0.0275524
ENSG00000122678				1527	450	0.294695		0.116628	0.321399	0.362877	-0.0840909	-0.24	-0.130275	-0.17	0.229086	0.21345	0.213362	47838.7	48535.2	1.00978	0.9953	0.0249175	0.0253739
ENSG00000204427	4.45155	4.97286	0.159769	1677	723	0.431127		0.111505	0.307318	0.362834	-0.0966667	-0.05	-0.12975	-0.17	0.336921	0.2872	0.243889	38330.9	45229.3	0.99245	0.9971	0.0327082	0.0265759
ENSG00000018510	4.49492	3.69593	-0.282355	2031	373.5	0.1839	0.867784	0.0981611	0.270687	0.362637	0.00684211	0.11	-0.0789513	-0.1	0.294916	0.1795	0.196619	39772.2	34982.7	0.9971	0.9971	0.0275554	0.0262324
ENSG00000105613				4713	1129.5	0.239656		0.115839	0.319612	0.362437	-0.0419231	-0.03	-0.107925	-0.17	0.21114	0.16795	0.22741	39002.1	43454.8	0.995175	0.97905	0.0307356	0.0292679
ENSG00000076928	5.46388	11.1574	1.03	2952	1527	0.517276	0.827145	0.104051	0.287096	0.362425	-0.117419	-0.155	-0.0875711	-0.17	0.257076	0.19945	0.248789	41991.1	43990.4	0.9962	0.9971	0.0288591	0.0281478
ENSG00000204366				1380	403.5	0.292391		0.112567	0.310874	0.3621	-0.110588	-0.08	-0.122543	-0.08	0.196406	0.198	0.254445	39463.4	48250.8	1.08255	1.00645	0.00827608	0.0249153
ENSG00000166260	16.6165	74.6189	2.16693	831	294	0.353791	0.824227	0.104421	0.288493	0.361954	-0.154	-0.17	-0.108195	-0.08	0.175787	0.1694	0.205565	51101.4	40483.3	1.01517	0.9953	0.0312909	0.0255002
ENSG00000116151				1494	444	0.297189		0.113287	0.313058	0.361871	0.0452174	0	-0.0927309	-0.08	0.248865	0.2238	0.238043	43736	41360.8	0.99825	0.99245	0.0239963	0.0278927
ENSG00000170322	4.23097	5.33942	0.335694	3975	847.5	0.213208	0.853412	0.100587	0.278098	0.361697	-0.0811429	-0.05	-0.117004	-0.14	0.298043	0.2066	0.239218	53020.4	44195.4	1.0227	0.9971	0.0289614	0.0268175
ENSG00000101391	5.10623	8.87505	0.797496	1806	613.5	0.339701	0.835696	0.10241	0.28317	0.361654	0.025	-0.05	-0.115565	-0.15	0.237578	0.16185	0.234938	40275.5	44012.2	0.968	1.00645	0.0453674	0.0284019
ENSG00000102034				1992	238.5	0.119729	0.792214	0.108281	0.299442	0.36161	-0.01	-0.15	-0.11997	-0.19	0.214653	0.2055	0.235207	49010.7	42848	0.999725	0.9953	0.0320793	0.0270312
ENSG00000079313				3666	1383	0.37725	0.770969	0.109459	0.302712	0.361594	-0.11597	-0.17	-0.096383	-0.15	0.214658	0.1665	0.233614	42115.8	43057.7	1.00385	0.9971	0.0291155	0.0287371
ENSG00000135074				2868	915	0.319038		0.116884	0.323409	0.361413	-0.0115094	-0.08	-0.0916213	-0.08	0.193315	0.1419	0.224907	39690.1	41753	0.98255	0.9953	0.0297872	0.0255357
ENSG00000082641	3.20546	7.80577	1.28401	2319	640.5	0.276197	0.875461	0.0968304	0.267975	0.361342	-0.057931	-0.16	-0.0860931	-0.08	0.271452	0.2238	0.23618	46581.4	43642.1	0.99245	0.9953	0.0333702	0.0280626
ENSG00000121774	9.24476	10.821	0.227121	1332	348	0.261261	0.893092	0.0890437	0.246464	0.361284	-0.0523529	-0.05	-0.0873423	-0.15	0.255324	0.1329	0.218625	21475.4	37920.8	1.026	0.9953	0.0259011	0.0259376
ENSG00000275221				393	79.5	0.20229	0.830539	0.103243	0.286069	0.360902	-0.6525	-0.625	-0.11916	-0.155	0.44815	0.3442	0.261137	74832.6	42175.6	0.923775	0.9971	0.0315999	0.02581
ENSG00000181220	2.04341	3.80545	0.897092	1983	481.5	0.242814	0.767747	0.10965	0.30388	0.360834	-0.0473913	-0.17	-0.080348	-0.05	0.188217	0.1572	0.230162	36802.6	41468.7	0.995175	0.9971	0.0316603	0.0267975
ENSG00000163638				5808	1314	0.22624		0.115269	0.320025	0.360188	-0.0801449	-0.1	-0.0649742	-0.05	0.213391	0.1627	0.216492	39716.8	39289.2	0.99245	0.993125	0.0245859	0.0254709
ENSG00000110108	3.86998	4.11866	0.0898508	732	228	0.311475	0.868331	0.0979779	0.27203	0.360173	-0.215455	-0.41	-0.211393	-0.32	0.179709	0.2009	0.250364	35976.2	50341.3	0.9858	0.9971	0.0310052	0.0270156
ENSG00000125826	5.40905	12.2811	1.18299	1584	487.5	0.307765		0.116135	0.322506	0.360101	-0.103636	-0.05	-0.0755303	-0.05	0.306609	0.25235	0.257811	38686.9	43005.3	0.95645	0.99245	0.0327407	0.0255787
ENSG00000147649	6.5204	5.67334	-0.200761	1749	337.5	0.192967	0.864261	0.0983306	0.273214	0.359903	0.136	0.08	-0.0141166	-0.05	0.21068	0.2175	0.220257	56388	37945.7	1.03505	0.9971	0.0271261	0.024286
ENSG00000115526				1071	244.5	0.228291		0.110765	0.30787	0.359777	0.0192308	0.01	-0.0911485	-0.05	0.165292	0.1329	0.238188	31977.7	39862.8	0.962275	0.9979	0.0230898	0.0251921
ENSG00000165948	36.622	28.1306	-0.38057	318	175.5	0.551887		0.113057	0.314427	0.359566	-0.0177778	0.02	0.00103774	-0.04	0.316489	0.2009	0.20647	53394.8	44191.9	0.9953	0.9959	0.0277969	0.0270366
ENSG00000004139	68.6666	27.1279	-1.33983	2175	370.5	0.170345		0.111234	0.309377	0.359544	-0.16125	-0.41	-0.139476	-0.19	0.216275	0.2209	0.26125	57381.7	44580.9	0.9971	0.9971	0.0303391	0.0290895
ENSG00000137274	10.2425	20.9139	1.02989	876	252	0.287671	0.694114	0.111916	0.311499	0.359283	-0.176364	-0.44	-0.105137	-0.08	0.270882	0.2872	0.240805	48445.8	41669	1.00645	0.99245	0.0353348	0.0294319
ENSG00000146083	3.80225	4.84293	0.349027	1299	417	0.321016	0.801539	0.106873	0.297512	0.359222	-0.160556	-0.19	-0.168776	-0.22	0.2538	0.2209	0.235616	48996	44571.7	0.979	0.99245	0.0298735	0.0281162
ENSG00000162851	3.35817	7.23973	1.10826	1191	276	0.231738	0.773779	0.108765	0.302838	0.359153	-0.09875	-0.045	-0.111839	-0.145	0.208019	0.16995	0.195269	50521.5	34752.1	0.993075	0.9959	0.022959	0.0271241
ENSG00000181274				702	273	0.388889	0.743791	0.110196	0.306848	0.359121	-0.0725	-0.165	-0.172949	-0.25	0.165092	0.16055	0.237705	48599.2	44020.2	0.9937	0.9959	0.0283801	0.0273207
ENSG00000106346	2.88113	11.7895	2.0328	3951	985.5	0.249431	0.811694	0.105537	0.293915	0.359073	-0.0486	-0.09	-0.0586484	-0.08	0.218236	0.16795	0.218232	44573	41322.1	0.979	0.9953	0.0245384	0.0266622
ENSG00000140548				1995	414	0.207519		0.112665	0.313766	0.359073	0.0370588	-0.17	-0.0616842	-0.05	0.170976	0.1665	0.263302	44640.5	47403.2	0.979	0.99255	0.0364235	0.0266351
ENSG00000163933	6.33593	9.06244	0.516344	1626	196.5	0.120849	0.822727	0.104698	0.291581	0.359071	-0.0809091	-0.19	-0.240683	-0.32	0.163864	0.1259	0.236043	37130.9	46409.5	0.9948	0.9959	0.0277752	0.0277402
ENSG00000011009	4.74303	6.75405	0.509944	696	177	0.25431		0.111063	0.309569	0.358768	-0.27125	-0.45	-0.12625	-0.19	0.166763	0.1454	0.242033	52924.2	46002.8	0.946975	0.9953	0.0274942	0.0269864
ENSG00000139734	2.42998	5.40546	1.15347			0.157873	0.840221	0.101436	0.282743	0.358756	-0.0606897	0.01	-0.0668677	-0.08	0.293107	0.2175	0.214104	48610.7	39097.4	1.00645	0.9965	0.0287824	0.0255691
ENSG00000213965	3.97771	3.69902	-0.104793	1128	264	0.234043	0.779107	0.108108	0.301345	0.358752	-0.159091	-0.19	-0.150691	-0.22	0.186173	0.1665	0.22096	28540.5	41759.8	0.97905	1.00125	0.03176	0.0279539
ENSG00000009413	2.37466	5.50949	1.2142	9393	1203	0.128074	0.754114	0.10962	0.305588	0.35872	-0.137164	-0.14	-0.0853593	-0.08	0.236758	0.1795	0.204703	37020.2	38434.5	0.9979	0.9959	0.0266731	0.0255734
ENSG00000108239	3.21808	3.59754	0.160812	2328	564	0.242268		0.111404	0.310859	0.358374	0.0388889	0.01	-0.10018	-0.08	0.201474	0.1665	0.209125	40613.4	39255.3	0.9971	0.9953	0.0277833	0.0277391
ENSG00000172613				1176	183	0.155612		0.111858	0.312233	0.358253	-0.1575	-0.24	-0.136607	-0.19	0.3506	0.25235	0.2458	73387.4	46307.9	0.99245	0.9959	0.0291857	0.0265892
ENSG00000175455	4.60951	5.82557	0.337785	2739	474	0.173056	0.795803	0.106893	0.298564	0.358023	0.0870833	-0.015	-0.0617634	-0.08	0.212867	0.20175	0.205531	34471.2	37865	0.9971	0.9953	0.0270529	0.0271503
ENSG00000100350	8.16922	15.0835	0.8847	2055	552	0.268613	0.877597	0.0955109	0.267058	0.357641	-0.2268	-0.38	-0.14473	-0.19	0.223776	0.2204	0.233828	52625.3	45898.2	0.9953	0.9953	0.0302962	0.0278843
ENSG00000141424	5.38582	6.55676	0.283818			0.119709	0.872428	0.096438	0.269761	0.357493	-0.118462	-0.08	-0.052791	-0.05	0.335777	0.2872	0.22065	41217.9	41477.6	0.9959	0.9979	0.021327	0.0248722
ENSG00000075618	31.7388	39.7887	0.326112	1482	102	0.0688259	0.875589	0.0957509	0.267942	0.357357	-0.342	-0.38	-0.110648	-0.15	0.11844	0.1042	0.262483	37802.2	43700.2	1.0227	0.99245	0.0210494	0.029992
ENSG00000128283	3.42615	8.85933	1.37061	1176	294	0.25	0.844057	0.100769	0.282064	0.357255	-0.112667	-0.17	-0.130204	-0.15	0.3591	0.2326	0.224827	40756.2	45487.4	0.98735	0.99245	0.0210679	0.0263204
ENSG00000161677	19.6591	20.0106	0.0255643	567	214.5	0.378307		0.111785	0.313282	0.356818	-0.180909	-0.17	-0.171111	-0.25	0.192527	0.1329	0.271191	48512.6	52599.7	0.9849	0.9971	0.0280283	0.0258998
ENSG00000087266				1857	750	0.403877		0.112665	0.315784	0.35678	-0.0137838	-0.01	-0.103183	-0.18	0.211227	0.1665	0.22718	36765.7	42574.3	0.9971	0.9979	0.0261544	0.0269771
ENSG00000134748	5.73344	11.6108	1.01799	939	514.5	0.547923	0.824227	0.103758	0.291256	0.356242	-0.0682143	-0.075	0.0014377	0	0.175136	0.13695	0.202131	54355.8	39664.7	0.998275	0.9953	0.0294187	0.0264916
ENSG00000257923	3.18857	3.51698	0.141428	4551	964.5	0.211931	0.818215	0.104301	0.292831	0.35618	0.037907	0.01	-0.0748846	-0.08	0.255993	0.1665	0.231914	33387.3	43211.2	1.0227	0.9979	0.0226095	0.0249382
ENSG00000177200	1.63584	2.38953	0.546692	8694	1195.5	0.137509		0.110129	0.309374	0.355975	-0.0315942	0.01	-0.0672464	-0.08	0.20672	0.1694	0.206325	34314.8	36433.8	0.999575	0.9953	0.0209248	0.0262304
ENSG00000197965	6.12119	6.37	0.0574822	810	123	0.151852	0.824777	0.102652	0.288491	0.355824	0.111667	0.31	-0.12163	-0.14	0.202767	0.2599	0.235903	40215.8	42081.5	0.974475	0.9937	0.0384172	0.0254918
ENSG00000100300						0.2	0.864735	0.0975057	0.274043	0.355804	-0.035	-0.155	-0.217294	-0.32	0.263575	0.2487	0.245591	34639	48540.6	1.03523	1.00385	0.0236266	0.0266415
ENSG00000134504						0.200346	0.801539	0.105434	0.297309	0.354627	-0.16087	-0.19	-0.0916513	-0.16	0.207691	0.1665	0.220056	38345	41004	0.9971	0.99255	0.0269837	0.0274324
ENSG00000105877				13551	1825.5	0.134713		0.113954	0.321618	0.354315	-0.0165138	0.01	-0.101291	-0.14	0.233568	0.1572	0.225175	43870.1	40948.2	0.960925	0.998125	0.0225255	0.0263397
ENSG00000118200				4470	646.5	0.144631	0.83032	0.101587	0.286862	0.354131	0.0255	0.01	-0.0467785	-0.05	0.199565	0.1665	0.206588	26497.9	37668.9	0.9995	0.9979	0.0301486	0.0281108
ENSG00000157890				3423	469.5	0.13716		0.112842	0.318649	0.354126	-0.01875	-0.01	-0.0759597	-0.05	0.206567	0.1776	0.211524	41747.1	42896.1	0.9953	0.99255	0.0216713	0.0260825
ENSG00000019144	12.2383	8.85366	-0.467056	4134	1747.5	0.422714		0.109419	0.309001	0.354105	-0.058875	-0.05	-0.0814731	-0.1	0.227437	0.198	0.230798	44352	43427.2	0.9953	0.9953	0.029938	0.0278014
ENSG00000166046				1560	211.5	0.135577	0.680224	0.110448	0.311938	0.35407	-0.220769	0.01	-0.0981923	-0.14	0.314762	0.2238	0.221872	34696.2	40609.7	1.01235	0.9953	0.0349995	0.0255191
ENSG00000142408				1278	187.5	0.146714		0.113882	0.321711	0.35399	0.138889	0.01	-0.159225	-0.17	0.337867	0.3942	0.234182	28972.8	42820.1	0.9971	0.9971	0.0294146	0.0276414
ENSG00000112118	3.62482	6.1414	0.760658	2562	730.5	0.285129	0.894819	0.0861777	0.243982	0.353214	-0.0774286	-0.19	-0.0447775	-0.05	0.257537	0.2184	0.250418	37210.6	40201.6	0.9975	0.99835	0.0257962	0.0267147
ENSG00000178904	2.92523	4.00254	0.452367	2151	324	0.150628	0.776918	0.106588	0.301833	0.353136	-0.0552632	-0.14	-0.167336	-0.16	0.188668	0.1572	0.207706	39281.2	40789.7	1.10698	0.9979	0.017234	0.0293647
ENSG00000158163				2304	556.5	0.241536		0.113249	0.32081	0.353008	0.179333	0.13	-0.0380469	-0.04	0.24182	0.16795	0.246954	38875.8	42102.5	0.979	0.99255	0.0385694	0.0280376
ENSG00000151176	21.9759	33.6185	0.613333	1770	306	0.172881	0.824227	0.102518	0.290537	0.352858	-0.360667	-0.53	-0.159915	-0.19	0.254293	0.2204	0.261569	48205.5	46473.2	0.99245	0.99255	0.022812	0.0271569
ENSG00000278311	2.72387	3.86089	0.503276	2094	450	0.2149	0.809342	0.104231	0.295445	0.352793	0.0733333	0.015	-0.00944126	-0.01	0.204196	0.1694	0.206383	38564.4	39987.1	0.9959	0.9979	0.0279813	0.0249119
ENSG00000121753				4758	1222.5	0.256936		0.112812	0.32	0.352539	-0.0503509	-0.16	-0.154218	-0.19	0.247107	0.2009	0.242043	39345.5	44286.4	0.9948	0.9956	0.0241043	0.0283816
ENSG00000114739	5.76643	7.04364	0.288642	1539	321	0.208577	0.775344	0.106289	0.301893	0.352076	-0.0553333	-0.05	-0.0766082	-0.08	0.282133	0.1694	0.243863	30404.9	42376.7	1.03855	0.9965	0.0162416	0.0251794
ENSG00000047056	2.65517	4.58798	0.789053	1731	330	0.190641		0.110753	0.314767	0.351858	0.04	0.05	-0.0841941	-0.05	0.175206	0.1558	0.235762	49999.1	44266.2	0.9962	0.9971	0.0240759	0.0253189
ENSG00000115844				987	156	0.158055	0.811329	0.103658	0.294809	0.35161	-0.181667	-0.145	-0.127781	-0.16	0.237617	0.16475	0.236922	28965.5	43554.1	0.98715	0.99255	0.0252162	0.0265172
ENSG00000081791	16.4202	25.4201	0.630499	1548	322.5	0.208333	0.824646	0.101522	0.289232	0.351004	-0.0877273	-0.095	-0.131182	-0.14	0.266395	0.2226	0.211818	59088	46187.5	0.991625	0.9959	0.0280673	0.0267155
ENSG00000173402	4.98486	7.1363	0.517622	2688	694.5	0.258371	0.878344	0.0937168	0.267028	0.350963	-0.0286486	-0.05	-0.10385	-0.17	0.291516	0.2204	0.24433	35672.3	40391.8	1.01155	0.9953	0.0253062	0.0266769
ENSG00000109099	5.97432	6.39104	0.0972781	654	117	0.178899		0.108463	0.309286	0.350688	-0.0257143	-0.19	-0.104771	-0.14	0.219271	0.1419	0.216263	33224.2	45732.3	0.9971	0.9971	0.0258797	0.0270176
ENSG00000196233	3.31777	4.16666	0.328679	4674	594	0.127086	0.863123	0.0965561	0.275702	0.350219	0.0751351	0.01	-0.0198973	-0.04	0.216781	0.2066	0.21366	31878.6	40811.9	0.979	0.9953	0.0318245	0.0260281
ENSG00000123179				621	27	0.0434783	0.822727	0.102406	0.292441	0.350175	0.74	0.74	-0.202995	-0.22	0.1694	0.1694	0.232142	52815.2	42777.4	0.9971	0.99835	0.0335497	0.0266401
ENSG00000179918	1.82765	3.01971	0.724423	1347	295.5	0.219376	0.852324	0.098239	0.280545	0.350172	-0.120833	-0.15	-0.142494	-0.17	0.216525	0.1832	0.241041	47707.7	42449.9	1.02117	1.00645	0.0209401	0.0264309
ENSG00000128923	4.4816	3.83369	-0.225282	1866	186	0.0996785		0.11157	0.318639	0.350146	-0.163	-0.26	-0.0682476	-0.08	0.26693	0.1797	0.213595	77501.3	39915.7	0.9849	0.9971	0.0321485	0.0265902
ENSG00000100242	6.85648	6.62632	-0.0492602	2217	603	0.271989	0.824227	0.101453	0.290086	0.349733	-0.180323	-0.22	-0.107145	-0.15	0.194187	0.1572	0.245671	55491.7	45750.9	1.00575	0.9953	0.0250532	0.0278084
ENSG00000175305	3.4527	2.80758	-0.298394	1215	73.5	0.0604938	0.801539	0.10386	0.297382	0.349248	0.015	-0.075	-0.0799753	-0.08	0.243917	0.13695	0.203324	48897.6	37066.5	0.9971	0.9956	0.0339784	0.025982
ENSG00000166326	5.05736	5.33564	0.0772782	1035	111	0.107246	0.777303	0.10522	0.301382	0.349124	0.255	0.33	0.101362	0.04	0.278975	0.22685	0.229541	31732	39080	0.96315	0.9971	0.0296464	0.0271988
ENSG00000119685				3846	871.5	0.226599		0.107675	0.308464	0.34907	-0.0815909	-0.05	-0.0855616	-0.08	0.219034	0.18225	0.214873	40872.4	41256	0.979	0.9953	0.0304382	0.0264082
ENSG00000145868	2.06734	3.29025	0.670426	3567	837	0.234651	0.824518	0.100975	0.289299	0.349033	-0.0987755	-0.1	-0.0605719	-0.08	0.203073	0.1795	0.221139	47960.4	39516.8	0.99245	0.99245	0.0261799	0.0275354
ENSG00000261221				3180	564	0.177358		0.108064	0.309643	0.348996	-0.26913	-0.38	-0.169009	-0.25	0.168261	0.1092	0.232358	37327.4	46045.1	0.945325	0.99245	0.0283719	0.0265174
ENSG00000196526				2445	496.5	0.203067		0.10894	0.312222	0.348919	-0.0311538	-0.07	-0.0513252	-0.05	0.247712	0.21065	0.233106	44420.3	42067.9	0.9908	0.9953	0.0319994	0.0261049
ENSG00000116525				1428	376.5	0.263655		0.109329	0.313808	0.348395	-0.098	-0.22	-0.0833193	-0.08	0.203093	0.1627	0.246496	47872.3	45584.9	0.9937	0.9971	0.0310517	0.028119
ENSG00000059145	4.51994	13.0973	1.53489	2202	622.5	0.282698		0.106757	0.306726	0.348054	-0.063	-0.17	-0.106199	-0.14	0.207233	0.1665	0.233174	40000.8	45813.6	1.01458	1.00125	0.0274505	0.0272355
ENSG00000204104	5.50125	6.80499	0.306834	2076	634.5	0.305636	0.706247	0.107685	0.309521	0.347908	0.0912121	0.02	0.0372254	0.01	0.219176	0.1665	0.237416	36857.2	35334.3	1.00125	0.9959	0.0249514	0.0259997
ENSG00000198722				13023	1182	0.0907625	0.821857	0.101962	0.293115	0.347858	0.0258462	-0.05	-0.0621792	-0.05	0.208731	0.1665	0.217674	33708.8	38423.2	0.979	0.9971	0.0371549	0.0278364
ENSG00000177042	9.95444	11.4612	0.203342	633	117	0.184834	0.730177	0.106863	0.307295	0.347753	-0.171429	-0.22	-0.209573	-0.32	0.205786	0.1869	0.215292	7501.51	50873.5	0.9971	0.9971	0.0316146	0.0286202
ENSG00000214706	8.07061	14.8831	0.882923	1329	409.5	0.308126	0.811329	0.102579	0.295142	0.347558	0.020625	0.05	-0.134334	-0.17	0.247262	0.21895	0.240877	51440.8	50427.8	0.995225	0.99835	0.0295626	0.0265287
ENSG00000073169	18.3798	31.6136	0.782426	2010	610.5	0.303731	0.824518	0.100394	0.289646	0.34661	-0.127742	-0.05	-0.173746	-0.22	0.2841	0.2238	0.248149	51713.3	44419.7	0.99245	0.9971	0.027544	0.0280645
ENSG00000105404				558	129	0.231183	0.854589	0.0969222	0.279741	0.346472	0.024	-0.38	-0.217957	-0.32	0.09804	0.0778	0.27519	21011.5	45532.9	1.01533	0.9971	0.0282791	0.0268237
ENSG00000138495	7.07708	5.25239	-0.430182	297	54	0.181818	0.80305	0.102782	0.296707	0.346411	-0.315	-0.315	-0.0161616	-0.1	0.27585	0.27585	0.193281	78260.6	32933.1	1.0522	1.0138	0.0205171	0.0278498
ENSG00000077684	2.87562	5.95584	1.05043	2529	703.5	0.278173	0.818215	0.101684	0.293851	0.346038	-0.00692308	0.01	-0.0444484	-0.05	0.249649	0.1694	0.241228	47526	41893.2	0.9937	0.9953	0.0273616	0.0273078
ENSG00000012048	4.03454	4.98466	0.305093	5658	492	0.0869565	0.869123	0.0948063	0.274152	0.345817	0.118857	0.05	-0.0345705	-0.05	0.187597	0.1694	0.207472	47150.5	41285	1.0138	0.9959	0.0232203	0.0258612
ENSG00000162413	1.65563	2.8378	0.777391	1794	337.5	0.188127	0.832228	0.0989297	0.286511	0.345291	-0.283333	-0.34	-0.169615	-0.25	0.258773	0.2204	0.261427	47408.4	44404.4	1.00125	0.9953	0.0273641	0.0268533
ENSG00000178927				573	112.5	0.196335		0.10583	0.306676	0.345087	-0.345	-0.33	-0.142984	-0.17	0.140633	0.12335	0.259765	37122.3	50494.2	1.00575	0.9971	0.0179389	0.0257786
ENSG00000070614	3.77536	5.37122	0.508636	2649	396	0.14949		0.105905	0.306986	0.344983	-0.0347059	-0.05	-0.129162	-0.17	0.231753	0.2214	0.252152	50144.6	44064.5	1.00178	0.9953	0.0347738	0.0288195
ENSG00000113716				4617	1014	0.219623	0.852776	0.096739	0.280433	0.344963	-0.0531373	-0.05	-0.123132	-0.16	0.245178	0.2184	0.23358	39560.4	44811.1	0.9971	0.99255	0.0289239	0.028091
ENSG00000170145	2.4841	3.3109	0.414502	2781	640.5	0.230313	0.824227	0.100209	0.290541	0.344906	-0.0506452	0.02	-0.124423	-0.15	0.281932	0.2872	0.236487	49024.9	43111.3	0.968	1.00125	0.0382966	0.0271688
ENSG00000128590	2.44478	5.71515	1.22509	672	63	0.09375		0.10766	0.312199	0.344846	0.015	-0.09	-0.0752679	-0.05	0.17935	0.1939	0.209192	25691.8	32388.9	0.97905	0.9953	0.0339599	0.0261813
ENSG00000198914				1503	135	0.0898204		0.108931	0.315915	0.34481	-0.302	-0.38	-0.11022	-0.05	0.18054	0.1572	0.269542	44281.3	45200.8	0.993925	0.9959	0.023675	0.0267333
ENSG00000123908	4.87492	5.23411	0.102567	2580	582	0.225581	0.847671	0.0971624	0.282144	0.344371	-0.024375	-0.165	-0.106965	-0.08	0.232669	0.18875	0.254664	55747.4	42539.8	1.0776	0.998125	0.0187334	0.0255972
ENSG00000133065	5.27859	18.4119	1.80241	1542	240	0.155642		0.105308	0.306068	0.344068	0.0209091	-0.05	-0.174397	-0.19	0.263991	0.2055	0.25841	42757.6	45040.3	0.9971	0.99245	0.0315394	0.0295864
ENSG00000151726	4.36664	9.64684	1.14353	2097	447	0.213162	0.831855	0.0987278	0.286984	0.344018	-0.100455	-0.02	-0.109986	-0.08	0.263277	0.2555	0.235772	38938.5	40416.5	0.9959	0.99255	0.0293554	0.0277389
ENSG00000091844	3.70154	3.8838	0.0693457	633	115.5	0.182464		0.110394	0.320929	0.343982	-0.29	-0.175	-0.0788152	-0.11	0.30545	0.21625	0.198108	32648.9	40313.9	0.995175	0.9979	0.0256071	0.0248238
ENSG00000123989	11.5213	12.6919	0.139607	2328	600	0.257732	0.830347	0.0989192	0.287639	0.3439	-0.403846	-0.44	-0.165387	-0.22	0.231296	0.14275	0.251492	51897.4	46732	1.0432	1.00125	0.0251196	0.0256785
ENSG00000099341	24.9437	53.2273	1.09349	1062	433.5	0.408192	0.893092	0.0869258	0.252867	0.343761	-0.2055	-0.17	-0.132288	-0.17	0.26151	0.19945	0.227085	40126.8	41444.4	0.9945	0.99245	0.0296073	0.0281605
ENSG00000172977	3.89868	5.60718	0.524288	1641	525	0.319927	0.83573	0.0979211	0.285003	0.343579	0.10913	0.01	-0.0619196	-0.05	0.240865	0.2175	0.226665	47392.1	39976.8	0.968	0.9953	0.0257129	0.0264262
ENSG00000107833	18.7943	31.3961	0.740289	537	166.5	0.310056	0.886674	0.0897992	0.261412	0.343515	-0.0428571	0.01	-0.0903352	-0.165	0.205743	0.2214	0.239413	69923.2	43791.1	0.993875	0.9953	0.0268945	0.0280907
ENSG00000107816	4.47308	8.39596	0.908428	2010	1224	0.608955	0.824227	0.10019	0.291674	0.343499	0.0646939	-0.04	-0.087194	-0.08	0.242586	0.198	0.241082	37126.5	42388.8	1.01825	1.00575	0.0265202	0.0280449
ENSG00000086062	4.21545	3.75965	-0.165087	1197	235.5	0.196742	0.824777	0.0994112	0.289483	0.343409	-0.0983333	-0.235	-0.175764	-0.19	0.195867	0.16185	0.23783	34749.3	42431.6	0.985725	0.9971	0.0291531	0.0267
ENSG00000144579	13.5441	14.1084	0.0588914	807	391.5	0.48513	0.720039	0.105687	0.307796	0.343368	-0.05	-0.05	-0.115316	-0.16	0.350925	0.266	0.2662	31830.2	46366	0.979	1.00125	0.0352238	0.0267062
ENSG00000176105	7.37701	5.01767	-0.556018			0.134791	0.782701	0.103314	0.300913	0.343336	-0.204167	-0.17	-0.0783971	-0.08	0.302092	0.24145	0.213652	16321.5	35105	0.9582	0.9937	0.0307178	0.0257006
ENSG00000105204				2070	666	0.321739		0.107613	0.313483	0.343282	-0.149643	-0.19	-0.129638	-0.17	0.20715	0.2082	0.231612	43056.4	43556.5	1.02048	1.00125	0.026787	0.0268332
ENSG00000105671	48.531	70.1347	0.531224	1452	423	0.291322	0.875589	0.09313	0.271322	0.343246	0.0357895	0.02	-0.0833058	-0.05	0.295958	0.2996	0.262495	42882	44482.4	0.99245	0.99245	0.0310893	0.0289834
ENSG00000148358	3.96546	4.96878	0.325402	1803	148.5	0.0823627	0.824327	0.0993697	0.290147	0.342481	-0.0188889	-0.16	-0.131265	-0.15	0.231856	0.2326	0.227153	45782	41463.7	0.979	0.9956	0.030459	0.0264685
ENSG00000185621				2055	430.5	0.209489		0.107935	0.31517	0.342467	0.0295238	0.01	-0.0990511	-0.14	0.222914	0.2214	0.218658	50606.4	43066.6	0.979025	0.99255	0.0270726	0.0268323
ENSG00000072518	2.6303	4.90832	0.900003	2367	937.5	0.396071	0.825439	0.098858	0.288852	0.342244	-0.0731707	-0.15	-0.100596	-0.16	0.217554	0.1795	0.238938	38548.6	43906.9	0.9953	0.9937	0.0294308	0.0276871
ENSG00000160211				1746	262.5	0.150344	0.875461	0.0929702	0.271829	0.342018	0.0842857	0.175	-0.133935	-0.17	0.203779	0.1559	0.25079	38528.3	43116.3	1.0238	0.9937	0.0219963	0.026157
ENSG00000166946	7.00933	9.62305	0.457217	1083	208.5	0.192521	0.784037	0.102639	0.300139	0.341973	0.0133333	-0.05	-0.084903	-0.15	0.373067	0.2872	0.242332	40970.1	44055.1	0.9979	0.9953	0.0219235	0.026258
ENSG00000174915	8.08521	15.3324	0.923227	1464	267	0.182377	0.818124	0.100546	0.294161	0.341805	-0.06	-0.015	-0.112152	-0.17	0.2319	0.188	0.248183	36200.1	42954.3	0.995175	0.9908	0.0248369	0.0259314
ENSG00000167258	2.28632	3.49342	0.611609	4473	1026	0.229376	0.878344	0.0920362	0.269286	0.341779	-0.027963	0.01	-0.0532864	-0.05	0.173417	0.1419	0.20683	40805.1	40492.3	0.9971	0.9953	0.0274217	0.0260366
ENSG00000124608	3.33334	5.71934	0.778881	2958	1102.5	0.372718	0.857208	0.0952673	0.278802	0.341702	-0.129608	-0.17	-0.137677	-0.17	0.241824	0.198	0.264998	49812.6	43479.6	0.97225	1.00125	0.0219768	0.0254868
ENSG00000103199				1443	573	0.397089		0.105779	0.309933	0.341297	-0.0839286	-0.05	-0.0709356	-0.065	0.281032	0.17445	0.23839	34805	42491.9	0.99245	0.99245	0.028652	0.0274509
ENSG00000149485	50.5914	66.4258	0.392851	1506	327	0.217131	0.856779	0.0953169	0.279479	0.341052	-0.036	-0.17	-0.145956	-0.19	0.2403	0.2204	0.241768	50634.8	45105	1.0138	1.0035	0.0242972	0.0262664
ENSG00000118058	3.64651	7.44271	1.02931	12018	2437.5	0.202821	0.835209	0.0973776	0.285618	0.340937	-0.0356061	0.01	-0.0747154	-0.08	0.21338	0.17445	0.211859	37088.2	39010.9	0.99275	0.993125	0.0358102	0.0277227
ENSG00000181104				1278	225	0.176056	0.816999	0.10036	0.294399	0.340899	-0.329091	-0.34	-0.218216	-0.25	0.202818	0.2214	0.217874	47622.4	47955.6	0.9937	0.9959	0.0261498	0.0239668
ENSG00000198863	2.8141	6.93711	1.30166	1842	547.5	0.297231	0.77598	0.102728	0.301363	0.340878	0.00875	-0.065	-0.111156	-0.15	0.281121	0.24635	0.249834	46353.4	43834	0.99245	0.9945	0.0327299	0.0265989
ENSG00000182253				4698	1276.5	0.271711		0.107786	0.316268	0.340806	0.08	0.01	-0.0536079	-0.05	0.234946	0.1665	0.240137	32537.5	39884	0.9849	0.9953	0.0295193	0.027156
ENSG00000139624	6.68916	9.01957	0.431233	1179	282	0.239186	0.760598	0.103632	0.304192	0.340679	-0.315714	-0.35	-0.131476	-0.16	0.317186	0.2469	0.21645	49855.6	40626.9	0.9953	0.9971	0.0309953	0.0274085
ENSG00000069998	8.3336	9.03041	0.115852	1272	427.5	0.336085	0.871424	0.0934817	0.274451	0.340614	-0.152857	-0.16	-0.166651	-0.17	0.321833	0.2238	0.258209	34741.8	44098.4	0.9979	0.9971	0.0266062	0.0268783
ENSG00000164056				960	192	0.2		0.106303	0.312096	0.34061	-0.115833	-0.1	-0.0678437	-0.08	0.207075	0.1572	0.203421	23845.5	41914.3	0.99865	0.9959	0.0254051	0.0259565
ENSG00000162836				1287	219	0.170163		0.104565	0.307076	0.340519	0.0375	0.02	-0.129441	-0.17	0.384983	0.2872	0.250573	51478.4	41253.9	1.01825	1.00125	0.0238465	0.0244976
ENSG00000150990	9.96361	16.038	0.686753	3474	1162.5	0.334629	0.862217	0.0945316	0.277732	0.34037	-0.269455	-0.36	-0.0964853	-0.17	0.306405	0.2214	0.252921	60942.8	45132.1	0.979	0.99255	0.0321735	0.0279065
ENSG00000126062	2.32095	39.8329	4.10117	1056	160.5	0.151989	0.82991	0.098193	0.288695	0.340128	-0.427143	-0.5	-0.232841	-0.34	0.307057	0.2009	0.268243	46946.4	50269.7	1.01533	0.9959	0.0252397	0.0251541
ENSG00000170542				1131	148.5	0.1313		0.107815	0.317033	0.340075	-0.0936364	-0.08	-0.120849	-0.15	0.216527	0.2204	0.234497	58863	44959.4	1.00385	0.9979	0.0327401	0.0289215
ENSG00000149532	3.70062	6.85029	0.888396	1545	669	0.43301	0.867144	0.0938458	0.2764	0.339529	0.0796667	0.01	-0.103204	-0.15	0.23849	0.2238	0.20898	43627.3	42455.4	0.993075	0.9953	0.0299808	0.0278506
ENSG00000136052				1722	63	0.0365854		0.105452	0.310988	0.339087	0.382	0.49	-0.122439	-0.14	0.2385	0.2326	0.216896	14797.4	37528.7	0.9937	0.99245	0.0304379	0.0288112
ENSG00000184207	11.5183	20.2644	0.815021	966	177	0.18323	0.853563	0.0953603	0.281319	0.338976	-0.478571	-0.53	-0.186025	-0.22	0.150343	0.1042	0.272281	73869.6	44290.1	1.00645	0.9959	0.0282963	0.0274724
ENSG00000054282	4.90091	8.77209	0.839873	2142	303	0.141457		0.103404	0.305054	0.338968	0.053	0.02	-0.0152661	-0.01	0.219315	0.192	0.222633	46272.1	41507.1	0.985725	0.9979	0.0277088	0.0265641
ENSG00000146909	3.21793	3.59597	0.160249	2583	603	0.233449	0.853563	0.0951837	0.280842	0.338923	0.0266667	0.01	-0.0437631	-0.05	0.254652	0.2872	0.228315	41708	42752	0.979	0.9953	0.0291315	0.0262221
ENSG00000170571	6.19387	9.56628	0.627118	984	100.5	0.102134		0.104859	0.309574	0.338719	-0.0985714	-0.37	-0.110854	-0.14	0.1606	0.1665	0.199173	35402.9	43869.5	0.9959	0.9959	0.0308889	0.0265922
ENSG00000221978	4.36311	7.66769	0.813435	1563	748.5	0.478887	0.831855	0.0972285	0.287561	0.338115	0.0497222	0.08	-0.0953551	-0.14	0.229153	0.2175	0.228836	52272.3	41926.7	0.985725	0.9979	0.0376343	0.026005
ENSG00000181284				1527	441	0.288802		0.104724	0.309736	0.338108	-0.0747059	-0.08	-0.178527	-0.25	0.235135	0.1419	0.221731	55948.5	44340.2	0.979	0.99255	0.0327285	0.028618
ENSG00000103381				945	234	0.247619		0.104599	0.309541	0.337915	-0.102308	-0.16	-0.0525079	-0.04	0.301138	0.2214	0.250321	60083.9	44667.1	0.9735	0.99245	0.0297924	0.028953
ENSG00000174851				882	156	0.176871	0.879836	0.0904973	0.268017	0.337655	-0.221429	-0.05	-0.226293	-0.32	0.187986	0.1627	0.266472	50462	49079.2	0.9975	0.9971	0.0234684	0.0278051
ENSG00000082269	1.98594	3.83498	0.949398	4548	220.5	0.0484828		0.101852	0.301775	0.337509	-0.185385	-0.14	-0.088562	-0.08	0.141646	0.1329	0.199801	32299.5	38321.8	0.979	0.9959	0.0222996	0.0253396
ENSG00000187140				1437	145.5	0.101253		0.104816	0.310873	0.337167	0.0683333	-0.035	-0.178309	-0.205	0.1499	0.12345	0.242985	34471.9	40221.7	1.01095	0.9953	0.0301774	0.0262417
ENSG00000197943				3798	870	0.229068	0.754114	0.102471	0.304416	0.336613	0.113953	0.08	-0.0530648	-0.05	0.240642	0.1869	0.235437	37896.2	42217.9	0.979	0.9908	0.0338214	0.0301378
ENSG00000105357	7.16772	18.6664	1.38086	6111	3028.5	0.495582	0.799881	0.10018	0.29765	0.336568	-0.105267	-0.05	-0.054001	-0.05	0.261158	0.2214	0.251108	54919.8	43603.7	0.9937	0.9971	0.0280555	0.0258661
ENSG00000110497				3897	1152	0.295612	0.857208	0.0942283	0.279977	0.336557	-0.105484	-0.09	-0.114442	-0.15	0.201129	0.16055	0.220611	42739.5	43434.5	0.977575	0.9937	0.0234917	0.0260399
ENSG00000133884	3.21144	4.35826	0.440535	1728	409.5	0.236979	0.841789	0.0958188	0.284759	0.336491	-0.1315	-0.15	-0.0926389	-0.15	0.23419	0.227	0.219283	38423.5	39846.7	0.9971	0.9953	0.0352988	0.024052
ENSG00000175445				1428	106.5	0.0745798		0.107425	0.31932	0.336419	-0.138333	-0.115	-0.0853782	-0.08	0.182717	0.16185	0.2294	40307.2	42442	1.0149	0.9979	0.0331361	0.0273737
ENSG00000178719	29.3908	15.7993	-0.895501	1116	123	0.110215	0.877597	0.0911694	0.271082	0.336316	0.32	0.24	-0.213952	-0.22	0.27562	0.2238	0.241616	33894.3	42059	0.9937	0.99245	0.0313825	0.0274526
ENSG00000159055	4.41459	5.11603	0.212746			0.160256	0.830539	0.0966653	0.287857	0.33581	-0.27	-0.25	-0.0801282	-0.1	0.1428	0.1086	0.232488	23374.2	44471.8	0.993925	0.9953	0.0348939	0.0272395
ENSG00000138074	6.88076	8.03226	0.223238	1908	315	0.165094	0.860734	0.0936431	0.278899	0.335759	-0.350714	-0.355	-0.251588	-0.25	0.234786	0.19345	0.26628	59948.5	45022.2	0.979375	0.9959	0.0249369	0.0270482
ENSG00000156675	2.66522	3.8455	0.52892	3852	462	0.119938	0.83032	0.0967271	0.288425	0.335363	0.0203448	-0.05	-0.0616667	-0.08	0.239586	0.2214	0.223096	41484.4	42794.2	0.9908	0.9953	0.0267564	0.0275156
ENSG00000178149				1632	256.5	0.157169		0.101656	0.304194	0.334182	-0.035	-0.035	-0.175735	-0.22	0.246883	0.17445	0.24304	46935.4	48650.1	0.9937	0.9971	0.0351405	0.0277787
ENSG00000112658	3.13993	2.54661	-0.302155	1527	274.5	0.179764	0.811329	0.0985732	0.295025	0.334118	-0.0363636	-0.05	-0.151493	-0.155	0.239055	0.2175	0.263757	38646.7	41739.9	0.9858	0.99835	0.0261013	0.0280192
ENSG00000168061	1.77583	3.44476	0.955907	1077	304.5	0.28273	0.824227	0.0971918	0.290937	0.334065	0.101429	0.155	-0.207939	-0.34	0.171479	0.1419	0.256976	26446.7	47821.4	0.9979	1.00645	0.0276934	0.0248108
ENSG00000135801	2.73479	4.57765	0.743173	1770	346.5	0.195763	0.825439	0.0966196	0.28947	0.333781	-0.318824	-0.34	-0.113847	-0.15	0.269941	0.2238	0.233045	69448.4	44072.6	1.01825	0.9937	0.0299194	0.0264792
ENSG00000066135	3.46566	2.98775	-0.214071	3195	709.5	0.222066	0.875589	0.0910702	0.273104	0.333464	-0.0654286	-0.05	-0.0676714	-0.08	0.193694	0.1627	0.228075	49662.7	41034.9	0.9953	0.99255	0.0257748	0.0279505
ENSG00000127452	2.31612	4.02751	0.798176	981	346.5	0.353211		0.101344	0.303976	0.333395	-0.126111	-0.28	-0.153853	-0.22	0.23335	0.1954	0.248931	49245.8	48641.1	0.9745	0.9979	0.0242365	0.0277363
ENSG00000142949	13.8712	30.4671	1.13517	5724	1303.5	0.227725	0.893092	0.085483	0.256674	0.333042	-0.0801724	-0.125	-0.10967	-0.16	0.281874	0.198	0.262975	43184	41560.9	0.979	0.99245	0.0267628	0.0275015
ENSG00000114933				3084	612	0.198444		0.102385	0.307467	0.332996	-0.0691176	-0.065	-0.0857004	-0.08	0.232426	0.18745	0.214576	43755.7	41529.6	0.9745	0.9953	0.0278878	0.026991
ENSG00000126456	4.75344	40.5567	3.0929	1359	364.5	0.268212	0.835209	0.0953085	0.286244	0.332962	0.0627778	0.05	-0.0971965	-0.1	0.229511	0.2175	0.227623	58249	42323.1	0.99945	0.9953	0.0298181	0.0286819
ENSG00000082014				1452	525	0.36157		0.102321	0.307449	0.332807	-0.042	0.01	-0.0892562	-0.05	0.307684	0.2872	0.248214	48446.7	41542.2	0.9953	0.9971	0.028414	0.0278291
ENSG00000173898				7194	3061.5	0.425563	0.856769	0.0935169	0.281015	0.332783	-0.0831818	-0.1	-0.0642327	-0.05	0.284359	0.2214	0.259046	49368.8	45308.6	0.97905	0.9937	0.0340101	0.0283791
ENSG00000143442	2.1748	3.2654	0.586381	4281	856.5	0.20007	0.872236	0.0915726	0.275198	0.332752	-0.0680488	-0.1	-0.111338	-0.15	0.249059	0.2175	0.23635	47048.4	41954.6	0.979	0.9953	0.033066	0.0277061
ENSG00000167491	8.19974	14.6456	0.836815	1905	576	0.302362	0.882394	0.0886758	0.266666	0.332535	-0.0910345	-0.14	-0.110598	-0.08	0.279386	0.1665	0.247823	24143.2	44989.8	0.9948	0.9945	0.0323262	0.025278
ENSG00000068308	7.20074	15.1689	1.0749	1716	520.5	0.303322	0.872236	0.0915822	0.275428	0.332508	0.0338095	-0.05	-0.0945629	-0.14	0.231367	0.2214	0.256082	47009.4	37850.5	0.99245	0.9971	0.0342836	0.0293445
ENSG00000171914				7629	1033.5	0.13547		0.102072	0.307013	0.33247	0.0198182	-0.01	-0.0892489	-0.08	0.28882	0.2326	0.257536	30040.2	45349.2	0.968	0.9953	0.0275485	0.0260045
ENSG00000186635				4353	1369.5	0.314611	0.844057	0.0944699	0.2844	0.332173	-0.0872881	-0.08	-0.10071	-0.17	0.187283	0.1694	0.249028	60588.4	43146.8	0.9582	0.9953	0.0289164	0.027341
ENSG00000160613	2.23667	4.31323	0.947415	2358	549	0.232824		0.102583	0.309241	0.331726	-0.130333	-0.15	-0.0798473	-0.05	0.2275	0.2009	0.251382	49410.5	44176.7	0.9908	0.99245	0.0453674	0.0295711
ENSG00000133313	11.8971	21.4704	0.851738			0.148109	0.855476	0.0932853	0.281276	0.33165	-0.0635714	-0.045	-0.0720378	-0.05	0.241279	0.21065	0.259923	37842.4	39691	1.0103	0.9971	0.0270356	0.0266035
ENSG00000074047				4761	873	0.183365		0.100263	0.302456	0.331496	-0.156829	-0.19	-0.121424	-0.16	0.259941	0.2175	0.247069	44525.3	46142.5	0.9979	0.9971	0.0274665	0.0274414
ENSG00000100949	8.61967	8.95695	0.0553748	1704	528	0.309859	0.797346	0.0988265	0.298167	0.331447	-0.0928	-0.17	-0.128327	-0.17	0.234544	0.1665	0.244214	36773.8	47304.6	0.9958	0.9953	0.0272101	0.0269546
ENSG00000107404	8.4299	13.295	0.657297	2088	844.5	0.404454		0.10001	0.301896	0.331274	0.000882353	-0.08	-0.0955172	-0.1	0.215782	0.198	0.245507	42306.8	45930.8	1.0054	0.9979	0.0232117	0.024598
ENSG00000188070	2.96169	37.6055	3.66645	2037	1075.5	0.527982		0.105096	0.317276	0.331246	-0.142766	-0.17	-0.0594551	-0.08	0.198611	0.2009	0.227654	44069.9	40304.8	0.9979	0.99255	0.0206226	0.0250458
ENSG00000136122	3.18026	4.05116	0.34919			0.092126	0.867007	0.0920407	0.277871	0.331235	-0.0363636	0.02	-0.0764252	-0.08	0.220936	0.1665	0.203101	31299.1	38303.7	1.011	0.99255	0.0239487	0.0266297
ENSG00000126453	6.32427	7.12227	0.171438	753	256.5	0.340637	0.808692	0.0979979	0.295858	0.331232	-0.104167	-0.235	-0.158127	-0.27	0.161075	0.10865	0.220058	59187.2	48705.4	0.9971	0.97905	0.0321045	0.0296407
ENSG00000115129				999	117	0.117117		0.103533	0.312715	0.331078	0.0283333	0.085	-0.10039	-0.145	0.259667	0.1382	0.240656	11619.5	43344.4	0.979	0.9971	0.0352911	0.0308191
ENSG00000092847	4.53863	7.28882	0.683429	2676	639	0.238789	0.83032	0.09556	0.288739	0.330957	0.0690323	0.01	-0.102029	-0.08	0.232448	0.1694	0.25476	47089.8	41197.2	0.99245	0.99245	0.0262722	0.0272305
ENSG00000107798	74.0497	71.8202	-0.0441038	1200	138	0.115	0.885938	0.0879783	0.265984	0.330765	-0.15625	0.01	-0.1231	-0.15	0.218963	0.2135	0.231173	24620.5	40764.6	0.9956	0.9953	0.0287877	0.0265985
ENSG00000265491	3.8597	4.80932	0.317346	915	225	0.245902	0.818124	0.0973056	0.294228	0.330715	-0.067	-0.06	-0.0871803	-0.09	0.17799	0.1423	0.197466	23873.3	38909.6	0.9953	0.9979	0.0231977	0.0252535
ENSG00000277972				384	150	0.390625	0.80305	0.0980348	0.296576	0.330556	0.095	-0.03	-0.169922	-0.19	0.188163	0.14145	0.246272	34736.8	42006.8	0.99245	0.9937	0.0294555	0.0269159
ENSG00000112146	6.7359	5.95642	-0.177425	1344	238.5	0.177455	0.817762	0.0971346	0.293988	0.330403	-0.262143	-0.36	-0.0963616	-0.14	0.157586	0.13695	0.214058	47685.9	39967.5	0.9937	0.9953	0.0280106	0.0268037
ENSG00000026025	11.4273	15.5739	0.446649	1401	306	0.218415	0.903481	0.0788585	0.239224	0.329643	0.0573333	0.02	-0.0810707	-0.16	0.212533	0.1665	0.248614	44033.1	44982.8	0.99245	0.99245	0.0260067	0.0290498
ENSG00000087903				2172	435	0.200276		0.101691	0.308553	0.329573	-0.0775	-0.065	-0.134848	-0.17	0.282375	0.25235	0.262667	45101.9	48484.7	1.01602	0.9937	0.0252196	0.0270829
ENSG00000111110				1545	400.5	0.259223		0.101691	0.308553	0.329573	-0.1685	-0.18	-0.0640583	-0.05	0.20877	0.173	0.229637	50116.5	40787.3	0.9979	0.9959	0.0219005	0.0257255
ENSG00000026297	9.95661	17.3542	0.801559	771	48	0.0622568	0.790845	0.0987198	0.299729	0.329363	0.163333	-0.05	-0.0612062	-0.05	0.166733	0.1665	0.203569	33730.9	42406	0.99075	0.9979	0.0448807	0.0265644
ENSG00000101444	37.7164	28.8002	-0.389114	1299	264	0.203233	0.903481	0.0810219	0.246142	0.329167	-0.062	-0.245	-0.0761201	-0.15	0.20837	0.19395	0.267175	36809.4	40396.1	1.01608	0.9953	0.0298902	0.0266569
ENSG00000119523	2.10965	3.04825	0.530977	1251	250.5	0.20024	0.822727	0.0963551	0.293043	0.328808	-0.106923	-0.41	-0.152686	-0.19	0.254669	0.2872	0.24659	48954.7	44180	0.968	0.99255	0.0254903	0.0265739
ENSG00000088899	9.85621	37.0088	1.90876	2022	910.5	0.450297		0.102632	0.312292	0.328642	0.00305556	-0.065	-0.0808457	-0.08	0.238972	0.2097	0.251641	37997	43632.5	0.99245	0.99255	0.0334245	0.0296251
ENSG00000138767	3.7415	4.3268	0.209686	1668	240	0.143885		0.101795	0.309747	0.32864	0.000769231	0.01	-0.102518	-0.14	0.213562	0.1419	0.221994	50236.6	39925.1	1.0389	0.9971	0.0195193	0.0262495
ENSG00000180611				1476	354	0.239837		0.101586	0.30916	0.328585	-0.134375	-0.15	-0.0839024	-0.14	0.2343	0.2115	0.24011	54412.4	42376.6	0.991625	0.99835	0.0266727	0.0268146
ENSG00000164715				4512	577.5	0.127992	0.835209	0.0943584	0.287283	0.328451	-0.177	-0.19	-0.0626995	-0.08	0.261397	0.21795	0.217487	57748.3	42094	1.01825	1.00125	0.0226779	0.0284844
ENSG00000103168	6.82545	11.359	0.734837	2610	754.5	0.28908	0.782701	0.0985275	0.300177	0.328231	-0.0451429	-0.14	-0.156057	-0.19	0.281557	0.2214	0.230699	36056	45121.1	1.0138	1.01155	0.0228465	0.0270149
ENSG00000124356	7.10405	11.5212	0.697579	1308	319.5	0.244266	0.851916	0.0928859	0.282997	0.328222	-0.209375	-0.255	-0.0602523	-0.05	0.251737	0.20165	0.22954	50943	38590.4	0.939775	0.99255	0.0238308	0.0256973
ENSG00000174279				1431	253.5	0.177149	0.867529	0.0910931	0.277601	0.328144	-0.027	-0.115	-0.189769	-0.235	0.18444	0.1172	0.221618	29298.1	45304.9	1.00645	0.9953	0.0303942	0.0268956
ENSG00000120093	2.71245	5.58718	1.04253	1296	156	0.12037		0.102535	0.312725	0.327875	-0.201429	-0.25	-0.142384	-0.15	0.161957	0.1086	0.218774	38304.9	41136.6	0.9959	0.993125	0.0254054	0.0283041
ENSG00000182022				1686	261	0.154804		0.100417	0.306803	0.327303	-0.000666667	-0.1	-0.0914057	-0.05	0.214553	0.2238	0.221442	40271.7	44259.6	1.03052	0.9937	0.0227079	0.0259568
ENSG00000088766	6.31787	5.83105	-0.115682	906	223.5	0.246689		0.100419	0.306887	0.327219	-0.179091	-0.19	-0.186391	-0.19	0.197718	0.2184	0.210763	44264.9	42009	1.01825	0.9979	0.019618	0.0255594
ENSG00000135541	5.26552	6.66223	0.339427	3591	504	0.140351	0.795398	0.0976126	0.29845	0.327065	0.0119231	0.01	-0.0240518	0.01	0.247915	0.2282	0.210507	23660.9	36800.5	0.980825	0.9937	0.0208664	0.0273499
ENSG00000125912	20.2477	31.5821	0.641346	1692	478.5	0.282801	0.882394	0.0880173	0.269159	0.327009	-0.2255	-0.405	-0.163794	-0.22	0.26761	0.2209	0.284505	51626.5	49489	0.99255	0.9937	0.0348378	0.0277763
ENSG00000162614				2028	400.5	0.197485		0.102281	0.313046	0.326727	0.0325926	0.01	0.0482988	0.01	0.159615	0.1419	0.194392	37893.1	35659.7	1.0463	0.9979	0.0160853	0.0262157
ENSG00000144354	3.22264	5.40217	0.745296	1353	445.5	0.329268	0.884285	0.0873261	0.267328	0.326662	0.0244444	0.02	-0.0635033	-0.05	0.217244	0.1572	0.21587	36746.6	38217.3	0.99835	0.9959	0.0246199	0.0261235
ENSG00000134815				3432	1185	0.34528	0.772039	0.0986386	0.302014	0.326602	-0.0686538	-0.17	-0.119747	-0.16	0.244773	0.20775	0.245592	43778.2	47620.6	0.968	0.9908	0.0279125	0.0281035
ENSG00000156011	2.81921	4.39662	0.641104	3144	291	0.0925573		0.102165	0.312818	0.326596	-0.0678947	0.01	-0.0389695	-0.05	0.187358	0.1489	0.216635	44274	39826.4	0.9937	0.9937	0.030087	0.0273946
ENSG00000147140	17.0224	22.9956	0.433923	1548	424.5	0.274225	0.897286	0.0811365	0.248488	0.326521	-0.103478	0.01	-0.0649031	-0.1	0.27597	0.2204	0.24077	37113	38893.7	0.99835	0.99075	0.0183069	0.0254664
ENSG00000073008	3.76163	5.49481	0.546713	1320	219	0.165909	0.822308	0.0959432	0.293977	0.326363	-0.237	-0.3	-0.177205	-0.19	0.29769	0.19345	0.261752	64285.2	45078.9	0.993925	0.9959	0.0250036	0.0260097
ENSG00000169992	5.3503	13.5354	1.33904	2508	522	0.208134		0.101089	0.309772	0.326332	0.00809524	-0.15	-0.171627	-0.22	0.249024	0.198	0.246155	40860.5	43739.3	0.99075	0.9959	0.0591899	0.0250294
ENSG00000139323	7.10281	6.54103	-0.118871	1437	126	0.0876827		0.100162	0.30725	0.325994	-0.01625	-0.055	-0.0951775	-0.14	0.209725	0.21795	0.211809	57189.3	36493.1	0.9931	0.99245	0.0244136	0.0265537
ENSG00000124562	29.7887	48.7968	0.71202	543	79.5	0.146409	0.886674	0.0864066	0.265387	0.325587	-0.354	-0.25	-0.153315	-0.19	0.13892	0.1167	0.240894	22721.6	32827	1.00008	0.9937	0.0313623	0.0248869
ENSG00000117155	4.08879	3.87686	-0.0767842	1845	184.5	0.1	0.824227	0.0953035	0.292777	0.325516	0.156667	0.05	-0.0332683	-0.01	0.230158	0.192	0.21608	48933.4	38190.3	1.0432	0.9975	0.018225	0.0269713
ENSG00000100626				1677	513	0.305903		0.100144	0.307663	0.325498	-0.121111	-0.16	-0.08322	-0.05	0.292252	0.1489	0.238519	45557.8	43917.8	0.99245	0.9959	0.0262969	0.0271416
ENSG00000070423	3.92617	6.28905	0.679719	936	333	0.355769	0.850033	0.0922522	0.28349	0.325416	0.0628571	0.015	-0.0840064	-0.05	0.253964	0.21945	0.218397	42212.3	43003.5	0.994775	0.9971	0.0301743	0.0272906
ENSG00000075702				4572	883.5	0.193241	0.847353	0.0924073	0.284222	0.325124	-0.196	-0.16	-0.0950328	-0.08	0.299313	0.2204	0.244262	52382.3	45628.5	0.9937	0.9953	0.0261236	0.0275118
ENSG00000184162	2.3801	3.57115	0.585367	504	150	0.297619		0.0995215	0.306174	0.325049	-0.2225	-0.12	-0.104107	-0.05	0.506887	0.4092	0.254987	42306	41247.2	0.9979	0.9953	0.0291341	0.0254702
ENSG00000113645	4.37485	6.55788	0.583997	3360	1005	0.299107		0.0990955	0.305019	0.324883	-0.125102	-0.19	-0.0518839	-0.08	0.236602	0.198	0.241633	40043.9	43469.6	1.00645	0.9971	0.0294716	0.026823
ENSG00000205730				1608	526.5	0.327425		0.100105	0.308144	0.324865	0.00434783	-0.04	-0.206157	-0.32	0.199965	0.1489	0.234823	52047.4	48946.8	1.0227	0.9979	0.0271602	0.0260013
ENSG00000161542	6.61408	5.21753	-0.342173	1158	111	0.0958549	0.87761	0.0888017	0.273474	0.324717	-0.144286	-0.15	-0.113238	-0.19	0.232214	0.2238	0.236632	66253.7	43165.7	0.970225	0.9959	0.0318981	0.0252729
ENSG00000102309	8.42403	8.77682	0.0591886	471	64.5	0.136943	0.852324	0.0920322	0.28377	0.324319	-0.38	-0.14	-0.0868153	-0.14	0.181933	0.1627	0.235733	35834.4	36157.5	1.01825	0.9971	0.0239043	0.0258993
ENSG00000011566				2685	297	0.110615	0.824227	0.0948973	0.292793	0.324111	0.0152941	0.01	-0.0835642	-0.08	0.208388	0.2238	0.205468	40466.7	37622.3	0.99255	0.9979	0.0279411	0.0250488
ENSG00000103496	5.10472	33.7486	2.72492	894	333	0.372483	0.811573	0.0955342	0.294843	0.324017	0.158	0.11	-0.018255	0.01	0.285707	0.2872	0.270461	36147.2	41871.6	0.968	0.9953	0.0320396	0.0279134
ENSG00000139835						0.321739		0.0986038	0.304335	0.323998	-0.215	-0.22	-0.121391	-0.16	0.24585	0.1572	0.254712	37246.7	42893.7	0.9971	0.9971	0.0267935	0.0267034
ENSG00000099804	5.56926	7.63463	0.455071	711	139.5	0.196203	0.852081	0.0919161	0.283734	0.323951	0.15	0.41	-0.051308	-0.05	0.197386	0.1665	0.253787	34601.8	37459.7	0.95645	0.99245	0.0269343	0.0290523
ENSG00000120925	4.26778	10.4556	1.29272	777	163.5	0.210425		0.0985371	0.304324	0.32379	0.06	0.03	-0.16583	-0.19	0.14303	0.1419	0.204162	44291.1	38223.8	0.9953	0.99255	0.0298937	0.0277844
ENSG00000105472	8.53267	9.24615	0.115855	972	274.5	0.282407		0.098858	0.305546	0.323545	0.128333	0	-0.092716	-0.15	0.195483	0.1665	0.235408	22660	40916.4	0.99245	0.9953	0.0334589	0.0271946
ENSG00000099203	7.00507	45.6517	2.7042	684	118.5	0.173246	0.811329	0.0955665	0.295485	0.323422	-0.228	-0.49	-0.1125	-0.17	0.27084	0.2872	0.26767	76059.9	43209.3	0.95645	0.99245	0.0285993	0.0277835
ENSG00000141736				3768	1113	0.295382	0.824518	0.094033	0.290762	0.323402	0.015	-0.015	-0.115653	-0.15	0.213183	0.18875	0.244536	42744.2	43489.1	0.93375	0.99245	0.0242451	0.0278501
ENSG00000169679	4.57296	4.87421	0.0920413	3258	174	0.053407	0.893775	0.0827533	0.256046	0.323197	-0.267692	-0.32	-0.0867495	-0.08	0.158723	0.1627	0.223128	26687.1	39593.5	0.988475	0.9953	0.0257456	0.0247029
ENSG00000196968				1479	327	0.221095	0.799881	0.0961613	0.297728	0.322984	0.128125	0.215	-0.135761	-0.19	0.252319	0.1665	0.222086	25860.9	41196.2	0.99075	0.9998	0.0284194	0.0270158
ENSG00000142409	4.83416	13.4791	1.47938	1149	432	0.375979	0.799881	0.0964311	0.298592	0.322953	-0.23	-0.38	-0.0870757	-0.05	0.133294	0.11315	0.241364	54478.2	41082	0.99835	0.9971	0.0303315	0.0289892
ENSG00000066629	4.46338	8.61404	0.948554	2523	456	0.180737	0.767747	0.0974914	0.301892	0.322935	-0.0424	0.01	-0.0741855	-0.05	0.261992	0.198	0.234406	41297.3	39450.6	0.9908	0.9953	0.0288059	0.0265096
ENSG00000096696	5.65549	8.09052	0.516581	8616	1999.5	0.232068	0.894819	0.0823026	0.2551	0.322628	-0.07192	-0.05	-0.0166643	0.01	0.249494	0.2175	0.230252	48919.1	40022.2	0.99245	0.9937	0.0276716	0.0281146
ENSG00000111325				1053	429	0.407407		0.0990492	0.307131	0.322499	-0.153889	-0.27	-0.151909	-0.17	0.281322	0.2543	0.256979	43541.9	45118	0.9959	0.9953	0.0307861	0.0274946
ENSG00000171953	5.08613	7.76428	0.610283	870	252	0.289655		0.099139	0.3077	0.322194	-0.0776923	-0.16	-0.0814138	-0.1	0.2796	0.2214	0.231861	59800.3	41209.4	1.01375	0.979025	0.0271536	0.0270961
ENSG00000167191	4.71401	18.0043	1.93331	1215	219	0.180247		0.0975531	0.303241	0.321702	0.00272727	-0.05	-0.220765	-0.22	0.251409	0.1694	0.264543	43755	48857.2	0.9979	0.9937	0.0277421	0.0280912
ENSG00000135940				390	63	0.161538	0.897113	0.0814174	0.253176	0.321584	0.06	-0.01	-0.0849231	-0.16	0.18408	0.1665	0.223415	35640.4	43151.3	0.997725	0.9971	0.0299728	0.0269214
ENSG00000178971				3654	789	0.215928	0.80305	0.0954808	0.297016	0.321467	-0.262439	-0.34	-0.168251	-0.19	0.232407	0.1665	0.221417	53328	47518.4	0.98575	0.99245	0.026465	0.0282492
ENSG00000027869	72.5754	55.0562	-0.398575	1200	363	0.3025		0.100029	0.31186	0.320749	-0.09	-0.12	-0.12685	-0.16	0.24284	0.2194	0.218157	53617.8	45502.5	0.9948	0.9975	0.0283553	0.0261571
ENSG00000179364				2715	673.5	0.248066		0.0987839	0.308193	0.320526	-0.0938889	-0.065	-0.0794033	-0.05	0.213319	0.18225	0.254919	47938.7	45248.1	1.00253	0.9959	0.0292718	0.0251718
ENSG00000094631	15.4892	22.8136	0.558629	3648	573	0.157072	0.824227	0.093925	0.293197	0.320348	-0.161786	-0.175	-0.10611	-0.15	0.231404	0.1767	0.240925	46027	40957.9	0.991625	0.9937	0.0282476	0.028101
ENSG00000117448	68.5612	37.0676	-0.887232	978	198	0.202454	0.871424	0.0890128	0.278125	0.320046	0.285556	0.36	-0.0970859	-0.16	0.223944	0.1665	0.241782	17969.5	43499.9	0.9582	0.9953	0.0363285	0.0278888
ENSG00000066926	12.6536	18.9499	0.582647	1290	232.5	0.180233	0.871424	0.0890128	0.278125	0.320046	0.07375	0.035	-0.0846512	-0.1	0.233356	0.2469	0.217539	42450.9	43004.2	0.984925	0.9959	0.0291427	0.0259841
ENSG00000116704	3.66171	2.57543	-0.507701	1068	79.5	0.0744382		0.0997609	0.311774	0.319978	-0.0425	0.025	-0.199916	-0.19	0.320125	0.2599	0.23122	53649.7	41086.7	1.01825	0.9956	0.0234122	0.0272043
ENSG00000116584	3.54303	4.36806	0.302008	3390	1405.5	0.414602	0.847298	0.0910332	0.284906	0.31952	0.0465079	0.01	-0.0834425	-0.14	0.215687	0.198	0.233529	40395.4	42170	0.9908	0.9953	0.0286318	0.0262589
ENSG00000130589				7950	2986.5	0.37566	0.761065	0.0967841	0.302984	0.319437	-0.0478986	-0.05	-0.140755	-0.17	0.251634	0.19945	0.261935	46499.8	48084.9	1.03245	0.9971	0.0229092	0.0282282
ENSG00000158195	9.89265	41.975	2.0851	1497	228	0.152305	0.824227	0.0933506	0.29238	0.319279	0.0253846	0.01	-0.0934269	-0.09	0.286662	0.2872	0.205284	43620.5	39376.2	1.03505	0.9959	0.0226093	0.0269533
ENSG00000243725	1.90669	3.41922	0.842598	1164	249	0.213918	0.847298	0.0909911	0.285034	0.319229	-0.208824	-0.16	-0.063299	-0.05	0.217347	0.1665	0.217461	50524.7	39345.3	0.99245	0.9975	0.0281023	0.0256201
ENSG00000157741	2.32342	2.68418	0.208231	4044	601.5	0.148739	0.860734	0.0896784	0.281112	0.319013	0.0614286	0.01	-0.100935	-0.15	0.185732	0.1665	0.214347	22692.2	38802.8	0.9971	0.99255	0.0268591	0.0272689
ENSG00000180530	2.51041	2.75374	0.133471	3477	285	0.0819672	0.831855	0.0920852	0.288748	0.318912	0.0389474	0.01	-0.0749439	-0.05	0.214574	0.2184	0.214188	43171.9	43569.9	0.97905	0.9971	0.0274293	0.0248914
ENSG00000066855	4.7551	5.31884	0.161636	1002	180	0.179641	0.824227	0.0928696	0.291242	0.318874	-0.03	0.01	-0.0751198	-0.08	0.216891	0.1329	0.216537	35233.3	40518.4	0.9979	0.9937	0.0213021	0.0257777
ENSG00000185561				795	204	0.256604		0.100344	0.314934	0.31862	0.0166667	-0.04	-0.211887	-0.27	0.249811	0.2009	0.252388	26586.8	51570.1	0.9971	0.9937	0.0288441	0.029267
ENSG00000168591	3.34868	9.93517	1.56895	966	106.5	0.110248	0.79195	0.0951958	0.298816	0.318577	-0.066	0	-0.176522	-0.16	0.0814	0.1092	0.258891	28538.1	45449.2	1.00598	0.9925	0.0289781	0.0271402
ENSG00000136935	2.68933	5.22309	0.957654	2304	508.5	0.220703		0.0971552	0.305041	0.318499	-0.0076	-0.08	-0.0343229	-0.04	0.237092	0.1572	0.240825	41310.7	41562.5	1.01267	0.9937	0.0228879	0.0255696
ENSG00000005339	3.29138	2.26573	-0.538718	7329	1189.5	0.1623	0.894819	0.0815234	0.255964	0.318496	-0.154561	-0.19	-0.104351	-0.08	0.278172	0.2066	0.250382	41189.9	41573.2	0.9953	0.9959	0.0255665	0.0259667
ENSG00000169635	2.76895	3.85757	0.478357	1848	457.5	0.247565	0.80305	0.0945734	0.297012	0.318416	-0.184737	-0.44	-0.0794805	-0.05	0.225111	0.2214	0.231447	54268	43069.8	0.950875	0.99245	0.0329617	0.0269901
ENSG00000277443	7.85662	18.8037	1.25904	999	10.5	0.0105105	0.893092	0.0832741	0.261535	0.318405	-0.37	-0.37	-0.0893093	-0.19	0.0551	0.0551	0.207371	37737.4	42196.4	0.9959	1.00645	0.0268165	0.0224634
ENSG00000027847	9.24509	6.83875	-0.434954	984	289.5	0.294207	0.726727	0.0971588	0.305461	0.318073	0.139333	0.11	-0.137805	-0.17	0.20516	0.2204	0.239101	50033.4	45647.9	0.9937	0.9971	0.029048	0.0272823
ENSG00000104731				1563	316.5	0.202495	0.831855	0.0918397	0.288744	0.318067	-0.076875	-0.19	-0.0497121	-0.08	0.289913	0.2211	0.24657	29562.2	38669.8	1.00645	0.9959	0.0307995	0.0255747
ENSG00000147526				2418	274.5	0.113524	0.806055	0.0942348	0.296331	0.318005	0.0326316	0.01	-0.0201613	-0.04	0.211174	0.2214	0.219429	30053.8	40399.8	0.97445	0.9971	0.0250309	0.0257036
ENSG00000106028	24.2328	74.1656	1.61379	447	142.5	0.318792	0.897113	0.080756	0.254083	0.317833	-0.17	-0.08	-0.0954362	-0.09	0.284214	0.2055	0.226692	27869.1	38394.7	1.01825	0.9979	0.0233451	0.0247457
ENSG00000142173				3060	643.5	0.210294		0.0953593	0.300237	0.317613	-0.0403448	-0.05	-0.0531471	-0.05	0.223486	0.2009	0.252362	34584.6	38637.3	0.98715	0.9953	0.0246333	0.0260219
ENSG00000118960	8.19667	18.4477	1.17033	1179	165	0.139949	0.822727	0.0930027	0.293377	0.317008	0.047	0.095	-0.0901527	-0.14	0.19115	0.186	0.247014	37296.8	41699.9	0.993125	0.9937	0.0304512	0.0272327
ENSG00000106290	17.3687	7.47588	-1.21617	2145	504	0.234965	0.822727	0.0930672	0.293838	0.31673	-0.0663636	-0.045	-0.114937	-0.17	0.242145	0.1837	0.236821	36240.9	43289.4	0.9676	0.9959	0.0240318	0.0253025
ENSG00000113196				648	177	0.273148	0.782701	0.094996	0.299931	0.316726	-0.133333	-0.17	-0.09375	-0.15	0.177167	0.198	0.222456	26120.5	43887.3	1.01235	0.9959	0.0271759	0.0268016
ENSG00000160957	6.20209	3.79509	-0.708619	3627	1405.5	0.38751	0.824777	0.0920345	0.290978	0.316293	-0.143281	-0.235	-0.12536	-0.14	0.195173	0.16185	0.239785	50565.7	45736.9	1.00645	1.00125	0.0327559	0.027048
ENSG00000100105				2064	556.5	0.269622	0.824227	0.0927562	0.293321	0.316228	-0.0648148	-0.15	-0.109186	-0.1	0.253285	0.2204	0.241925	45187.8	42452.6	0.99245	0.9971	0.0305499	0.027739
ENSG00000011021				2862	532.5	0.186059		0.0978928	0.309815	0.315972	-0.0639286	0	-0.173291	-0.19	0.191593	0.18515	0.236938	47338.3	44356.2	0.99255	0.99255	0.0265219	0.0268138
ENSG00000100325	7.48338	7.50444	0.00405274	2274	469.5	0.206464	0.879274	0.0864128	0.273811	0.315593	-0.0588462	-0.05	-0.0625858	-0.05	0.249246	0.2184	0.238129	47852.3	42716.9	0.9965	0.9937	0.0285799	0.0282915
ENSG00000163607	8.27867	28.3453	1.77564	855	219	0.25614	0.852776	0.0895659	0.284003	0.31537	-0.24	-0.14	-0.159263	-0.17	0.213091	0.2238	0.230883	59494.8	39528.2	0.984925	0.9971	0.0319299	0.0268428
ENSG00000159596	4.99352	7.04785	0.497126	744	21	0.0282258	0.818124	0.0928036	0.294297	0.31534	-0.165	-0.165	-0.213468	-0.19	0.045	0.045	0.18852	18868.7	41283.3	0.993125	0.9953	0.0270104	0.0277804
ENSG00000089737	4.61551	6.58411	0.512499	2580	445.5	0.172674	0.89433	0.0813363	0.257973	0.315289	-0.1084	-0.08	-0.0345581	-0.05	0.237088	0.1665	0.238239	41091.9	40119.6	0.99245	0.99255	0.0294137	0.0285017
ENSG00000124164	4.52159	6.67409	0.561739	732	175.5	0.239754	0.878344	0.0863658	0.27401	0.315192	-0.202	-0.265	-0.057377	-0.05	0.20137	0.14925	0.246131	39126.5	40418.1	0.97905	0.991625	0.0338304	0.027473
ENSG00000160813	3.69955	12.3299	1.73674	762	537	0.704724	0.824227	0.0920564	0.292221	0.315023	-0.104091	-0.17	-0.142087	-0.19	0.211318	0.198	0.237952	40801.1	42924.7	0.9794	0.9959	0.0292551	0.0255272
ENSG00000259956	1.98902	2.53211	0.348277	2673	1044	0.390572	0.801948	0.0935667	0.297097	0.314936	-0.0491667	-0.05	-0.0913244	-0.1	0.224192	0.198	0.225193	41001.8	42518	1.00125	0.99835	0.0277663	0.0266813
ENSG00000104892				1557	622.5	0.399807		0.0977843	0.310684	0.314739	0.0130769	-0.05	-0.0884008	-0.08	0.236646	0.20175	0.246284	36733.6	46708.7	1.0082	1.00645	0.0283982	0.0251939
ENSG00000120616	2.0886	2.79443	0.42002	2511	556.5	0.221625		0.095145	0.302332	0.314704	-0.095	-0.145	-0.0826882	-0.08	0.191127	0.17815	0.219162	33296.9	40546.7	0.993125	0.9953	0.026392	0.0274616
ENSG00000129696	2.80514	5.69795	1.02237	1527	298.5	0.195481		0.0940596	0.298954	0.314629	-0.138125	-0.37	-0.112338	-0.16	0.187331	0.1795	0.214794	45191	43961	1.01825	0.9971	0.0255817	0.0269351
ENSG00000141756	12.8138	25.0643	0.967936	1749	369	0.210978	0.895796	0.0807001	0.256743	0.314322	-0.065	-0.065	-0.118662	-0.17	0.189306	0.1542	0.263076	39520.2	39520.9	1.00645	0.9953	0.0275932	0.0279206
ENSG00000118762				2907	984	0.338493		0.0960913	0.305803	0.314226	-0.0824	-0.14	-0.104035	-0.14	0.25071	0.1665	0.233714	47120.2	39242.2	0.99075	0.99245	0.0386634	0.0289652
ENSG00000240303				2343	297	0.126761	0.822727	0.0921373	0.293353	0.314083	-0.01875	0.01	-0.0878489	-0.08	0.252894	0.2255	0.219642	30959.8	39406.2	0.9945	0.9971	0.0285017	0.0251156
ENSG00000086758	2.94489	6.07041	1.04358	13125	2416.5	0.184114	0.904727	0.074643	0.23791	0.313744	0.0405738	0.01	-0.0840046	-0.1	0.1999	0.1665	0.225208	36532.3	40745.4	0.9945	0.9937	0.0295479	0.0271845
ENSG00000171320	2.20323	2.42619	0.139073	1806	142.5	0.0789037	0.842114	0.0898348	0.286404	0.313664	-0.252	-0.26	-0.0848173	-0.08	0.32782	0.2872	0.205494	63278	40951.8	1.00117	0.9956	0.0331251	0.0281943
ENSG00000135637				2253	624	0.276964		0.0943594	0.300957	0.313531	-0.050625	-0.145	-0.156085	-0.17	0.177194	0.1665	0.211067	29074.1	45247	1.00087	0.99245	0.0303047	0.026936
ENSG00000198715	14.657	19.7637	0.431266	1221	180	0.14742	0.882394	0.085063	0.271338	0.313495	-0.128	-0.135	-0.192236	-0.22	0.17838	0.1293	0.233409	60341.1	46178.4	0.9908	0.9937	0.0296044	0.0266661
ENSG00000196747				393	75	0.19084	0.898984	0.078998	0.252015	0.313465	-0.63	-0.53	-0.127863	-0.18	0.5368	0.389	0.244444	101585	41993.3	0.9959	1.00575	0.0262432	0.0266692
ENSG00000067221				1197	331.5	0.276942		0.0981675	0.313264	0.313369	-0.270588	-0.41	-0.181378	-0.205	0.2531	0.1665	0.271391	41802.8	46165	0.9979	0.9953	0.02963	0.0270585
ENSG00000150938				3111	475.5	0.152845	0.835696	0.0901282	0.287628	0.313349	-0.0830435	-0.04	-0.0842623	-0.08	0.215617	0.1546	0.211462	32827.1	41109.8	0.9954	0.9965	0.0310539	0.029176
ENSG00000132155	2.56795	2.99966	0.224179	2007	510	0.254111	0.860569	0.0882949	0.282059	0.313037	-0.0582143	-0.05	-0.0984903	-0.08	0.239825	0.14925	0.228237	44463.3	42126.5	0.968	0.9953	0.0289153	0.0274007
ENSG00000161888	12.3212	9.61523	-0.357749	627	144	0.229665	0.840221	0.0897364	0.286923	0.312754	-0.0216667	-0.075	-0.0969378	-0.14	0.268833	0.2487	0.261021	47260.9	43388.1	0.9971	0.9971	0.0302067	0.0274843
ENSG00000064651				3639	415.5	0.11418	0.882394	0.0849505	0.271622	0.312753	0.0015	0.03	-0.121195	-0.14	0.218375	0.1767	0.223202	26171.2	37712.2	1.01935	0.99255	0.0267913	0.0268836
ENSG00000151233	3.62719	3.93838	0.118751	1323	174	0.131519	0.824227	0.0915594	0.292987	0.312503	-0.062	-0.135	-0.134989	-0.15	0.16785	0.1031	0.209811	29886.2	37235.8	1.0054	0.9959	0.0165252	0.0261481
ENSG00000167113				798	321	0.402256	0.83032	0.0905713	0.289963	0.312354	-0.050625	-0.195	-0.175075	-0.19	0.179844	0.1665	0.238112	51995.4	42442.8	1.01825	0.9959	0.018434	0.0266838
ENSG00000185219	2.95401	3.31748	0.167411	3096	657	0.212209	0.821857	0.0917946	0.294048	0.312176	0.0745455	0.01	-0.0568702	-0.04	0.205141	0.1665	0.216066	34244.8	40929.2	0.97905	0.9937	0.0312191	0.0251914
ENSG00000106031				1167	160.5	0.137532		0.0938874	0.300876	0.312046	0.0288889	0.04	-0.207249	-0.32	0.214678	0.1419	0.220635	47347.7	43505.5	0.9908	0.9979	0.0347842	0.0274809
ENSG00000150433	8.22148	27.0001	1.7155	426	52.5	0.123239		0.0942339	0.302	0.312033	-0.185	-0.26	-0.267394	-0.36	0.23675	0.2538	0.25009	66318.2	48286.8	1.01155	0.9953	0.0244221	0.0278201
ENSG00000116273				903	267	0.295681	0.841789	0.0894802	0.286969	0.311812	0.177143	0.05	-0.0530897	-0.05	0.258107	0.227	0.236881	34802.2	39623.2	1.02642	0.99245	0.0264648	0.0291105
ENSG00000181827				4383	363	0.08282	0.810444	0.0922492	0.296079	0.311569	-0.0442105	-0.14	-0.0957495	-0.1	0.202426	0.1627	0.220645	47980.4	41184.9	0.987925	0.99245	0.0296157	0.0275745
ENSG00000049239				2409	633	0.262765		0.0965097	0.309841	0.311482	-0.00724138	-0.05	-0.127435	-0.165	0.332059	0.2238	0.260528	36207.2	49017.3	0.979	0.9937	0.0345568	0.0282342
ENSG00000145919	4.27666	3.95562	-0.112582	558	138	0.247312	0.831855	0.0900188	0.289343	0.311115	0.065	-0.015	-0.100269	-0.05	0.293412	0.3004	0.273102	37880.1	38317.5	0.979	0.9937	0.026665	0.0275521
ENSG00000156026	4.73551	5.34612	0.174973	1056	288	0.272727	0.824227	0.0911009	0.293039	0.310883	-0.0128571	-0.065	-0.122273	-0.15	0.176843	0.15305	0.22138	22740.6	40647.7	0.9975	0.99245	0.0270749	0.0277291
ENSG00000182118	2.46826	8.37247	1.76216	555	231	0.416216		0.0947451	0.304884	0.310757	-0.09	-0.045	-0.13173	-0.17	0.33155	0.2933	0.227411	30890.3	42334.4	1.00125	0.99835	0.0210267	0.0284751
ENSG00000174928	3.15454	3.93703	0.319679	885	127.5	0.144068		0.0962696	0.310026	0.310521	-0.183333	-0.09	-0.0931864	-0.05	0.185383	0.20265	0.197957	26222.2	35362.3	0.9962	1.00125	0.0283464	0.0263658
ENSG00000162769	3.37724	4.30857	0.351365	1668	204	0.122302	0.859375	0.0878968	0.283141	0.310434	-0.235556	-0.38	-0.19946	-0.19	0.181544	0.1167	0.22859	38737.7	39418.4	0.99835	0.9971	0.0293029	0.0276034
ENSG00000182272				3120	1176	0.376923		0.0972939	0.313516	0.310332	-0.153448	-0.295	-0.130952	-0.19	0.225936	0.21945	0.248532	49896.9	42718.1	0.99255	0.9953	0.0319677	0.0260192
ENSG00000145349	5.80846	10.5861	0.865948	1602	159	0.0992509	0.835209	0.0892896	0.287946	0.310091	-0.0855556	-0.16	-0.0587453	-0.05	0.1996	0.2204	0.22401	48801.7	37051.2	0.98475	0.991625	0.0327757	0.025992
ENSG00000162191	13.9373	21.4473	0.621848	939	477	0.507987	0.886674	0.0831779	0.268378	0.309928	0.07	0.02	-0.0322364	-0.05	0.214958	0.1665	0.223955	36309.8	37215.2	0.993875	0.9971	0.0304568	0.0268675
ENSG00000119906	3.14882	4.40565	0.484544	3561	402	0.11289	0.837096	0.0890615	0.287376	0.309913	-0.0392857	-0.05	-0.0537574	-0.05	0.250275	0.2092	0.207685	33631	37417.5	0.95645	0.99255	0.0284218	0.0263624
ENSG00000108883	10.5241	17.5901	0.741064	2919	400.5	0.137205	0.903055	0.076897	0.248152	0.309879	-0.0719048	-0.19	-0.0692703	-0.12	0.259462	0.2872	0.252255	45673.5	38543.4	0.968	0.99255	0.0337778	0.0258694
ENSG00000108406	5.09529	6.86619	0.430345	2340	519	0.221795	0.877163	0.0856132	0.276326	0.309827	-0.0596667	0	-0.0779359	-0.08	0.182977	0.1419	0.207125	38908.7	36463.1	0.9908	0.9925	0.0304722	0.0264982
ENSG00000137962				3786	454.5	0.120048	0.813724	0.0912532	0.294874	0.309465	-0.0140741	0.01	-0.0715531	-0.08	0.222922	0.2009	0.203961	27945	38199.8	0.9647	0.9953	0.0261336	0.0249294
ENSG00000065054				1014	460.5	0.454142	0.822308	0.091016	0.294251	0.309314	-0.1575	-0.315	-0.0622189	-0.08	0.200605	0.18225	0.254914	60361.5	43778.9	0.985725	0.9959	0.0266246	0.0291712
ENSG00000072121	4.10365	5.9562	0.537485	7665	1659	0.216438	0.853351	0.0879691	0.284993	0.308672	0.0138043	-0.025	-0.101205	-0.1	0.192183	0.1832	0.224094	43025.7	46323.8	0.993125	0.9953	0.0291242	0.0265012
ENSG00000104964	21.7718	27.513	0.337652	795	138	0.173585	0.829364	0.0896405	0.290424	0.308654	-0.255	-0.05	-0.100566	-0.1	0.284938	0.2995	0.23357	53116.3	43645.9	1.0138	0.9953	0.0252531	0.0280908
ENSG00000167202				2892	603	0.208506		0.0941824	0.305169	0.308624	-0.035625	-0.19	-0.0794087	-0.08	0.231053	0.2184	0.226866	39990.9	41295.2	0.979	0.99245	0.0283251	0.0292059
ENSG00000129636	4.85602	5.33052	0.134503	1839	250.5	0.136215	0.782701	0.0924149	0.29981	0.308245	-0.194545	-0.14	-0.119608	-0.14	0.210491	0.1627	0.206222	35939.3	39651.5	0.998625	0.9971	0.028616	0.0287702
ENSG00000172531				1026	246	0.239766	0.902167	0.076949	0.249855	0.307974	-0.158182	-0.17	-0.0929532	-0.05	0.189318	0.1489	0.24325	36087	40327.4	0.99835	0.9953	0.0270981	0.0278322
ENSG00000140987	2.36764	4.47839	0.919532	2094	322.5	0.154011		0.0944956	0.306926	0.307877	-0.0195652	-0.15	-0.0495845	-0.05	0.197496	0.1694	0.219161	35838.7	41737.9	0.9962	0.99245	0.0296354	0.0289485
ENSG00000154358				26778	7156.5	0.267253		0.0958301	0.311333	0.307805	-0.121461	-0.17	-0.104999	-0.1	0.243205	0.21795	0.266051	48004.3	44899.5	1.01825	1.00125	0.0270749	0.02439
ENSG00000158156	3.32978	6.46905	0.958127	1188	306	0.257576		0.094594	0.307426	0.307697	-0.295385	-0.38	-0.227475	-0.34	0.296423	0.2214	0.255624	68323.6	51949.3	0.979	0.9937	0.0338387	0.0278319
ENSG00000132466	1.70494	3.10424	0.864522	7812	714	0.0913978	0.89713	0.079548	0.258844	0.30732	0.0242222	0.01	-0.0886636	-0.1	0.198369	0.1665	0.217806	32390.7	40721.8	0.9971	0.9953	0.0306359	0.0282517
ENSG00000115657	13.3958	11.2504	-0.25181	2529	792	0.313167		0.0929399	0.302423	0.307317	-0.0232432	-0.04	-0.170771	-0.17	0.269581	0.2009	0.259302	40200.5	44932.3	0.9321	0.99255	0.0311048	0.0260423
ENSG00000115649	7.45661	6.27531	-0.248834	1233	331.5	0.268856	0.822308	0.0902598	0.29429	0.306703	-0.026	0.05	-0.159635	-0.22	0.191593	0.1665	0.233637	45501	48734.4	0.993125	0.9937	0.0276784	0.027354
ENSG00000100983				1425	361.5	0.253684	0.857208	0.086805	0.283211	0.306503	-0.155263	-0.22	-0.125242	-0.15	0.254574	0.2055	0.256033	38193.3	44017.5	1.00645	1.00125	0.0331266	0.027833
ENSG00000104517	2.64388	3.03266	0.197924	8400	1870.5	0.222679	0.897113	0.0790321	0.258103	0.306203	0.0384615	0.01	-0.0785857	-0.08	0.194345	0.1419	0.209403	40473.3	40599.4	0.968	0.9908	0.0314524	0.0279346
ENSG00000213015	6.50974	8.94265	0.458104	519	183	0.352601	0.826195	0.0891405	0.291287	0.306023	-0.175714	-0.32	-0.169422	-0.25	0.205214	0.1694	0.200812	50428.1	46205.9	1.00343	0.9979	0.019955	0.0256957
ENSG00000160783	20.975	48.2453	1.20172	624	154.5	0.247596	0.785035	0.0914456	0.299012	0.305826	0.169	0.375	-0.0814904	-0.05	0.30506	0.17815	0.256658	32946.3	45363.4	1.00125	0.99245	0.0231435	0.0255167
ENSG00000104884				2490	859.5	0.345181	0.875897	0.0848369	0.277437	0.305788	-0.131579	-0.135	-0.135976	-0.17	0.250692	0.2209	0.248062	42039.3	44680.7	1.00645	0.9971	0.0258478	0.0271437
ENSG00000156802	2.67675	3.03507	0.181246	4173	925.5	0.221783	0.879464	0.0840936	0.275032	0.305759	-0.0832075	0.01	-0.0516822	-0.05	0.235947	0.1869	0.210179	33282.5	37958	1.00645	1.00575	0.0285734	0.0266408
ENSG00000132612	8.87978	13.7723	0.633173	1314	417	0.317352		0.0939154	0.307765	0.305153	-0.041	0.05	-0.0551142	-0.04	0.20024	0.17775	0.252366	49374.6	41609.7	0.9975	0.9953	0.0330731	0.0291244
ENSG00000057757	6.24097	7.82421	0.326175	636	150	0.235849	0.824227	0.0895582	0.293587	0.305049	0.175714	0.49	-0.0173585	-0.05	0.242629	0.2326	0.212694	43177.8	38067.7	0.979	0.99255	0.0344824	0.02888
ENSG00000148426	2.958	5.56719	0.912328	1308	492	0.376147	0.824227	0.0891041	0.292484	0.304646	-0.0519231	-0.045	-0.127936	-0.17	0.246081	0.1665	0.208192	30711	42967.6	1.011	0.9975	0.0226629	0.0255648
ENSG00000163704				2946	603	0.204684		0.0938558	0.308132	0.304596	-0.274667	-0.25	-0.167648	-0.22	0.27058	0.23705	0.22596	53251.3	46288.5	0.998125	0.9979	0.0222029	0.0265629
ENSG00000064763				1548	304.5	0.196705	0.847298	0.0871871	0.286452	0.30437	-0.265294	-0.19	-0.132093	-0.16	0.203988	0.132	0.222043	68542.3	42208.7	0.97875	0.9937	0.025826	0.0262636
ENSG00000109689				2502	561	0.224221		0.0917762	0.301638	0.30426	-0.075	-0.17	-0.0732854	-0.08	0.179823	0.198	0.214154	43623.1	39334.9	0.9953	0.9979	0.0262037	0.0268272
ENSG00000086544				2052	507	0.247076		0.0930112	0.305934	0.304024	-0.09	-0.17	-0.0393421	-0.05	0.191215	0.1419	0.232393	39789.4	38167	1.0227	0.9971	0.0234326	0.0279057
ENSG00000121104	4.47646	7.45012	0.734906	1362	448.5	0.329295	0.771591	0.0913508	0.300482	0.304014	-0.03	-0.09	-0.116013	-0.1	0.196832	0.20775	0.207398	35048.9	45520.7	0.9908	0.9937	0.03374	0.0269782
ENSG00000214517	3.53319	4.87272	0.463757	1203	217.5	0.180798	0.878344	0.0839683	0.27637	0.303825	-0.0563636	-0.05	-0.0631671	-0.065	0.3014	0.2872	0.232015	37146.3	42016.7	0.99835	0.9971	0.0214853	0.0258648
ENSG00000108591	6.05156	8.94354	0.563538	1095	252	0.230137	0.878344	0.0839489	0.276328	0.303801	-0.183636	0.01	-0.0798356	-0.05	0.372455	0.268	0.261799	37207.5	41598.9	1.0389	0.9959	0.0219397	0.0262495
ENSG00000107521	7.79286	9.73246	0.320651	2361	630	0.266836		0.0920191	0.303135	0.303558	0.00852941	-0.025	-0.13526	-0.19	0.222171	0.19945	0.236197	44120.5	46069.1	1.01825	0.9971	0.0224116	0.0267819
ENSG00000160949				4137	1305	0.315446	0.860734	0.0858162	0.283039	0.303196	-0.108358	-0.22	-0.112915	-0.15	0.239303	0.2214	0.236158	54979.5	48452.4	0.9971	0.9971	0.0276848	0.0271179
ENSG00000141933				873	268.5	0.30756		0.090504	0.298538	0.303158	-0.183846	-0.25	-0.219381	-0.35	0.196	0.198	0.258613	38574.1	47093.2	1.01825	0.9959	0.0241036	0.0269407
ENSG00000115738	1.65774	3.88003	1.22685	405	58.5	0.144444	0.847353	0.0868076	0.286361	0.30314	0.0475	0.045	-0.0741481	-0.045	0.18375	0.17385	0.258513	61079.7	47122.8	0.99245	0.97905	0.0430444	0.0307726
ENSG00000048707				13167	2544	0.19321	0.872428	0.0846548	0.279484	0.302897	-0.0784496	-0.04	-0.106056	-0.14	0.226415	0.1869	0.227533	36923.9	40617	0.9937	0.9937	0.0275822	0.0264145
ENSG00000150961				3099	259.5	0.0837367	0.875461	0.084155	0.277888	0.302838	-0.0635714	-0.03	-0.133756	-0.15	0.25325	0.1419	0.220327	51584.9	40873.5	0.97905	0.9937	0.0276961	0.0281311
ENSG00000130023				2037	217.5	0.106775		0.0929385	0.307734	0.302009	-0.249231	-0.16	-0.142666	-0.16	0.246531	0.2066	0.214202	57813.9	42507.5	0.97905	0.99245	0.0329255	0.0276949
ENSG00000108509				3726	1051.5	0.282206		0.0905876	0.300292	0.301665	-0.0514583	-0.16	-0.105797	-0.17	0.229117	0.20375	0.215023	36636.2	42476.8	1.0227	1.00125	0.02562	0.0273911
ENSG00000122592	2.8605	4.25581	0.573168	693	91.5	0.132035		0.0930793	0.308681	0.301539	-0.05	-0.215	-0.10303	-0.17	0.22775	0.2045	0.214298	32938.8	41775.5	0.97905	0.9953	0.0261456	0.0277621
ENSG00000184785	2.80737	5.86461	1.06282	252	64.5	0.255952		0.0939439	0.311653	0.301437	-0.466667	-0.54	-0.274048	-0.38	0.228833	0.2994	0.238058	77328.9	47819.5	1.0522	1.00645	0.0226163	0.0236937
ENSG00000179862				555	75	0.135135		0.0941398	0.31234	0.301401	-0.1825	-0.22	-0.23573	-0.25	0.159125	0.15475	0.219058	19268.5	43415.9	1.01825	1.00125	0.0255138	0.028974
ENSG00000161956	18.3441	35.6907	0.960231	1725	586.5	0.34		0.091056	0.302359	0.301152	-0.102069	-0.17	-0.0957043	-0.1	0.29281	0.2214	0.230734	35929.7	38027.5	1.00125	0.9956	0.0250686	0.0278391
ENSG00000143570	9.05869	7.59581	-0.254099	975	160.5	0.164615	0.890533	0.0805929	0.267783	0.300964	-0.12125	-0.22	-0.218738	-0.29	0.23485	0.2604	0.252657	56997.6	49247.2	1.0138	0.9953	0.0222003	0.0265735
ENSG00000178538				873	148.5	0.170103	0.847671	0.0861057	0.286246	0.30081	-0.0525	-0.165	-0.0642268	-0.05	0.168513	0.11995	0.223474	32818.6	38315.8	0.9953	0.9953	0.0304559	0.0267289
ENSG00000183072	1.87154	3.69072	0.979674	975	306	0.313846		0.0894648	0.297451	0.300771	-0.160769	-0.17	-0.199538	-0.32	0.195362	0.1489	0.2264	38389.2	45901.9	0.97905	0.9953	0.0298125	0.0268936
ENSG00000161547	8.13729	33.9917	2.06256	666	523.5	0.786036	0.902167	0.0759864	0.252681	0.300721	-0.174615	-0.32	-0.123964	-0.22	0.162219	0.1218	0.208813	51494.1	41324.2	0.968475	0.9908	0.0303085	0.0282013
ENSG00000134253				1743	448.5	0.257315		0.0907913	0.302121	0.300513	-0.0954167	-0.105	-0.0658003	-0.05	0.245504	0.18225	0.250582	44937.8	42227.9	0.9794	0.9937	0.0275865	0.0264866
ENSG00000130244	24.0282	19.6914	-0.287162	1050	315	0.3		0.0903169	0.30071	0.300346	0.062	-0.04	-0.1562	-0.19	0.200953	0.1665	0.220119	45952.4	44706	0.98805	0.99305	0.0376125	0.0289467
ENSG00000187531	2.89066	4.28771	0.568806	1203	661.5	0.549875		0.0920529	0.306595	0.300243	0.045	-0.04	-0.0845636	-0.125	0.25109	0.19945	0.233052	38684.6	43555.6	1.03505	0.9971	0.0226294	0.0272323
ENSG00000153976				1221	370.5	0.30344		0.0926904	0.308768	0.300195	-0.0516667	-0.235	-0.121302	-0.19	0.162928	0.1409	0.243084	32736.9	43147.2	0.9937	0.9953	0.0259767	0.0266439
ENSG00000161021	3.59799	4.06235	0.175123	3051	417	0.136676	0.887068	0.0809979	0.269852	0.300156	-0.222727	-0.22	-0.129223	-0.14	0.2612	0.1646	0.243706	32135	45029.4	1.01602	0.9971	0.0209592	0.0250871
ENSG00000138035	4.79817	5.39963	0.170375	2352	414	0.17602	0.893775	0.0790308	0.26347	0.299961	-0.0266667	-0.05	-0.113992	-0.14	0.146752	0.1177	0.219774	44227.4	36249.9	1.03505	0.9959	0.0221225	0.0254254
ENSG00000067829	44.2055	54.6625	0.306325	1182	225	0.190355	0.881511	0.0825137	0.275328	0.299693	0.174545	0.01	-0.109772	-0.08	0.213718	0.2238	0.263294	55091.2	46307.7	0.979	0.9908	0.0319037	0.0280432
ENSG00000071794	4.7369	6.73713	0.508191	3030	222	0.0732673	0.900498	0.0764844	0.255301	0.299585	0.0115385	-0.1	-0.0654158	-0.08	0.2198	0.1419	0.209657	39135.7	37318.5	0.96795	0.9971	0.0267602	0.0256467
ENSG00000101363	8.12537	10.4565	0.363888	258	75	0.290698	0.773779	0.0898417	0.300164	0.299308	-0.035	-0.17	-0.103721	-0.25	0.1041	0.0646	0.227347	35463.7	41724.3	0.957325	0.99245	0.0299713	0.0284026
ENSG00000072110	10.0834	36.5231	1.85682	2793	814.5	0.291622	0.893775	0.0787179	0.263013	0.299293	-0.00416667	0.02	-0.029377	-0.05	0.298717	0.2872	0.252239	40278.8	40344.4	0.9971	0.99245	0.0287928	0.0296104
ENSG00000143819	12.0799	23.5626	0.96389	1368	250.5	0.183114	0.893092	0.0798044	0.266698	0.299232	0.0173333	-0.14	-0.0924781	-0.14	0.2227	0.1665	0.238046	27042.1	41331.3	0.99245	0.99255	0.0288207	0.0282457
ENSG00000116237	3.77182	5.93771	0.654648	855	165	0.192982	0.824518	0.0875158	0.292477	0.299223	-0.16375	-0.305	-0.212877	-0.27	0.316663	0.2538	0.232305	50432.3	46675.8	0.99245	0.99245	0.0296381	0.0297302
ENSG00000089154	3.70288	8.04274	1.11904	8016	1678.5	0.209394	0.904727	0.0728792	0.243616	0.299156	-0.092093	-0.045	-0.126984	-0.19	0.276738	0.2209	0.256978	48056.1	45740.6	0.991625	0.99255	0.0277253	0.0274512
ENSG00000184897	4.82955	7.96291	0.721407	795	150	0.188679	0.897286	0.0770764	0.257989	0.298759	-0.25375	-0.41	-0.118415	-0.22	0.160687	0.0778	0.240623	40739.8	44263.8	0.96795	0.9937	0.0277199	0.0247405
ENSG00000153933	2.76429	3.32024	0.26438	1704	286.5	0.168134		0.0884251	0.29632	0.298411	0.023125	-0.03	-0.0789085	-0.08	0.215537	0.17445	0.222381	46381.2	38685.4	1.0249	0.99255	0.0232528	0.0269232
ENSG00000179115	6.19946	37.1617	2.5836	1647	664.5	0.403461	0.903481	0.0744681	0.249844	0.298058	-0.0962069	-0.17	-0.0975228	-0.145	0.287848	0.2009	0.260458	46939.3	42951.1	0.994775	0.9953	0.0250423	0.0280243
ENSG00000141431				6750	742.5	0.11	0.824227	0.0870794	0.292332	0.297878	-0.0918605	-0.05	-0.0740978	-0.08	0.19406	0.1869	0.210832	45597.6	40164	0.9979	0.9965	0.0250355	0.0259124
ENSG00000166902	4.09467	9.22835	1.17233	756	165	0.218254	0.893775	0.0787208	0.264312	0.297833	-0.18	-0.02	-0.115159	-0.15	0.2882	0.23945	0.228499	46051.6	40915.8	1.01155	0.9937	0.0359044	0.0286557
ENSG00000184428	15.9405	95.732	2.5863	1806	726	0.401993	0.854589	0.0849206	0.285224	0.297733	-0.104872	-0.17	-0.039485	-0.05	0.221762	0.1665	0.251579	47408.1	45225.1	1.00645	0.9953	0.0257366	0.0257405
ENSG00000142227				492	117	0.237805	0.811573	0.0878608	0.295171	0.297661	0.378	0.36	-0.207195	-0.19	0.19386	0.2009	0.233537	13376	48647.6	1.01602	1.00645	0.0238632	0.0262431
ENSG00000253293	2.87726	4.66764	0.697995	1233	289.5	0.234793	0.829429	0.0864971	0.290802	0.297443	0.149167	0.095	-0.1591	-0.17	0.282617	0.19395	0.21164	28274.3	39143.4	1.0227	1.01825	0.0195565	0.0236511
ENSG00000070413	3.26278	3.42818	0.071341	1653	345	0.208711	0.882394	0.0813606	0.274159	0.296764	-0.0942857	-0.045	-0.108875	-0.15	0.205607	0.192	0.236978	59398.4	43892.4	1.002	0.9971	0.0270321	0.0278585
ENSG00000112242	1.89819	2.39228	0.333757	1398	132	0.0944206	0.835696	0.0856408	0.288589	0.296757	-0.18125	-0.02	-0.107146	-0.08	0.1705	0.1576	0.221184	50527	41628.8	0.9969	0.9979	0.0279342	0.0264731
ENSG00000121152	6.28215	16.1486	1.36208	2226	276	0.123989	0.900498	0.0759862	0.256238	0.296546	-0.0633333	-0.18	-0.0424124	-0.05	0.179911	0.15995	0.220721	57786.9	39676.5	0.979	0.9959	0.0298309	0.0255006
ENSG00000165572	2.06361	3.86079	0.90373			0.160741	0.847298	0.0850291	0.287062	0.296205	0.06	-0.075	-0.12357	-0.16	0.233156	0.1523	0.23669	31525.9	44411.1	1.01267	0.9959	0.0290151	0.0253978
ENSG00000164211	4.52716	7.95168	0.812653	618	63	0.101942		0.0890578	0.300979	0.295894	-0.0633333	0.01	-0.0862136	-0.08	0.316367	0.2996	0.208894	32668.3	35620.8	1.01293	1.00645	0.0308614	0.0267123
ENSG00000144655				1770	379.5	0.214407		0.0900603	0.3047	0.29557	0.247368	0.24	-0.0925424	-0.08	0.190658	0.1665	0.231195	30056.9	42803.3	1.00218	0.99255	0.0269283	0.0281257
ENSG00000008256	2.61063	4.14019	0.665299	1200	255	0.2125		0.0896458	0.30339	0.29548	-0.00125	0.015	-0.034225	0.01	0.214044	0.2135	0.226257	37170.2	38216.1	0.9925	0.99255	0.0290316	0.028847
ENSG00000157693				1032	181.5	0.175872	0.709218	0.0899175	0.304617	0.295183	-0.233	-0.225	-0.177064	-0.19	0.25267	0.21205	0.24753	62862.7	46262.1	1.0234	0.9959	0.029554	0.0259167
ENSG00000181588	2.97307	3.92725	0.401564	1956	306	0.156442		0.0901623	0.305458	0.295171	-0.135833	-0.25	-0.182255	-0.25	0.233492	0.14835	0.239028	42967.1	41910.1	0.98025	0.9908	0.0162573	0.0260475
ENSG00000196440				6873	706.5	0.102794		0.0913272	0.309417	0.295159	-0.087069	-0.16	-0.0668878	-0.05	0.223297	0.16795	0.239024	42029.3	41127.5	0.9849	0.9953	0.0295772	0.0264449
ENSG00000198276	4.89247	6.47936	0.405288	1647	435	0.264117	0.85935	0.0837744	0.284094	0.294883	-0.0168421	-0.17	-0.0922769	-0.15	0.331121	0.2994	0.257507	49191.7	41210.4	0.979	0.9937	0.0303278	0.0284118
ENSG00000138802	2.26994	2.76363	0.283908	3897	388.5	0.0996921	0.893775	0.0781248	0.264992	0.29482	-0.1425	-0.115	-0.154681	-0.16	0.12809	0.11975	0.208364	37619.5	39574.1	0.993075	0.9945	0.0276514	0.0264124
ENSG00000140443				4104	796.5	0.194079	0.886674	0.0799523	0.271311	0.294689	-0.03625	-0.04	-0.0903655	-0.15	0.209885	0.20375	0.230329	35050.6	41857.6	1.00645	0.9971	0.0243165	0.0264851
ENSG00000161671	39.4844	39.3641	-0.004401	1116	465	0.416667	0.878344	0.0818833	0.277946	0.294601	0.0157143	-0.04	-0.16164	-0.17	0.256948	0.2214	0.246092	39820.3	43023.7	1.01825	1.00125	0.0296544	0.0273885
ENSG00000274070	9.97696	13.457	0.431684	990	150	0.151515		0.088729	0.301189	0.294596	-0.27125	-0.285	-0.119242	-0.16	0.23425	0.2135	0.248618	49561.9	47931.8	0.968	0.99255	0.0278938	0.0254975
ENSG00000139971						0.0612903		0.089426	0.303654	0.294499	0.069	0.075	-0.0528	-0.14	0.11914	0.11995	0.226044	41598.4	38342.4	1.02998	0.99255	0.0259043	0.0250997
ENSG00000145687				1110	106.5	0.0959459		0.0889432	0.302026	0.294489	0.07	-0.05	-0.101054	-0.1	0.120983	0.1261	0.207782	14716.9	35486.4	0.96795	0.9971	0.0236118	0.0259779
ENSG00000072786	3.33603	19.4986	2.54717	2907	910.5	0.313209	0.844456	0.084687	0.288046	0.294005	0.170238	0.24	-0.0104747	-0.01	0.24194	0.2282	0.256165	35280.3	43080.7	0.9962	0.99245	0.0325727	0.0296919
ENSG00000076053	2.09347	4.2736	1.02955	804	90	0.11194		0.0907292	0.308836	0.293778	0.0116667	-0.175	-0.0823881	-0.08	0.154017	0.13695	0.211868	48167.7	37241	1.00485	0.9945	0.0260949	0.0249521
ENSG00000125744				1638	522	0.318681		0.089101	0.303856	0.293235	0.0892	0.02	-0.114414	-0.17	0.225308	0.1665	0.224072	35202.3	43360.6	0.99075	0.9937	0.0317607	0.0279092
ENSG00000135535	11.6753	55.4805	2.24852	594	90	0.151515	0.895796	0.0771535	0.263129	0.293215	-0.09	-0.075	-0.188939	-0.19	0.1688	0.1779	0.230764	73742.7	44061.4	0.9971	0.9971	0.0245045	0.0259882
ENSG00000130962	2.60145	2.10983	-0.302191	657	42	0.0639269		0.0904889	0.308629	0.293196	-0.03	0.11	-0.128676	-0.09	0.259267	0.1283	0.198879	68268.2	37837.5	1.00575	0.99255	0.0250478	0.0272561
ENSG00000141985	11.0003	18.005	0.710848	1107	285	0.257453	0.886674	0.0795007	0.271673	0.292634	0.0575	-0.015	-0.0310298	-0.05	0.2937	0.192	0.263461	28617.1	40135.8	0.9953	0.9953	0.0314331	0.0284494
ENSG00000029364	5.34159	5.26043	-0.0220892	924	79.5	0.086039	0.835209	0.0845567	0.289587	0.29199	-0.2175	-0.285	-0.124188	-0.15	0.175525	0.14045	0.254495	53911.8	50144	0.98315	0.993125	0.0240945	0.0261914
ENSG00000008441	6.97189	15.1997	1.12442	1533	399	0.260274		0.0885984	0.303472	0.291949	-0.266	-0.32	-0.102798	-0.09	0.244473	0.2066	0.238414	39891.1	42136.3	0.9979	0.9959	0.0252725	0.0260168
ENSG00000130294				5685	1740	0.306069	0.835696	0.0844178	0.289153	0.291948	-0.00823529	-0.04	-0.0871082	-0.1	0.210659	0.1665	0.236652	36732.5	43323.1	0.97905	0.99245	0.0350862	0.0284505
ENSG00000004700	5.17271	5.92146	0.195032	1950	148.5	0.0761538	0.872428	0.0820948	0.281352	0.291787	-0.147778	-0.08	-0.0585077	-0.05	0.2418	0.2066	0.22122	28503.8	37782.7	0.99245	0.9937	0.0270025	0.0266348
ENSG00000160284						0.260997	0.835209	0.0845673	0.290003	0.291609	-0.193333	-0.22	-0.115015	-0.18	0.1752	0.1665	0.24534	48058.7	49038	0.9959	0.9937	0.0262521	0.0266468
ENSG00000186111				2124	570	0.268362		0.0864614	0.296566	0.291542	-0.120417	-0.25	-0.0942514	-0.17	0.17905	0.14835	0.244227	40622.6	43976.3	1.0227	0.9971	0.0233497	0.0256274
ENSG00000006704	2.59913	5.77375	1.15148	2931	990	0.337769		0.0858533	0.29512	0.290909	0.0230612	-0.05	-0.087001	-0.15	0.232286	0.1665	0.240812	37258.4	42832.7	0.979	0.9953	0.0303375	0.0279867
ENSG00000173614	4.37643	5.32129	0.282021	840	181.5	0.216071		0.0882265	0.303823	0.290388	-0.113636	-0.34	-0.0375	-0.05	0.213182	0.2175	0.225434	59842	42725.5	0.984775	0.9959	0.0254273	0.025061
ENSG00000148824	5.05519	18.9086	1.90321	1005	214.5	0.213433	0.886674	0.0794835	0.273823	0.290273	-0.017	0.015	-0.129075	-0.18	0.31872	0.2531	0.269249	21112.1	44890.2	0.99075	0.9953	0.0290643	0.0278221
ENSG00000117222	4.29248	7.71508	0.84587	1617	291	0.179963	0.886683	0.0788295	0.27218	0.289623	0.025	0.03	-0.0326716	-0.04	0.205587	0.2032	0.221212	23366.3	37826.3	0.957325	0.9937	0.0281491	0.0278013
ENSG00000124920				3456	531	0.153646		0.0887772	0.30654	0.28961	-0.232917	-0.355	-0.125877	-0.17	0.210746	0.19945	0.247941	50637.2	45905.8	0.9937	0.9959	0.0334784	0.0299416
ENSG00000104356	3.511	54.3114	3.9513	3075	723	0.235122	0.886556	0.0793157	0.274149	0.289316	-0.147692	-0.08	-0.0637756	-0.05	0.229482	0.1665	0.220133	37893	38494.2	0.994175	0.99255	0.0294871	0.0269993
ENSG00000016391				1785	520.5	0.291597	0.811329	0.0854063	0.295245	0.289272	-0.19375	-0.195	-0.113176	-0.08	0.311458	0.2973	0.258742	53144.1	45072.4	0.9945	0.9953	0.0332	0.0286336
ENSG00000070182				6987	1827	0.261486		0.0874149	0.302252	0.289212	-0.0229545	0.01	-0.0242121	-0.04	0.293932	0.2326	0.255562	46065.8	42756.2	0.9953	0.99245	0.0300544	0.029485
ENSG00000197386				9429	1434	0.152084	0.903005	0.0740751	0.256241	0.289083	-0.152759	-0.08	-0.124833	-0.15	0.244805	0.2066	0.238577	48725.8	45622	0.9953	0.9971	0.0174212	0.0276237
ENSG00000177628	19.2081	39.4436	1.03808	1611	175.5	0.108939	0.864735	0.0819959	0.283756	0.288967	-0.2125	-0.295	-0.133203	-0.17	0.2613	0.19945	0.232705	40860.7	43808.9	0.979	0.9971	0.027938	0.0278023
ENSG00000016082				1050	310.5	0.295714	0.818692	0.0849843	0.294734	0.288343	-0.106	-0.08	-0.0845143	-0.08	0.215873	0.1665	0.239614	52266.1	40924.7	0.99245	0.9965	0.0255768	0.0267379
ENSG00000001461	4.50276	3.81688	-0.238414	1221	79.5	0.0651106		0.0868639	0.301526	0.288081	-0.054	-0.38	-0.185553	-0.19	0.25252	0.2872	0.251233	80776.1	46974.7	0.968	0.99245	0.0295478	0.0267336
ENSG00000172985				2649	621	0.234428		0.0874275	0.303804	0.287776	-0.161935	-0.17	-0.125447	-0.16	0.188474	0.1572	0.23578	47301.2	44877.6	1.00545	0.99255	0.0252548	0.0276992
ENSG00000146063	7.43654	12.4276	0.740849	1893	760.5	0.401743		0.0867889	0.301619	0.287743	-0.0634286	-0.04	-0.0521236	-0.05	0.281606	0.2055	0.260542	45794.9	42127.4	0.99245	0.9979	0.0287401	0.0268298
ENSG00000226479	2.76765	3.80211	0.458138	1053	159	0.150997	0.863235	0.0817696	0.284201	0.287717	-0.076	-0.05	-0.204359	-0.32	0.3078	0.2469	0.24235	36249.5	47995.7	0.99075	0.9953	0.0307739	0.0281397
ENSG00000177485	2.46818	3.25033	0.397144	2019	138	0.0683507	0.886556	0.0790271	0.275169	0.287195	-0.26625	-0.385	-0.0540119	-0.05	0.19695	0.1949	0.206559	48181.1	35242.8	0.95645	0.9937	0.0314993	0.0260324
ENSG00000143842				1869	514.5	0.275281		0.0866566	0.301796	0.287137	-0.1004	-0.05	-0.0622311	-0.08	0.239948	0.2238	0.259771	51725.8	44319	0.9945	0.9953	0.030484	0.0284665
ENSG00000112651				918	432	0.470588	0.824227	0.0842167	0.293534	0.286907	0.0265	-0.035	-0.122124	-0.14	0.32325	0.2872	0.243524	38571.6	42800.1	1.00645	0.9937	0.0343349	0.0268478
ENSG00000182580				2997	784.5	0.261762		0.0883922	0.309033	0.286029	-0.0515625	-0.16	-0.133273	-0.17	0.239109	0.24145	0.250047	43686.7	44559.4	1.0522	0.99835	0.014841	0.0236091
ENSG00000168646				2532	624	0.246445		0.0860321	0.300939	0.285879	-0.0431429	-0.05	-0.0733412	-0.08	0.22646	0.1665	0.226625	48838.4	43008.8	0.95005	0.9959	0.0322702	0.02704
ENSG00000164758	4.3044	4.76958	0.148048	537	165	0.307263		0.0856218	0.299694	0.285697	0.111111	0.01	-0.11	-0.14	0.2056	0.2055	0.231661	50434.9	38966.1	0.9962	0.9937	0.0325403	0.0282482
ENSG00000114251	1.93579	3.43359	0.826796	1143	208.5	0.182415		0.0854902	0.299353	0.285583	0.06	0.26	-0.0841207	-0.05	0.26825	0.16055	0.255306	40785.7	44244	0.99255	0.9971	0.0322663	0.0285113
ENSG00000196850	3.0924	4.02827	0.381434	915	150	0.163934	0.801539	0.0847773	0.296904	0.285538	-0.16	-0.15	-0.119377	-0.14	0.239557	0.2503	0.241193	59783.9	41492.6	0.9937	0.9953	0.0299033	0.0264484
ENSG00000100324	4.96807	7.05664	0.506297			0.20099	0.889655	0.0776177	0.272027	0.285331	-0.185	-0.045	-0.114238	-0.08	0.333606	0.2175	0.25816	65551.6	46174.7	0.94035	0.99245	0.0227115	0.0278298
ENSG00000104687	9.16648	13.0851	0.51349	1569	271.5	0.17304	0.894819	0.0758016	0.265689	0.285302	-0.220714	-0.33	-0.102983	-0.15	0.231886	0.2214	0.24332	37721.2	44095.1	1.00575	0.99835	0.0211292	0.0250363
ENSG00000113119	7.93841	6.39009	-0.313014	1500	466.5	0.311		0.0865923	0.30363	0.28519	0.00333333	-0.05	-0.17016	-0.19	0.21891	0.1694	0.23785	37000.2	49043.7	0.9908	0.99255	0.0392033	0.0301049
ENSG00000104369				1986	229.5	0.115559	0.835209	0.0826188	0.290152	0.284744	0.217143	0.11	-0.0602115	-0.05	0.223136	0.18515	0.240348	43799.3	42140.8	0.9849	0.9979	0.0326623	0.0261675
ENSG00000089289	6.2617	12.2723	0.970779	1020	267	0.261765	0.829493	0.0828349	0.291332	0.284332	-0.0238462	0.01	-0.0373529	-0.08	0.199477	0.1546	0.225114	38815.6	39600.6	1.00645	0.9959	0.0301828	0.0273727
ENSG00000143164	3.95437	3.50566	-0.17376	2856	661.5	0.231618	0.874692	0.0801295	0.281896	0.284253	-0.0178378	-0.04	-0.0372899	-0.05	0.22023	0.1627	0.201725	33539.2	36743.2	0.968	0.9959	0.0318852	0.0268369
ENSG00000171130	15.3463	18.697	0.284916	564	48	0.0851064	0.824227	0.0831726	0.292705	0.284152	-0.285	-0.285	-0.198457	-0.25	0.21115	0.21115	0.217678	49566.2	46686.6	0.9945	0.9953	0.0284523	0.0262794
ENSG00000139266				1041	445.5	0.427954		0.0871187	0.307219	0.283572	-0.0494737	-0.05	-0.105072	-0.05	0.223495	0.2009	0.222471	45770	42820.5	0.994775	0.9953	0.0244463	0.02512
ENSG00000141956						0.232616		0.0853065	0.301032	0.28338	-0.0267391	0	-0.0367715	-0.04	0.220654	0.2009	0.255777	51081.2	43834.9	0.979	0.9953	0.0403203	0.0293309
ENSG00000164733	21.8149	85.4785	1.97025	1116	183	0.163978	0.878344	0.0791234	0.279228	0.283365	-0.015	-0.04	-0.0937097	-0.15	0.131225	0.13695	0.23536	46102.1	41743.3	0.9959	0.9953	0.0273836	0.0273111
ENSG00000189337				2592	864	0.333333		0.0855447	0.301954	0.283304	-0.055	-0.095	-0.0690278	-0.05	0.312861	0.2872	0.257313	48183.3	46038.4	0.99245	0.9953	0.0284853	0.0269555
ENSG00000147065	17.1519	16.5927	-0.0478164	1734	433.5	0.25	0.893063	0.0768078	0.271125	0.283293	0.1975	0.24	0.00586505	-0.04	0.269225	0.2872	0.261354	35428.5	40226	0.967975	0.99245	0.0277446	0.0270362
ENSG00000184083	4.8576	10.4179	1.10075	3291	880.5	0.267548		0.0851431	0.300638	0.283208	-0.143023	-0.16	-0.133911	-0.16	0.245321	0.2009	0.229867	45742.6	42921.9	0.980225	0.9979	0.0223036	0.0257958
ENSG00000133812				5646	765	0.135494	0.824227	0.082863	0.292649	0.283148	-0.134651	-0.14	-0.106854	-0.14	0.215637	0.1694	0.21267	57051.6	42702.1	0.9971	0.9953	0.0301181	0.0273108
ENSG00000144711				3669	1384.5	0.377351	0.824227	0.082841	0.29267	0.283053	-0.00983051	0.02	-0.076713	-0.08	0.233008	0.2055	0.238719	38927.2	43669.6	1.01602	0.99245	0.0291084	0.0276101
ENSG00000084207	43.0612	92.5543	1.10391	633	48	0.0758294	0.910339	0.0687715	0.243257	0.282711	-0.245	-0.245	-0.159242	-0.205	0.23195	0.23195	0.258645	15407.4	42851.5	1.02483	0.9937	0.0402462	0.0289027
ENSG00000068323	7.25915	27.2881	1.9104	1728	411	0.237847	0.831855	0.0821454	0.290572	0.282702	-0.0209524	0.02	-0.107274	-0.1	0.24699	0.2066	0.228251	39748.5	45258.8	0.979	0.9953	0.0306888	0.0270974
ENSG00000196155				3576	927	0.259228	0.822727	0.0831382	0.29413	0.282658	0.0108163	0.01	-0.120696	-0.15	0.289459	0.2214	0.241613	44941.6	47030.8	0.9953	0.9953	0.0327449	0.0290414
ENSG00000161203	23.4237	19.0572	-0.297634	1383	357	0.258134	0.903481	0.0719774	0.254717	0.282578	-0.145294	-0.16	-0.0772451	-0.05	0.284924	0.1665	0.265864	55280.3	42227.2	0.987225	0.9998	0.035448	0.0269885
ENSG00000174839	4.32364	3.73781	-0.210054	1827	387	0.211823	0.840698	0.0814909	0.289021	0.281955	0.06	0.03	-0.113399	-0.14	0.22614	0.15865	0.225973	32110.5	35329.9	0.997725	0.9959	0.0254614	0.0263164
ENSG00000213420				1740	810	0.465517		0.0859872	0.305383	0.281572	-0.120571	-0.17	-0.171948	-0.19	0.222606	0.2009	0.232727	44041.3	43164.3	0.985775	0.99255	0.0326313	0.0287305
ENSG00000064490	5.01096	41.8953	3.06363	783	144	0.183908	0.84432	0.0812523	0.288656	0.281485	0.106667	0.01	-0.0909962	-0.09	0.314317	0.2996	0.249305	6495.59	42824.1	1.02075	0.9937	0.0407554	0.0291168
ENSG00000099308				4044	1432.5	0.354228	0.824227	0.0826395	0.293654	0.281418	-0.0214516	-0.05	-0.113724	-0.17	0.210589	0.20775	0.229194	46943.4	44802.8	1.00385	0.9971	0.028384	0.0275275
ENSG00000111196	9.0727	11.7655	0.374963	447	79.5	0.177852	0.845067	0.0810999	0.288338	0.281266	-0.2975	-0.325	-0.0454362	-0.015	0.330875	0.3373	0.216538	69488.1	37746	0.99395	0.9945	0.0318428	0.0278744
ENSG00000181830				1095	123	0.112329		0.0857557	0.305037	0.281132	-0.302857	-0.32	-0.225616	-0.235	0.323571	0.2214	0.260647	58525.1	51584.6	1.00645	0.9953	0.0283648	0.0272006
ENSG00000196456				1614	613.5	0.380112		0.0833305	0.296554	0.280996	-0.1264	-0.36	-0.0873978	-0.05	0.192544	0.2175	0.221424	48642.1	43486.4	1.00218	0.9959	0.0281682	0.0264573
ENSG00000176842				1452	247.5	0.170455		0.085316	0.303664	0.280955	-0.188	-0.375	-0.133409	-0.22	0.18082	0.16085	0.203698	48415.6	35981.8	0.9582	0.9979	0.0286454	0.0255206
ENSG00000067167	11.5912	7.67405	-0.594973	1125	111	0.0986667	0.893775	0.0753207	0.268088	0.280955	0.0985714	0.11	-0.188027	-0.19	0.246057	0.1546	0.225361	46118.6	42421.7	1.05585	0.99255	0.0237231	0.0258475
ENSG00000077235	2.90711	6.81094	1.22827	6330	1977	0.312322	0.908504	0.0696371	0.247956	0.280845	-0.15297	-0.22	-0.0748957	-0.05	0.233464	0.1665	0.238461	46588.9	43146.7	0.9971	0.9953	0.0270318	0.0275677
ENSG00000139970	5.08969	6.36751	0.323151	2331	429	0.184041		0.0832966	0.296759	0.280687	0.105909	-0.01	-0.0767696	-0.1	0.208332	0.1837	0.228001	40412.6	39307.7	0.979	0.9959	0.0279666	0.0265858
ENSG00000109881	5.61954	6.67167	0.247598	1122	106.5	0.0949198	0.832543	0.0814665	0.290383	0.280548	-0.0685714	-0.41	0.00128342	-0.01	0.196886	0.2175	0.215453	62026.2	38670.8	0.9908	0.99255	0.0262504	0.0262381
ENSG00000156709	10.4343	31.5493	1.59627	1869	478.5	0.256019	0.901398	0.0731042	0.260766	0.280344	-0.0316	-0.17	-0.0852167	-0.05	0.230264	0.2175	0.2383	50730.4	40149.4	1.02687	0.9979	0.0232016	0.0247338
ENSG00000254685	5.08489	4.95309	-0.0378889	1785	153	0.0857143	0.843984	0.0809292	0.28868	0.280343	-0.091	0.015	-0.122908	-0.15	0.20063	0.13595	0.204747	34988.8	36883.4	0.998275	0.9953	0.0295551	0.0255344
ENSG00000211450	62.5029	35.8005	-0.803943	369	69	0.186992		0.0824449	0.294444	0.280002	0.3475	0.375	-0.0865854	-0.12	0.246225	0.22685	0.234684	30792.5	44861.7	1.00575	0.9953	0.0355637	0.0268545
ENSG00000077150				2703	772.5	0.285794	0.824777	0.0817911	0.292185	0.279929	-0.0594444	-0.05	-0.0906659	-0.08	0.24095	0.2209	0.244709	45476.1	42419.6	0.99245	0.9971	0.0316699	0.0278909
ENSG00000105011	4.64697	4.81838	0.0522588	609	112.5	0.184729	0.886674	0.0767004	0.27437	0.279551	-0.626	-0.86	-0.131773	-0.125	0.54872	0.2994	0.252084	72606.2	42379.6	0.979375	0.9937	0.0282283	0.0264417
ENSG00000033030	2.86805	3.98001	0.472701	2124	346.5	0.163136	0.831519	0.0813419	0.291387	0.279154	-0.0329412	0.01	-0.0445904	-0.05	0.185129	0.132	0.209301	25835.4	39224.2	0.99255	0.9953	0.0242816	0.026638
ENSG00000108773	5.81227	8.09658	0.478211	2514	664.5	0.26432	0.893092	0.0754761	0.270759	0.278758	-0.107931	-0.08	-0.104117	-0.17	0.290566	0.2175	0.2349	52102.2	43660.2	0.99245	0.9959	0.0278851	0.0280452
ENSG00000161638				3150	784.5	0.249048	0.847298	0.0804301	0.288643	0.278649	-0.0811111	-0.065	-0.137229	-0.15	0.218406	0.1665	0.238212	46721.7	43809.8	0.991625	0.9937	0.0291006	0.0280695
ENSG00000110400				1554	322.5	0.207529		0.083479	0.299643	0.278595	-0.124615	-0.19	-0.0969305	-0.15	0.231115	0.1869	0.259221	38161.1	41084.1	0.9959	0.9959	0.0271253	0.0252549
ENSG00000184445	4.96315	5.62139	0.17967	6630	493.5	0.0744344	0.887068	0.0763172	0.273984	0.278546	-0.01	-0.14	-0.10005	-0.14	0.231189	0.2055	0.212727	39610.4	39924.7	0.92595	0.99255	0.0252024	0.0256731
ENSG00000173653				990	246	0.248485		0.0818344	0.293867	0.278474	-0.149167	-0.25	-0.250455	-0.32	0.183017	0.16995	0.242404	56753.8	48251	0.997475	1.00645	0.02944	0.0271638
ENSG00000152661				1149	180	0.156658	0.886553	0.0768943	0.276158	0.278443	-0.10875	-0.205	-0.119713	-0.155	0.264838	0.17905	0.235299	28298.6	42122.8	0.979	0.99245	0.0346117	0.0267099
ENSG00000107175	28.8492	75.3045	1.38421	1116	180	0.16129	0.822308	0.0819106	0.294309	0.278315	0	-0.015	-0.0848118	-0.14	0.221583	0.23585	0.213785	45981.4	43847.5	0.99835	0.9937	0.0267121	0.0265266
ENSG00000181192	8.72019	11.4576	0.393868	2760	510	0.184783	0.893775	0.0747251	0.268508	0.278298	-0.261786	-0.35	-0.105902	-0.14	0.220654	0.18875	0.239488	41923.3	41220.4	1.0463	0.9953	0.00875914	0.0300751
ENSG00000172216	2.72883	3.27948	0.265189	1038	108	0.104046	0.860734	0.079386	0.285261	0.278292	-0.0675	-0.185	-0.15211	-0.25	0.22205	0.2555	0.217973	63416.1	44285.8	1.00125	1.00125	0.0254428	0.0257178
ENSG00000048342	8.19176	34.8744	2.08992	4899	1080	0.220453		0.0840679	0.302159	0.278224	-0.0715385	-0.08	-0.0680649	-0.05	0.176626	0.1419	0.211859	40602.3	40604.5	0.9975	0.9959	0.0273642	0.0260645
ENSG00000100490				1074	217.5	0.202514		0.085263	0.306525	0.27816	0.175	0.26	-0.0639385	-0.05	0.244007	0.2872	0.221317	51256.9	41674.4	0.9971	0.9971	0.0259277	0.0268481
ENSG00000065802	4.7239	8.92602	0.91804	1008	337.5	0.334821		0.0836873	0.301185	0.27786	-0.134375	-0.05	-0.135923	-0.17	0.177019	0.18225	0.230605	64596.8	47679.7	0.986375	0.9971	0.0281118	0.0267742
ENSG00000131697				4281	961.5	0.224597		0.0825278	0.297021	0.277852	-0.1066	-0.135	-0.141787	-0.18	0.252366	0.2032	0.257201	38842.7	47420	1.0249	0.9971	0.0159554	0.027904
ENSG00000082781				2400	625.5	0.260625		0.0830578	0.29916	0.277637	0.0215625	0	-0.0854875	-0.05	0.208609	0.192	0.225103	49348.8	43454.9	0.979025	0.9937	0.0307648	0.0272294
ENSG00000125378						0.419315		0.0832588	0.300013	0.277517	-0.08	-0.19	-0.0912225	-0.08	0.205091	0.1665	0.236589	39717.6	44449.4	1.01012	0.9959	0.0267725	0.027307
ENSG00000105568	12.9698	10.3042	-0.331918	1890	531	0.280952	0.913887	0.0673382	0.242939	0.277181	-0.226957	-0.17	-0.123667	-0.19	0.303757	0.2214	0.258119	52875.3	44440.6	1.01745	0.9979	0.0187456	0.024267
ENSG00000135365	2.58786	4.30049	0.732742	2046	192	0.0938416		0.0827805	0.298681	0.277154	0.18	0.02	-0.100836	-0.08	0.213289	0.1665	0.228627	31543.1	41435.4	0.99255	0.9953	0.0265094	0.0264612
ENSG00000151366				360	210	0.583333		0.0828702	0.299097	0.277068	-0.171111	-0.17	-0.128	-0.17	0.178811	0.198	0.190764	47691.9	33817.6	0.9971	0.9971	0.0266635	0.0263218
ENSG00000213064	5.72267	4.18436	-0.451681	483	79.5	0.164596	0.881511	0.0771426	0.278429	0.277064	0.236	0.08	-0.16323	-0.155	0.28924	0.2326	0.232398	33059.4	43560	0.99835	1.0035	0.0261188	0.0274272
ENSG00000134698	2.42206	3.67045	0.599719	2586	661.5	0.2558		0.0843942	0.304719	0.276957	-0.0648485	-0.08	-0.112042	-0.14	0.221661	0.1665	0.239361	48329.2	39159.8	0.9971	0.9953	0.0284933	0.0264791
ENSG00000139180				1134	304.5	0.268519	0.83032	0.0807022	0.291512	0.27684	-0.15	-0.29	-0.137963	-0.16	0.247654	0.1795	0.226108	40581.2	42152.7	1.02262	0.9971	0.023324	0.0251107
ENSG00000130940				5280	928.5	0.175852		0.0824563	0.298345	0.276379	-0.116429	-0.17	-0.0844091	-0.15	0.262419	0.2204	0.237297	43154.9	43753	0.994175	0.9937	0.019508	0.0257314
ENSG00000100124	3.04046	5.19221	0.772057			0.270764	0.83032	0.0804741	0.291391	0.276172	-0.0338462	-0.17	-0.0963455	-0.145	0.161777	0.1419	0.254772	32568.9	42479.6	1.00768	0.9979	0.0304436	0.0289049
ENSG00000165868	5.64507	18.7626	1.7328	2079	456	0.219336	0.824777	0.0807085	0.292336	0.276081	0.111429	0.11	-0.0986291	-0.15	0.227438	0.1572	0.246065	24999	41403.5	0.9962	0.9953	0.0310062	0.0290092
ENSG00000100422	6.65858	5.99695	-0.150986			0.275093	0.824777	0.0806162	0.292317	0.275783	0.0759091	0.08	-0.0798513	-0.05	0.208364	0.2175	0.235415	49337.2	43776.7	1.01825	0.9965	0.0254193	0.0278354
ENSG00000132589	18.4465	79.329	2.1045	1452	231	0.159091	0.878344	0.0773103	0.280378	0.275736	0.126667	0.02	-0.0596694	-0.05	0.315756	0.2994	0.276678	36116.3	43165.9	0.9908	0.9953	0.0284274	0.0275197
ENSG00000133657	3.94133	3.60154	-0.13007	3771	291	0.0771679	0.887068	0.0757345	0.274724	0.275675	-0.0127778	0.06	-0.136086	-0.15	0.335911	0.2125	0.226668	40649.8	38958.1	1.03505	0.9979	0.0273797	0.0269576
ENSG00000173530	5.75917	7.96926	0.468586	1161	283.5	0.244186		0.0823532	0.298737	0.275671	-0.0671429	-0.02	-0.102274	-0.15	0.231071	0.13155	0.223729	65285.4	42149.4	1.01267	0.9937	0.0234493	0.0270439
ENSG00000119397	3.0159	3.77754	0.32486	6978	1011	0.144884		0.0808058	0.293206	0.275594	-0.0381667	-0.02	-0.00628977	0.01	0.216048	0.1646	0.218037	48334.6	40167.5	1.03505	0.9953	0.0263128	0.0261174
ENSG00000234616	3.24742	3.70722	0.191042	1707	493.5	0.289104	0.80305	0.0817134	0.296552	0.275545	-0.1788	-0.17	-0.110791	-0.15	0.230884	0.2175	0.252401	58386.1	46247.8	0.99255	0.99835	0.0299531	0.0267999
ENSG00000155287	2.48482	9.35969	1.91332	1095	342	0.312329		0.0822084	0.298389	0.275508	-0.159444	-0.14	-0.138795	-0.15	0.281367	0.2009	0.237947	31958.9	42369.7	1.00575	0.9979	0.0246942	0.0253554
ENSG00000189079	3.34777	3.12288	-0.100322	5508	414	0.0751634	0.893775	0.0743398	0.269835	0.275501	-0.0665217	-0.08	-0.108224	-0.14	0.196535	0.1627	0.221559	39873.4	39626.6	0.99245	0.9959	0.025462	0.0260398
ENSG00000158864	9.2768	24.5275	1.4027	1455	657	0.451546	0.908504	0.0688206	0.250001	0.275282	-0.19069	-0.08	-0.0956907	-0.15	0.276034	0.1329	0.246185	36569.4	37219.9	1.0697	0.99245	0.0170245	0.0263045
ENSG00000174938	12.0512	12.4798	0.0504069	2772	610.5	0.220238	0.835209	0.0798136	0.290458	0.274785	-0.123793	-0.05	-0.121688	-0.16	0.265731	0.2503	0.220236	52859.1	43530.3	0.973475	0.9908	0.0323667	0.0250021
ENSG00000157851	33.1395	11.5049	-1.5263	1695	261	0.153982	0.886674	0.0758802	0.276508	0.274423	0.0721429	-0.095	-0.068	-0.08	0.193357	0.16795	0.267929	20313.2	42919.8	0.979025	0.9937	0.0336619	0.027957
ENSG00000173660				309	42	0.135922	0.882394	0.0762174	0.277862	0.274299	-0.213333	-0.05	-0.028835	-0.05	0.207767	0.0834	0.220647	73552.7	37466.6	1.03258	0.99245	0.0308635	0.0309165
ENSG00000185900	2.61133	4.94328	0.920682	1053	132	0.125356	0.853563	0.0787621	0.28721	0.274232	-0.13875	-0.315	-0.0819658	-0.08	0.183675	0.1665	0.247129	45467.2	44593.3	0.9945	0.9971	0.0319545	0.0284567
ENSG00000142507	21.8362	39.9181	0.870321	720	208.5	0.289583	0.904727	0.0695382	0.253808	0.273979	0.173333	0.36	-0.126	-0.19	0.279422	0.1419	0.239681	37113	37240.8	0.993925	0.9971	0.026252	0.0256632
ENSG00000205581	15.9294	11.2613	-0.500314			0.24359	0.879464	0.0766271	0.27977	0.273894	-0.002	0.11	0.00769231	0.01	0.09626	0.1092	0.218432	30792.4	39265.5	1.00645	0.9953	0.027905	0.0257019
ENSG00000081181				1065	126	0.11831	0.897286	0.0728764	0.266157	0.27381	-0.177143	-0.05	-0.101352	-0.08	0.294743	0.1419	0.22668	53263.4	40166.2	1.00645	0.9937	0.0272443	0.0261527
ENSG00000175556				2280	661.5	0.290132		0.0814043	0.297427	0.273695	-0.0774194	-0.04	-0.0969868	-0.14	0.235465	0.2009	0.220966	37452.2	41147.7	0.968	0.9937	0.0335766	0.0297329
ENSG00000106070	4.26742	5.0964	0.256114	1899	328.5	0.172986	0.880255	0.0763732	0.279255	0.27349	0.0227273	0.015	-0.116556	-0.05	0.285918	0.1577	0.243259	44246.7	45299.5	0.9925	0.9971	0.0296038	0.0265677
ENSG00000005075	8.54423	7.52021	-0.184178	354	48	0.135593		0.0842399	0.308185	0.273341	-0.87	-0.87	-0.0583051	0.01	1	1	0.224232	71072.5	35977.5	0.88425	0.97905	0.0236722	0.0283111
ENSG00000177427				1398	381	0.272532		0.0822781	0.301181	0.273185	-0.125556	-0.16	-0.173412	-0.19	0.237628	0.2214	0.258241	50184.3	49288.9	1.01568	0.9979	0.0293086	0.0273619
ENSG00000169515				1827	810	0.44335	0.867144	0.0778448	0.285141	0.273004	-0.0597959	-0.05	-0.0421018	-0.05	0.226696	0.1546	0.239572	55758.7	44717.5	1.03505	0.9975	0.0277403	0.0240043
ENSG00000099875	4.33997	7.26653	0.743582	1398	325.5	0.232833	0.881511	0.0760792	0.279606	0.272095	-0.132778	-0.095	-0.0749356	-0.05	0.312339	0.2238	0.260993	51521.8	45222.6	0.9849	0.99245	0.0314425	0.0295896
ENSG00000184486				1332	231	0.173423	0.854589	0.0781405	0.287342	0.271943	-0.0536364	-0.17	-0.0763288	-0.05	0.2502	0.198	0.271286	20954.5	39809.9	0.98805	0.99255	0.0309314	0.0275197
ENSG00000008086						0.161494		0.0821577	0.30224	0.27183	-0.0157143	-0.05	-0.0785742	-0.08	0.197532	0.16795	0.20846	38807.9	43107.9	0.984925	0.9971	0.0293594	0.0253079
ENSG00000149679				1437	448.5	0.312109		0.0820761	0.302016	0.271761	-0.144	-0.22	-0.148205	-0.19	0.211232	0.1665	0.236116	47170.1	45777.8	0.97115	0.9953	0.0250283	0.0261449
ENSG00000120063	4.10145	8.32665	1.0216	1134	337.5	0.297619	0.886553	0.0753287	0.277247	0.271703	-0.072	-0.1	-0.097672	-0.14	0.30756	0.2238	0.245293	53526.7	39204.8	0.9937	0.9971	0.0251052	0.0255717
ENSG00000109171	3.89933	4.8634	0.318742	1746	460.5	0.263746		0.080148	0.295056	0.271637	-0.101429	-0.14	-0.116804	-0.14	0.216919	0.1627	0.213223	32017.5	40665.5	0.968	0.9937	0.0294656	0.0257282
ENSG00000104812				2214	577.5	0.26084	0.898289	0.0721827	0.265808	0.27156	-0.168889	-0.08	-0.107764	-0.16	0.248578	0.198	0.24349	33425.8	43500	1.00343	0.9979	0.019955	0.0254937
ENSG00000065882	9.50619	16.232	0.771902	3789	852	0.224861		0.0810571	0.298799	0.271276	-0.0209091	0.01	-0.0880681	-0.08	0.19922	0.16795	0.224623	30446.3	41527.7	0.997725	0.9959	0.027231	0.0265279
ENSG00000163273				381	171	0.448819		0.0810716	0.299046	0.2711	-0.107143	-0.22	-0.114331	-0.17	0.178314	0.1489	0.227887	40268.4	43635.5	0.95645	0.9959	0.0218544	0.0252237
ENSG00000010292	6.16794	6.63539	0.105393	4206	906	0.215407	0.914297	0.0660037	0.243626	0.270923	0.0204651	-0.05	-0.101255	-0.1	0.225495	0.2175	0.238962	43724.5	42246.6	0.9959	0.9937	0.0307601	0.0274939
ENSG00000189046	4.45349	9.97993	1.16409	786	250.5	0.318702	0.875461	0.0766104	0.283197	0.27052	0.024	0.11	-0.0803435	-0.05	0.30798	0.2872	0.232569	51137.8	42154.4	1.00343	0.9979	0.019955	0.0256957
ENSG00000134490	13.3192	61.9825	2.21835			0.0538721		0.080003	0.296056	0.27023	0.113333	0.11	-0.226364	-0.29	0.172	0.1218	0.208828	52862.3	45991.5	1.01825	0.9971	0.0231944	0.0274978
ENSG00000143952	2.45402	3.11937	0.346108	2934	253.5	0.0864008		0.0803978	0.297848	0.269929	-0.093125	-0.175	-0.0823926	-0.08	0.174031	0.1694	0.216851	26839.3	38131.9	1.01235	0.9937	0.0257614	0.0260445
ENSG00000186638				4107	505.5	0.123083		0.0807919	0.299375	0.269869	-0.0537838	-0.05	-0.0626954	-0.05	0.207914	0.1665	0.221751	40227.4	40914.5	1.00645	0.9953	0.0269082	0.0268394
ENSG00000253276				708	477	0.673729		0.0807919	0.299375	0.269869	-0.2525	-0.315	-0.180212	-0.25	0.169146	0.107	0.215552	46847.1	46674.7	0.9937	0.9956	0.0299344	0.0279831
ENSG00000048471				2442	588	0.240786		0.0810226	0.300276	0.269827	-0.0390323	-0.05	-0.0713514	-0.05	0.21561	0.2214	0.240835	44790.3	44562.3	0.99075	0.99255	0.0316508	0.0275575
ENSG00000100106	9.39795	5.72772	-0.714384			0.409129	0.824227	0.0791731	0.293466	0.269787	0.164014	0.08	-0.0875697	-0.14	0.254217	0.2214	0.202644	34265.1	40391.5	0.9971	0.99835	0.0343172	0.0265884
ENSG00000175137	3.25063	5.19592	0.676658	1182	643.5	0.544416		0.0814946	0.302527	0.269379	-0.143929	-0.195	-0.0246701	-0.05	0.226393	0.18225	0.243905	52432.8	43124.8	0.98805	0.9953	0.0295332	0.0262161
ENSG00000118496	2.10472	3.14327	0.57864	2238	312	0.13941	0.882394	0.0752558	0.279561	0.269193	0.0142105	-0.01	-0.0888204	-0.14	0.245505	0.1546	0.21816	33559.8	38807.9	1.03505	0.9945	0.0308448	0.0262902
ENSG00000100304				1935	621	0.32093	0.904477	0.0693599	0.257869	0.268974	0.0427586	-0.05	-0.0947132	-0.145	0.225041	0.198	0.260434	39862.4	45066.7	0.97905	0.99255	0.032438	0.0282084
ENSG00000187446	23.5199	20.6886	-0.185044	588	240	0.408163	0.811329	0.0794121	0.295254	0.268962	-0.155455	-0.19	-0.0221939	0.01	0.190855	0.2066	0.227064	30666.3	37844.9	1.01825	0.9971	0.0290694	0.028021
ENSG00000111540	8.20274	38.5979	2.23434	648	132	0.203704	0.857208	0.0771297	0.286806	0.268926	-0.175714	-0.15	-0.0872222	-0.05	0.198443	0.2175	0.249594	45070.4	45111.3	0.99245	0.9959	0.0283016	0.0257663
ENSG00000119711	16.0068	11.2637	-0.50701	1608	228	0.141791	0.882394	0.0750312	0.279069	0.268863	-0.21	-0.32	-0.117351	-0.16	0.299809	0.2996	0.237058	58668.6	39548.7	0.9959	0.9953	0.0268473	0.0288673
ENSG00000183421						0.247899	0.824227	0.078746	0.293476	0.268321	-0.0646875	-0.03	-0.0983673	-0.14	0.253303	0.18745	0.260878	54653.4	48826.7	0.9971	0.993125	0.0312612	0.0287771
ENSG00000108784				2232	609	0.272849	0.881511	0.0751557	0.280259	0.268165	-0.216897	-0.34	-0.184194	-0.22	0.292079	0.1665	0.253234	44835.5	46973.3	1.0241	0.99245	0.0283376	0.0286077
ENSG00000122741	2.45477	3.07882	0.326786	1680	436.5	0.259821	0.835696	0.0777694	0.29007	0.268106	-0.274286	-0.37	-0.105786	-0.16	0.313567	0.2503	0.198432	52629.3	38465.7	1.00385	0.9959	0.0247761	0.0254282
ENSG00000165527	2.74896	4.13439	0.588786	528	183	0.346591	0.872912	0.0759446	0.283475	0.267905	0.37	0.465	-0.0817045	-0.14	0.226525	0.188	0.258747	19371.1	34343.2	0.993075	0.9945	0.0329167	0.0278334
ENSG00000130921	2.38798	9.20296	1.94631	501	106.5	0.212575		0.079893	0.298233	0.267887	0.018	0.01	-0.0421557	-0.01	0.16416	0.1419	0.229869	27197.4	40353.3	0.979	0.9953	0.0268546	0.026417
ENSG00000153827	5.92899	6.49871	0.132368	6207	1068	0.172064	0.905078	0.0684865	0.255721	0.267817	-0.0784483	-0.065	-0.0860512	-0.08	0.207674	0.17815	0.210443	35012.8	39979.2	1.01825	0.9953	0.0255323	0.0276103
ENSG00000278535	7.90252	17.5247	1.14901	783	262.5	0.335249		0.0787966	0.294281	0.26776	-0.19	-0.405	-0.102644	-0.155	0.219533	0.15865	0.26304	55058.4	42083.1	1.0064	0.9971	0.0220252	0.0260735
ENSG00000100473	17.0432	77.4637	2.18432	1848	207	0.112013	0.903481	0.0700832	0.26196	0.267534	-0.05	-0.16	-0.128101	-0.15	0.193518	0.1419	0.22112	32952.8	39761.9	0.99245	0.99245	0.025041	0.0253235
ENSG00000196588				3096	471	0.152132	0.882394	0.0745319	0.278916	0.26722	-0.147727	-0.205	-0.118159	-0.16	0.231845	0.2214	0.242227	54223.5	46514.6	0.9937	1.00575	0.0292094	0.026235
ENSG00000160785	1.78566	2.77656	0.636842	969	196.5	0.202786		0.0792837	0.296763	0.267161	-0.05	-0.05	-0.149505	-0.17	0.225544	0.2009	0.247538	29396.2	42282.1	0.9971	0.9953	0.027158	0.0272097
ENSG00000125657				765	129	0.168627		0.0801263	0.300087	0.267011	-0.286667	-0.215	-0.236078	-0.36	0.33425	0.1746	0.240659	62408	51883.7	1.0249	0.9971	0.0266756	0.0270034
ENSG00000026652	5.60994	5.2269	-0.102032	1137	256.5	0.225594		0.0785194	0.294228	0.266866	0.0361538	0.08	-0.122348	-0.165	0.191831	0.198	0.234695	52758.6	47593.9	0.968	0.9953	0.0245052	0.0264449
ENSG00000204344	8.28546	8.3935	0.0186907	1107	588	0.531165		0.081174	0.304202	0.266843	0.0257143	-0.05	-0.1271	-0.17	0.230032	0.19945	0.235775	34263.3	39569.8	0.979	0.993125	0.0402541	0.0285975
ENSG00000107581	3.57111	5.44068	0.607415	4149	1842	0.443962	0.91915	0.0632027	0.236885	0.266807	0.092449	0.01	0.0188214	0.01	0.240148	0.2055	0.205894	26711.2	35583.7	0.99245	0.9953	0.0248782	0.0260333
ENSG00000262655				2424	624	0.257426	0.881181	0.0747975	0.280441	0.266714	-0.0333333	-0.165	-0.035099	-0.05	0.2604	0.1665	0.22802	30910.4	38632.2	0.9971	0.99245	0.0293192	0.0286001
ENSG00000106803	16.7537	24.5187	0.549408	291	96	0.329897	0.904415	0.0689978	0.258738	0.266671	-0.286	0.01	-0.183814	-0.19	0.24952	0.2204	0.226808	41866.5	39624.4	0.99255	0.9959	0.032302	0.0258152
ENSG00000101266	6.3138	11.5033	0.865462	1176	327	0.278061		0.0777497	0.292529	0.265785	-0.153125	-0.205	-0.0615561	-0.08	0.213037	0.1559	0.238269	34234.9	39811.2	0.9954	0.99245	0.0286395	0.0275415
ENSG00000124762	2.86237	7.70087	1.42781	495	273	0.551515	0.860796	0.0760241	0.286424	0.265425	0.0483333	-0.02	-0.0690303	-0.065	0.272792	0.2599	0.234905	26456.3	35355.3	0.92595	0.9953	0.0242524	0.0290078
ENSG00000187866	1.90069	3.19257	0.748199	864	181.5	0.210069	0.822727	0.0780701	0.294211	0.265354	-0.0255556	0.01	-0.0975347	-0.08	0.1392	0.13	0.223915	27666.4	42548.9	0.9856	0.9979	0.0309552	0.0264179
ENSG00000118523				1050	196.5	0.187143		0.0810331	0.305386	0.265346	-0.229091	-0.36	-0.0903714	-0.1	0.215664	0.1177	0.241349	64439	42964.7	0.979	0.9937	0.0329689	0.0289752
ENSG00000121297				3246	439.5	0.135397		0.078517	0.296077	0.265191	0.00190476	0.01	-0.0473198	-0.05	0.27189	0.2214	0.234372	36708.3	44885.9	0.9592	0.99255	0.0277431	0.0240685
ENSG00000121680				1041	499.5	0.479827		0.0787588	0.297047	0.265139	-0.06	-0.11	-0.167032	-0.22	0.254873	0.1665	0.250522	29777.9	48547.4	0.9735	0.99245	0.0366637	0.0279336
ENSG00000128039	17.1064	60.4052	1.82014	957	111	0.115987		0.0790183	0.298139	0.265038	-0.0742857	0.01	-0.249718	-0.305	0.183729	0.1546	0.224498	38557.5	47364.7	1.01155	0.99245	0.0210673	0.0279235
ENSG00000165757						0.201838		0.0788476	0.297496	0.265038	-0.0315385	-0.15	-0.0585221	-0.05	0.240644	0.1665	0.218119	35071.4	42703.6	1.01155	1.00575	0.0282409	0.0255908
ENSG00000136159	9.09663	7.36103	-0.305425			0.151515	0.847353	0.076587	0.289187	0.264835	0.1	-0.035	-0.0432121	-0.08	0.18905	0.16995	0.229468	28937.6	45491.9	0.99075	0.9953	0.028207	0.0263214
ENSG00000111602	8.01389	22.1056	1.46384	3627	1231.5	0.339537	0.903481	0.0696152	0.262923	0.264774	0.0617241	0.02	-0.0678825	-0.08	0.209333	0.1665	0.237878	44697.8	42972.1	0.973375	0.9937	0.0239808	0.0271469
ENSG00000111206	10.1456	11.4624	0.176058	2406	571.5	0.237531	0.893092	0.0726248	0.274344	0.264722	0.0189655	0.01	-0.0993766	-0.14	0.183514	0.1665	0.209482	48427.9	41231.5	0.9971	0.99255	0.0326671	0.0274459
ENSG00000131653	5.72161	8.48037	0.567705	2013	466.5	0.231744	0.863235	0.0756717	0.285877	0.2647	-0.15	-0.22	-0.0817586	-0.05	0.232967	0.2009	0.255254	44873.6	43189.2	1.0138	0.99245	0.0221514	0.0277829
ENSG00000105676	8.44524	17.0757	1.01573	1506	190.5	0.126494	0.903481	0.069592	0.263143	0.264464	0.134	-0.02	-0.105697	-0.05	0.23201	0.19395	0.274842	31519.5	45978.7	0.979	0.99255	0.037679	0.0270596
ENSG00000125877	13.5489	16.8498	0.314555			0.15641	0.893092	0.0726249	0.274633	0.264444	-0.14	-0.135	-0.110051	-0.05	0.237925	0.1893	0.239001	24783.2	41293.5	0.9321	0.99245	0.0281357	0.0282343
ENSG00000188566	6.42097	34.1888	2.41266	1821	774	0.425041	0.852776	0.0761336	0.288145	0.26422	-0.188485	-0.38	-0.176771	-0.22	0.247276	0.1795	0.245716	47902.2	45005.4	1.11315	1.00125	0.0149398	0.0258736
ENSG00000042445	6.65697	8.35282	0.327399	1833	367.5	0.200491	0.861052	0.0756099	0.286384	0.264016	-0.105556	-0.1	-0.14329	-0.19	0.213706	0.2209	0.246974	46189.3	44449.6	0.99225	0.9953	0.0322214	0.027666
ENSG00000164051	3.23138	6.4783	1.00346	1236	385.5	0.311893	0.878998	0.0744135	0.281917	0.263955	0.184583	0.06	-0.103592	-0.1	0.231546	0.1665	0.253334	17067.5	45200.5	0.9948	1.00125	0.0264063	0.0245637
ENSG00000163374	2.68878	3.26371	0.279562	2667	469.5	0.17604	0.878344	0.0744256	0.282151	0.263779	-0.00958333	0.06	-0.124117	-0.17	0.155521	0.13145	0.218288	46333	42463	1.00598	0.9959	0.0259727	0.0266071
ENSG00000177000				2094	469.5	0.224212		0.078168	0.296463	0.263669	-0.0378261	-0.1	-0.0747994	-0.08	0.257743	0.1665	0.236262	37809	42261	1.00343	0.9956	0.026653	0.0266185
ENSG00000139133	3.98702	6.41983	0.687223	1422	123	0.0864979	0.824227	0.077466	0.293889	0.263589	-0.278333	-0.375	-0.257152	-0.32	0.12275	0.12915	0.197983	36023.6	39948.2	0.9697	0.9953	0.0253439	0.0270008
ENSG00000100216	12.8171	13.7176	0.0979521	429	85.5	0.199301	0.893775	0.0715489	0.271714	0.263324	-0.37	-0.32	-0.0965734	-0.18	0.23704	0.13	0.219813	65232.4	34161.9	0.99245	0.9937	0.0236255	0.0274898
ENSG00000276234	3.29081	3.16984	-0.0540332	1332	399	0.29955	0.826195	0.0768182	0.29228	0.262824	-0.085	-0.05	-0.0633108	-0.08	0.187545	0.1523	0.210391	29755.5	37300.9	0.9971	0.9971	0.0247379	0.0261122
ENSG00000163870	3.16836	5.18546	0.710734	1122	237	0.21123	0.831855	0.0765708	0.29149	0.262687	-0.228	-0.255	-0.200856	-0.32	0.29173	0.20775	0.242176	54554.1	47604.1	0.99255	0.9971	0.0316398	0.0276833
ENSG00000075340	6.62965	66.3835	3.32382	2181	457.5	0.209766	0.869123	0.0748643	0.285108	0.262583	-0.0952174	-0.01	-0.0500138	-0.05	0.2236	0.1665	0.25092	47843.7	42926.5	0.99245	0.99255	0.0261063	0.0279862
ENSG00000146834	1.76194	5.68017	1.68877	2070	747	0.36087	0.877771	0.07428	0.283085	0.262394	0.103429	0.08	-0.114638	-0.15	0.249934	0.2184	0.220188	33243.2	40308	0.9969	0.9937	0.0259192	0.025711
ENSG00000048405				1995	289.5	0.145113	0.854589	0.0755575	0.287963	0.262386	0.271111	0.11	-0.0501504	-0.05	0.224056	0.2326	0.200236	31619.4	36978.3	1.01608	0.99835	0.0327325	0.0258244
ENSG00000159840	5.0349	18.6553	1.88955	1719	319.5	0.185864	0.902167	0.0695196	0.265096	0.262243	-0.188125	-0.24	-0.13637	-0.19	0.386825	0.21115	0.237859	41118.8	41732.8	1.06507	0.9971	0.0224788	0.0270607
ENSG00000177606	1.37585	1.81207	0.397318	1062	192	0.180791	0.910339	0.0660416	0.251875	0.2622	0.067	0.01	-0.141073	-0.14	0.22509	0.2555	0.250044	50678.1	45958.2	1.02897	0.9965	0.0217866	0.0233351
ENSG00000128710	2.56803	2.95335	0.201689	1023	163.5	0.159824		0.0785878	0.299797	0.262137	0.108	0.06	-0.100352	-0.16	0.24242	0.1577	0.220257	46765.9	45178.1	1.0138	0.99835	0.0225623	0.0265948
ENSG00000170684				1428	289.5	0.202731		0.0774201	0.295556	0.261947	-0.208333	-0.275	-0.103424	-0.14	0.236183	0.21895	0.232357	59148.7	45608.9	1.03505	0.9953	0.0254731	0.0255881
ENSG00000159884				852	241.5	0.283451		0.0783483	0.299648	0.261467	-0.164	-0.125	-0.0773592	-0.08	0.1282	0.1172	0.23313	38492.1	40263.6	0.99835	0.9979	0.0239775	0.0257246
ENSG00000215012				1095	180	0.164384	0.862646	0.0748742	0.286409	0.261424	-0.346364	-0.41	-0.127918	-0.165	0.216518	0.1302	0.235297	49465.3	41126.1	0.979	0.9971	0.0293929	0.0279452
ENSG00000198682	5.15633	9.08242	0.816733	1860	409.5	0.220161	0.824227	0.0766385	0.293238	0.261353	-0.0286957	-0.16	-0.0865806	-0.14	0.310339	0.2503	0.232434	41249.7	40342.5	1.02052	0.9908	0.0326589	0.0235387
ENSG00000169972	12.9774	11.028	-0.234828	912	337.5	0.370066	0.872236	0.0743599	0.284578	0.261299	-0.236875	-0.235	-0.196382	-0.25	0.313956	0.2543	0.253883	63329.7	52762.4	0.9979	0.9959	0.0281648	0.0269651
ENSG00000184675	2.41601	8.80551	1.86578	3408	822	0.241197	0.857208	0.0751152	0.287709	0.261081	0.0993617	0.08	-0.0527641	-0.08	0.191762	0.1665	0.212936	40826.9	39738.4	1.00927	0.99255	0.0284423	0.0250639
ENSG00000160803	13.756	11.6472	-0.240071	1806	402	0.222591	0.831855	0.0760458	0.291354	0.261008	-0.133889	-0.075	-0.130116	-0.16	0.217122	0.21795	0.245927	59423.5	41640.1	0.939025	0.99245	0.0238763	0.027458
ENSG00000196323	4.71282	5.38149	0.191413	1851	378	0.204214		0.076877	0.294835	0.260746	-0.0788889	-0.065	-0.0826904	-0.14	0.199522	0.17425	0.215135	57453.2	39854.4	0.9953	0.9979	0.0264914	0.0256863
ENSG00000185246	4.91021	7.85648	0.678097	2010	282	0.140299	0.869877	0.074236	0.285245	0.260253	0.194667	0.11	-0.0484776	-0.05	0.20566	0.1694	0.202576	48366.4	39422.9	1.0061	0.9971	0.0297206	0.0279658
ENSG00000012232	2.60442	3.85965	0.567509	2760	751.5	0.272283		0.0768168	0.295826	0.259669	-0.0365625	-0.095	-0.127022	-0.17	0.274916	0.18225	0.245896	38285.5	43170.7	0.9971	0.9937	0.0297734	0.027831
ENSG00000172992	17.417	67.2152	1.9483	696	253.5	0.364224	0.89713	0.070088	0.270233	0.259362	-0.068	-0.08	-0.144612	-0.19	0.24127	0.2109	0.260098	36621.8	46268.3	0.99245	0.99255	0.0322928	0.0302206
ENSG00000129255				744	58.5	0.078629	0.893092	0.0713321	0.275611	0.258814	-0.303333	-0.54	-0.23996	-0.25	0.164367	0.1489	0.253888	58066.9	48943.2	0.968	0.9971	0.0319452	0.0267757
ENSG00000151929	2.34232	4.00326	0.773237	1728	453	0.262153	0.902167	0.0688148	0.265915	0.258785	-0.0645833	-0.065	-0.0816319	-0.08	0.183667	0.1665	0.239584	44505.5	42715	1.03505	0.9945	0.0265378	0.0262709
ENSG00000177463	2.55072	2.73847	0.102464	1848	387	0.209416	0.83164	0.0754272	0.291561	0.258701	-0.0188235	0.01	-0.0911851	-0.05	0.193671	0.2175	0.230178	46390.5	41028.2	1.01825	0.99835	0.028458	0.0260704
ENSG00000150760	4.00077	4.99891	0.321336	5661	1161	0.205087	0.893092	0.0709605	0.274617	0.258398	-0.05	-0.065	-0.0768998	-0.05	0.233861	0.16795	0.241697	34218.6	39169.7	0.903075	0.9971	0.0266104	0.0267063
ENSG00000137203				1320	283.5	0.214773	0.893092	0.0711199	0.275541	0.25811	-0.0878571	-0.155	-0.111091	-0.14	0.204364	0.18035	0.222729	31623.2	45327.1	0.973375	0.9937	0.0291406	0.0283436
ENSG00000010361				1257	300	0.238663	0.847671	0.0746609	0.289347	0.258033	-0.407857	-0.53	-0.188449	-0.22	0.254943	0.21945	0.237653	71202.3	48902.8	0.98165	0.99835	0.0251421	0.0249139
ENSG00000204371	5.32539	11.709	1.13666	3804	1221	0.320978	0.902167	0.0686278	0.266063	0.257938	-0.0892727	-0.05	-0.0602603	-0.05	0.212576	0.2009	0.232719	34780.4	41284.8	0.98805	0.99255	0.0309314	0.0275197
ENSG00000066468	2.38588	6.25496	1.39048	2469	388.5	0.157351	0.870285	0.0735909	0.285441	0.257815	-0.0857895	-0.08	-0.0842163	-0.08	0.166884	0.1329	0.234774	36866.8	41628.3	1.0249	0.9953	0.0230464	0.0261547
ENSG00000151247	5.00011	13.4968	1.43259	747	138	0.184739	0.83032	0.0752717	0.292373	0.257451	-0.25875	-0.37	-0.0638956	-0.05	0.164225	0.1423	0.211158	47235.1	37548.3	1.03505	0.9979	0.0251796	0.0255593
ENSG00000066933	2.3225	2.97701	0.358182	7647	1351.5	0.176736	0.879274	0.0725486	0.282142	0.257135	-0.0527027	-0.14	-0.0720361	-0.08	0.232253	0.21205	0.210271	38386.8	39375.2	0.99245	0.9953	0.0287317	0.026243
ENSG00000142611				3831	829.5	0.216523		0.0755507	0.293929	0.257037	-0.01675	-0.19	-0.0593265	-0.05	0.229445	0.1985	0.23429	45368.2	43621.1	0.993075	0.9953	0.0300639	0.0280508
ENSG00000130749	2.48995	5.47046	1.13554	3912	1270.5	0.32477	0.893092	0.0708954	0.276252	0.256633	-0.0451613	-0.05	-0.0329831	-0.05	0.264898	0.25915	0.227952	29619.8	37245.7	1.00535	0.9959	0.0317365	0.0272433
ENSG00000152270				3339	751.5	0.225067	0.851433	0.0741332	0.289066	0.256458	0.00975	0.03	-0.109075	-0.14	0.176552	0.1311	0.206076	38001.1	43050.6	1.01825	0.99835	0.0292714	0.026464
ENSG00000203618				621	139.5	0.224638		0.0781971	0.304987	0.256395	-0.426667	-0.53	-0.274589	-0.38	0.228333	0.2214	0.217672	92512.5	50062.1	0.976125	0.9971	0.0274545	0.0267934
ENSG00000108395	3.34517	4.65741	0.47745	2895	610.5	0.210881	0.893564	0.0703127	0.274301	0.256335	-0.0577419	-0.15	-0.0415026	-0.05	0.222135	0.1869	0.214147	42787	40449.4	0.993875	0.9959	0.0258856	0.0254436
ENSG00000170502	7.71727	12.7136	0.720206	1053	207	0.196581	0.886674	0.0712282	0.278594	0.25567	0.182727	0.08	-0.0461254	-0.05	0.195682	0.2175	0.222111	34253.7	39966	0.9937	0.9937	0.0271728	0.0267422
ENSG00000143368	2.73211	3.86393	0.50005	1275	261	0.204706	0.904727	0.066673	0.26123	0.255227	-0.155455	-0.08	-0.121906	-0.15	0.2813	0.2009	0.214707	31242	36624.3	0.99835	0.9971	0.0292504	0.0271574
ENSG00000147789	2.56547	7.27951	1.50462	2160	276	0.127778	0.859375	0.073343	0.287423	0.255174	-0.193684	-0.44	-0.04125	-0.01	0.187211	0.1546	0.216217	51141.5	38718.4	0.9971	0.9971	0.0316053	0.0273914
ENSG00000179151	5.57226	57.2405	3.3607	1527	304.5	0.199411	0.903481	0.0673195	0.263843	0.25515	-0.0570588	-0.05	-0.0735756	-0.05	0.155582	0.1259	0.239958	46825.6	43893.3	0.979	0.9937	0.0344712	0.0256114
ENSG00000168273				213	123	0.577465	0.84432	0.0739309	0.289765	0.255141	-0.616667	-0.7	-0.181268	-0.18	0.3463	0.2209	0.272144	55725	37615.6	0.973475	0.9971	0.0333803	0.0271428
ENSG00000145734				7875	855	0.108571	0.897286	0.0688303	0.270356	0.254592	0.0355738	-0.05	-0.0131733	-0.05	0.185074	0.1665	0.208996	37950.3	37421.1	0.99255	0.9937	0.0284175	0.025746
ENSG00000123643	2.92062	2.52313	-0.211056	1431	175.5	0.122642		0.0760341	0.298829	0.254441	-0.21	-0.16	-0.213543	-0.22	0.185878	0.2214	0.247325	61270	45574.5	0.990675	0.9971	0.0188546	0.0262175
ENSG00000149577				2568	529.5	0.206192	0.847353	0.0736451	0.289549	0.254344	-0.0270833	0.01	-0.188224	-0.22	0.282808	0.2214	0.254542	45691.8	46794.5	1.01825	0.99245	0.0245198	0.0294827
ENSG00000002330	47.858	16.7542	-1.51424	507	187.5	0.369822		0.0754844	0.296794	0.254333	-0.0366667	-0.05	-0.0263905	-0.05	0.2936	0.2238	0.218624	44133.4	41263.2	0.9979	0.9979	0.0287801	0.0268961
ENSG00000138031	20.2971	11.8585	-0.775358	3438	637.5	0.185428	0.873747	0.0725304	0.285326	0.254202	-0.0351724	0.01	-0.142775	-0.19	0.295486	0.2214	0.264317	37176.7	46310.3	0.9937	0.9937	0.0283514	0.0259342
ENSG00000175309				1353	294	0.217295		0.076939	0.302733	0.254148	-0.212353	-0.15	-0.115211	-0.065	0.216418	0.2214	0.258843	57682.1	48316.8	0.9962	0.9971	0.0250623	0.0260572
ENSG00000131374				2454	243	0.099022		0.0748325	0.294553	0.254055	0.0206667	0.01	-0.0929951	-0.08	0.26632	0.268	0.22038	25201.6	40872.4	1.01825	0.99255	0.0333937	0.0277283
ENSG00000107099				6300	1150.5	0.182619		0.076959	0.303088	0.253916	-0.048	0.01	-0.110352	-0.14	0.264626	0.2204	0.233322	37713.7	44102.5	0.95835	0.99255	0.0304598	0.0261562
ENSG00000160191						0.200337		0.0752191	0.296375	0.253797	0.203158	0.11	-0.0545791	-0.05	0.225005	0.1665	0.237669	34887.6	41107.5	0.99015	0.9937	0.0285932	0.0254189
ENSG00000285043				837	165	0.197133		0.0745188	0.293722	0.253705	-0.152727	-0.19	-0.161362	-0.19	0.307109	0.2238	0.202231	58424.1	47284	0.88455	0.9953	0.028918	0.0248357
ENSG00000139182				2871	531	0.184953	0.893092	0.069986	0.275947	0.253621	-0.1124	-0.04	-0.0941066	-0.14	0.252844	0.2066	0.245833	52684.7	43748.6	0.99395	0.99245	0.033959	0.0271334
ENSG00000140598	2.87469	3.26785	0.184933	3363	481.5	0.143176		0.0737023	0.290944	0.253321	0.0557143	0.01	-0.0625424	-0.05	0.207568	0.16795	0.223672	46973.7	38592.5	0.99245	0.9953	0.0287391	0.0241724
ENSG00000080371	3.68532	4.02208	0.126153	678	90	0.132743	0.893092	0.0698697	0.275954	0.253193	-0.124	-0.15	-0.064292	-0.05	0.33016	0.2503	0.222239	22620.7	35874.7	0.9979	0.9971	0.0377588	0.0270778
ENSG00000099364				2085	913.5	0.438129	0.862646	0.0727077	0.28737	0.25301	-0.0726829	-0.17	-0.104748	-0.15	0.261754	0.2184	0.21761	41350.4	43447.8	0.9959	1.00645	0.0300032	0.0264132
ENSG00000196914	4.50389	3.88988	-0.211445	4635	781.5	0.168608	0.89369	0.0694577	0.27489	0.252675	-0.0351282	-0.14	-0.025534	-0.04	0.220723	0.1665	0.221339	31739.3	37281.9	0.9908	0.99245	0.0305643	0.0297686
ENSG00000141562	13.8518	21.0805	0.605837	1509	202.5	0.134195	0.878344	0.0713558	0.282993	0.252147	-0.154444	-0.1	-0.076839	-0.09	0.320644	0.2214	0.245112	37586.3	42876.3	1.01458	0.9971	0.0268495	0.0264423
ENSG00000206503	39.6929	26.6791	-0.57317	1185	267	0.225316	0.897286	0.0684639	0.271715	0.25197	-0.213571	-0.205	-0.0933165	-0.17	0.2625	0.1446	0.254468	38903.2	37641.1	0.9937	0.9937	0.0273162	0.0276802
ENSG00000146918	4.21764	4.72648	0.164332	3471	618	0.178047	0.916252	0.062545	0.248272	0.251921	-0.0186111	0.015	-0.0871392	-0.08	0.226306	0.21895	0.231822	52939.6	40997.7	1.0227	0.9953	0.0264247	0.0270019
ENSG00000129103	58.0513	54.4238	-0.0930917	1077	277.5	0.25766	0.897286	0.0682751	0.271037	0.251903	0.113571	0.015	-0.130334	-0.12	0.198229	0.1665	0.23735	19928.6	42777.3	0.96795	0.99255	0.0227628	0.0244452
ENSG00000187624				1272	322.5	0.253538		0.0761989	0.302597	0.251816	-0.0728571	-0.025	-0.0470047	-0.05	0.225743	0.1939	0.212172	34447.6	40348.8	0.99255	0.99255	0.0325631	0.0266371
ENSG00000078900				1911	424.5	0.222135		0.0744927	0.295829	0.25181	0.0544444	-0.045	-0.110691	-0.16	0.261706	0.21115	0.253774	29124.4	43561.1	1.00385	0.9953	0.0333438	0.0276652
ENSG00000120800				8358	766.5	0.0917085	0.903005	0.0673007	0.267472	0.251617	-0.094878	-0.05	-0.097308	-0.14	0.210273	0.1694	0.213844	42357	40404.8	1.03505	0.9937	0.0320005	0.0252114
ENSG00000130956	4.80669	4.66508	-0.04314	1242	421.5	0.339372		0.0740489	0.294448	0.251484	0.0168182	0.015	-0.0638164	-0.08	0.163255	0.13595	0.230794	32238.8	34565.3	1.01825	0.99245	0.0275849	0.0253016
ENSG00000174460	7.11875	30.2934	2.08931	1209	324	0.26799		0.0730791	0.29098	0.251148	-0.1465	-0.19	-0.101886	-0.145	0.28184	0.2447	0.236285	45418	40386.3	0.99835	0.9953	0.0204998	0.0263825
ENSG00000159140	4.20014	12.2377	1.54283	7281	901.5	0.123815	0.912195	0.0631859	0.25192	0.250817	-0.128889	-0.05	-0.0987103	-0.16	0.164444	0.1283	0.227189	46018.9	37420.7	0.9953	0.9953	0.0285092	0.026851
ENSG00000158669	3.13959	5.43421	0.791493	1371	265.5	0.193654	0.878344	0.0710924	0.283462	0.250801	-0.118667	0.02	-0.117965	-0.15	0.251453	0.1419	0.253763	34586.1	42778.5	0.979	0.99255	0.0305556	0.0276726
ENSG00000146842	6.66061	5.59457	-0.251629	1686	126	0.0747331	0.904669	0.0659765	0.263085	0.250781	-0.00625	-0.09	-0.135427	-0.16	0.3056	0.2528	0.209042	27579.2	38435.8	0.9735	0.9925	0.0312898	0.0285593
ENSG00000173917	2.62321	2.40017	-0.128198	1071	219	0.204482		0.0744386	0.296866	0.250748	-0.100909	-0.08	-0.15986	-0.25	0.219573	0.1665	0.197082	45599.7	42904.3	0.9953	0.9979	0.0302236	0.0267728
ENSG00000213563				651	189	0.290323	0.864312	0.0719592	0.287012	0.250719	-0.251429	-0.25	-0.248479	-0.34	0.143486	0.1254	0.223735	35713.3	46081.8	0.993025	0.9937	0.0365538	0.0269617
ENSG00000128829	5.10154	3.33744	-0.612188	4950	865.5	0.174848	0.893092	0.0694242	0.277002	0.250627	-0.12375	-0.18	-0.0687091	-0.05	0.213765	0.1646	0.229241	41826.1	39871	0.993075	0.9937	0.0285525	0.0279113
ENSG00000119574				1536	175.5	0.114258		0.0743347	0.296741	0.250504	-0.2075	-0.235	-0.154902	-0.22	0.193475	0.1653	0.224724	36747.7	43526.9	0.9953	0.9953	0.028377	0.0261589
ENSG00000160072	6.09414	28.9835	2.24974	1947	885	0.454545	0.835209	0.0729697	0.291528	0.250301	0.023	0.02	-0.0971186	-0.165	0.26945	0.2214	0.248647	44436.8	43128.2	0.99245	0.9979	0.024328	0.0257839
ENSG00000144741	14.1973	31.1359	1.13296	825	169.5	0.205455		0.0739542	0.295704	0.250095	-0.127778	-0.05	-0.179345	-0.19	0.335911	0.2994	0.234124	50960.2	41581.7	0.9979	0.99255	0.02342	0.0261127
ENSG00000090889	5.10139	6.17745	0.27612	3699	520.5	0.140714	0.893092	0.0692421	0.27688	0.25008	0.05	-0.02	-0.0398135	-0.05	0.263782	0.1795	0.227668	40544.2	40086.6	0.979	0.9937	0.0300352	0.0279028
ENSG00000138867	3.0771	3.70033	0.266083	891	198	0.222222	0.853563	0.0720817	0.288684	0.249691	-0.138182	-0.17	-0.113535	-0.08	0.300036	0.2175	0.255192	49038.4	44022.5	1.0533	0.9937	0.0348471	0.0258343
ENSG00000184887	8.89416	15.0137	0.755353	1617	432	0.267161		0.0734051	0.294119	0.249576	-0.0930435	-0.01	-0.152041	-0.19	0.204187	0.1795	0.23072	51178.6	47552.4	0.980825	0.9953	0.023583	0.0254756
ENSG00000198931				543	148.5	0.273481	0.919969	0.0616004	0.246871	0.249525	0.22625	0.365	-0.15663	-0.255	0.363638	0.2872	0.251773	24730.4	45597.7	0.9959	0.9959	0.0222883	0.0259736
ENSG00000076108	8.39573	11.9525	0.509583	5718	1624.5	0.284103	0.914297	0.0628017	0.251704	0.249506	-0.0727273	-0.14	-0.0755929	-0.1	0.211116	0.198	0.223051	35719	41332.6	1.00125	0.9953	0.0313416	0.0269665
ENSG00000167645				945	237	0.250794	0.899971	0.0674115	0.270219	0.24947	-0.126	-0.025	-0.223175	-0.235	0.19367	0.18465	0.265339	60193.9	45435.2	1.05048	0.9937	0.011747	0.0252733
ENSG00000173120	2.10989	3.38711	0.682886	3489	1206	0.345658	0.886674	0.0697134	0.279574	0.249356	-0.0970175	-0.08	-0.0584351	-0.05	0.249912	0.2055	0.224584	38404.5	39927.5	1.01743	0.9971	0.0274326	0.0270366
ENSG00000115694	53.3606	61.5478	0.205932	1281	261	0.203747	0.900498	0.0670532	0.269294	0.248996	-0.251538	-0.32	-0.0198126	0.01	0.308838	0.1665	0.237436	35377.5	40292	0.9962	0.9971	0.0293057	0.0282296
ENSG00000147813				1617	604.5	0.37384		0.0730955	0.293671	0.248902	-0.330357	-0.445	-0.218404	-0.25	0.245293	0.2214	0.270503	66462.6	48001.7	1.01825	0.9971	0.027824	0.0270636
ENSG00000108924				888	154.5	0.173986		0.0752657	0.303047	0.248363	-0.145556	-0.32	-0.0640203	-0.08	0.188633	0.2214	0.216947	68393.1	43704.2	1.05107	0.99245	0.0271683	0.0275869
ENSG00000171105				4149	1158	0.279103	0.893775	0.068295	0.274989	0.248356	0.0652632	0.01	-0.0946999	-0.12	0.213898	0.1665	0.235714	28747.3	41418.9	0.9975	0.9971	0.025032	0.0255391
ENSG00000011143	6.92314	6.53735	-0.0827211	1686	420	0.24911	0.875461	0.070602	0.284821	0.247882	-0.0747826	0.01	-0.0792171	-0.08	0.261222	0.2055	0.217711	36946.3	42681.1	0.9971	0.9945	0.0228761	0.0271966
ENSG00000143995				1392	133.5	0.0959052		0.0725612	0.293037	0.247618	-0.468571	-0.5	-0.0445474	-0.05	0.105486	0.0877	0.22611	33548.4	36191.8	0.979	0.9971	0.0277704	0.0255584
ENSG00000178607				2934	567	0.193252		0.0731134	0.295718	0.24724	0.117692	0.015	-0.0940491	-0.1	0.193385	0.1665	0.245153	35877.1	43205.2	0.9953	0.9959	0.0310765	0.0273179
ENSG00000109066				1491	225	0.150905	0.857208	0.0712553	0.288231	0.247216	-0.169091	-0.19	-0.226318	-0.25	0.392191	0.2994	0.260296	48769.9	46130.8	0.99245	0.99255	0.0336466	0.0285207
ENSG00000100578	2.70176	4.5244	0.743828	4935	253.5	0.0513678	0.897286	0.0673018	0.272294	0.247166	0.0211765	0.01	-0.071617	-0.08	0.243388	0.1694	0.216136	27912.6	38887.7	1.03505	0.9979	0.0285026	0.0274132
ENSG00000040933	3.09531	3.76502	0.282572	2937	775.5	0.264045	0.882786	0.0695988	0.281725	0.247045	-0.237105	-0.37	-0.0877937	-0.14	0.234139	0.16055	0.236337	43314.3	42918.6	0.9979	0.9937	0.0241677	0.027101
ENSG00000105991				1008	73.5	0.0729167		0.0741497	0.300218	0.246986	-0.304	-0.19	-0.10125	-0.15	0.46058	0.2214	0.223452	34041	43031.1	1.0103	0.99255	0.0257951	0.0277875
ENSG00000137414	4.31342	13.3058	1.62515	1242	357	0.28744	0.87863	0.0699384	0.28334	0.246835	-0.155625	-0.25	-0.159396	-0.19	0.2784	0.2543	0.220296	54549.2	41127.9	0.96795	0.9953	0.0330148	0.0277925
ENSG00000163428	3.65633	3.66772	0.00449029	1116	252	0.225806	0.886674	0.0689154	0.279453	0.246608	-0.116	-0.19	-0.17121	-0.19	0.14459	0.1446	0.20574	31558.1	46076.8	0.9962	0.993125	0.0338426	0.0295179
ENSG00000133794				1893	499.5	0.263867		0.0731023	0.296748	0.246344	-0.09	-0.075	-0.0517274	-0.05	0.252621	0.1767	0.211544	32566.2	37431.3	0.9953	0.9953	0.0305506	0.0275097
ENSG00000151208	11.6163	3.89193	-1.57759	5760	1750.5	0.303906	0.869877	0.0705582	0.286671	0.246129	-0.0506818	-0.115	-0.0606042	-0.05	0.209231	0.198	0.247898	48330.5	44445.6	1.05015	0.99835	0.019999	0.0257755
ENSG00000168137	2.99027	5.04251	0.753867	4425	1149	0.259661	0.893775	0.0677706	0.275412	0.24607	-0.0178333	0.01	-0.0665898	-0.08	0.200683	0.16795	0.201596	39037.3	40058.7	0.968	0.9937	0.02656	0.027879
ENSG00000076944				1815	414	0.228099	0.878432	0.0697485	0.28347	0.246052	-0.234211	-0.22	-0.0791074	-0.17	0.196253	0.1665	0.251169	69199	44394.7	0.9937	0.99245	0.027204	0.0286898
ENSG00000154222	4.17572	2.73269	-0.611707	2577	838.5	0.325378	0.883672	0.0691945	0.281878	0.245477	-0.12375	-0.05	-0.0678463	-0.065	0.250248	0.2066	0.250908	45338.4	40962.8	0.9971	0.9953	0.0293547	0.027299
ENSG00000169258				3027	442.5	0.146184	0.879836	0.0695731	0.28347	0.245434	-0.08	-0.19	-0.091774	-0.14	0.275321	0.227	0.22993	35757.3	38132.8	1.01825	0.9953	0.0214785	0.0259316
ENSG00000109686				3144	568.5	0.180821	0.879836	0.0694331	0.283116	0.245246	-0.045	-0.065	-0.0795229	-0.08	0.17543	0.1577	0.204004	33918.2	39643.7	0.9959	1.00125	0.0256316	0.0282228
ENSG00000197372				1707	174	0.101933		0.0736317	0.30031	0.245185	0.0677778	-0.16	-0.0364851	0.01	0.1501	0.132	0.203496	35304.4	32060.5	1.02048	0.9953	0.0266552	0.0269935
ENSG00000186260	2.35927	2.84276	0.268955	3300	303	0.0918182	0.872428	0.0702123	0.286405	0.245151	-0.165882	-0.08	-0.100073	-0.08	0.215082	0.1795	0.235729	43653.7	43451.6	0.99835	0.9979	0.0277468	0.0269953
ENSG00000278677				393	48	0.122137	0.930863	0.0579512	0.236519	0.245017	-0.68	-0.68	-0.12626	-0.19	0.6945	0.6945	0.237561	102811	42595	1.00385	0.9953	0.0332405	0.028192
ENSG00000071553	30.0239	26.1043	-0.201824	1413	246	0.174098	0.918445	0.0610561	0.249503	0.244711	-0.0858333	-0.085	-0.208195	-0.25	0.3439	0.1577	0.244539	50190.6	46986.7	0.9953	0.9953	0.0287748	0.0264498
ENSG00000143891	5.79193	6.13898	0.0839554	1029	127.5	0.123907	0.871424	0.0700689	0.286639	0.24445	-0.45625	-0.465	-0.110641	-0.11	0.5125	0.35825	0.241885	61437.4	43491.8	0.9954	0.9953	0.02802	0.0269333
ENSG00000100263	8.11058	14.3366	0.821822	1161	208.5	0.179587		0.0724998	0.296771	0.244295	-0.334545	-0.37	-0.193333	-0.25	0.183118	0.1572	0.245833	48773.9	51157.1	1.01825	1.00645	0.0238351	0.0260387
ENSG00000178096				414	102	0.246377		0.0709493	0.290524	0.244212	-0.2025	-0.38	-0.148261	-0.19	0.2608	0.2933	0.24094	65319.6	46231.2	0.9908	0.9937	0.029253	0.0278738
ENSG00000180902				1566	498	0.318008	0.834279	0.0711824	0.292017	0.243761	0.0464	0.01	-0.146054	-0.19	0.204824	0.1665	0.267532	39644.3	46802.5	0.982925	0.9953	0.0249009	0.0260031
ENSG00000123136	6.34784	12.8268	1.01482	1284	430.5	0.33528	0.914297	0.0620998	0.254933	0.243593	-0.0888889	-0.105	-0.0931542	-0.16	0.249983	0.19945	0.281022	36684.8	42748.7	0.99245	0.9971	0.0271333	0.0306921
ENSG00000162517	8.04041	8.23215	0.0340003	855	135	0.157895	0.91652	0.0612432	0.251552	0.243461	0.076	0.02	-0.147895	-0.155	0.3524	0.3942	0.226198	26179.2	38229	0.99305	0.99835	0.0313446	0.0265563
ENSG00000180425	3.95672	89.3399	4.49693	444	246	0.554054		0.0727527	0.298923	0.243383	-0.215	-0.065	-0.15973	-0.17	0.350925	0.2175	0.218329	62304.2	40290.6	0.998275	0.99255	0.021311	0.0234458
ENSG00000188883				1230	171	0.139024		0.0705795	0.290008	0.243371	-0.1175	-0.15	-0.143732	-0.22	0.20235	0.19205	0.229699	62365.2	46462.4	0.9937	0.9953	0.0285821	0.0271743
ENSG00000205060	4.54548	6.47653	0.510789	996	106.5	0.106928	0.893092	0.0674154	0.277116	0.243275	-0.0683333	-0.17	-0.21991	-0.19	0.286367	0.26875	0.241903	24680.7	39613.9	0.9966	0.99835	0.0251978	0.0266991
ENSG00000165194				3447	550.5	0.159704		0.0733336	0.301524	0.24321	0.0048	0.01	-0.0948303	-0.15	0.26294	0.2184	0.249562	44141.8	43814	0.97905	0.99255	0.0254253	0.0258328
ENSG00000139737	3.7915	6.00493	0.663378			0.187988	0.893092	0.0675354	0.277699	0.243196	0.0289474	0.08	-0.14376	-0.15	0.238547	0.1665	0.208078	51949.3	42396.7	0.99545	0.99835	0.0250396	0.0245682
ENSG00000122126	4.68219	3.86888	-0.275266	2706	576	0.21286	0.903481	0.0651758	0.268034	0.243162	0.121481	0.11	-0.0945011	-0.14	0.209637	0.1627	0.223904	41424.7	40943.7	1.01155	0.99835	0.0270769	0.0256753
ENSG00000104960	13.5154	41.9011	1.63239	1251	435	0.347722	0.916277	0.0612588	0.251979	0.243111	-0.107895	-0.05	-0.156331	-0.17	0.198884	0.1572	0.24806	41360.7	44853.1	0.968	0.99255	0.0235898	0.0278921
ENSG00000198853				4551	1218	0.267633		0.0729118	0.299953	0.243078	-0.0658333	-0.065	-0.102505	-0.08	0.230752	0.1665	0.225465	49627.8	43909.7	1.05585	0.9979	0.0189545	0.0261497
ENSG00000162408	3.73333	5.55148	0.572409	2109	583.5	0.276671	0.914297	0.0620836	0.255412	0.243073	-0.184074	-0.22	-0.140014	-0.17	0.153359	0.1419	0.208245	34161.6	41586.5	0.9962	0.9959	0.0303137	0.0272921
ENSG00000275342				4221	879	0.208244		0.0736963	0.303354	0.242938	0.0461905	-0.05	-0.108316	-0.14	0.205988	0.1837	0.229153	35817.5	45049.4	0.9937	0.99245	0.0260891	0.0282283
ENSG00000100296	6.02618	11.9271	0.984923	2052	432	0.210526	0.913887	0.062332	0.256669	0.24285	-0.152609	-0.16	-0.0578655	-0.05	0.27197	0.2503	0.252057	46008.3	41735.4	0.9979	0.99255	0.0300286	0.0286003
ENSG00000133250				1173	138	0.117647		0.0733767	0.302195	0.242812	-0.203333	-0.375	-0.15954	-0.25	0.0877167	0.06645	0.207561	26988.2	44956	0.97905	0.9979	0.0329954	0.0286001
ENSG00000185697	3.28368	4.52098	0.461321	2259	232.5	0.102922		0.0719024	0.29624	0.242717	-0.0435714	-0.1	-0.0507304	-0.05	0.254164	0.15175	0.207235	35335.9	35921.3	0.9945	0.99255	0.0288329	0.0274917
ENSG00000114395				669	138	0.206278		0.0711644	0.29331	0.242625	0.0885714	0.01	-0.251211	-0.34	0.174057	0.1546	0.251371	41189.7	52136	0.9971	0.9959	0.0253356	0.027122
ENSG00000126705				4812	1521	0.316085		0.0723553	0.298277	0.242578	-0.0304839	-0.065	-0.13808	-0.17	0.229077	0.19945	0.22833	39834.9	44669.5	0.9979	0.9953	0.0335093	0.0260864
ENSG00000123415	16.1273	14.3704	-0.166398	813	294	0.361624		0.0714276	0.29446	0.242571	-0.1725	-0.125	-0.166236	-0.17	0.234325	0.2221	0.252054	60393.1	46903.4	1.00645	0.9971	0.0393391	0.0262358
ENSG00000085999	3.89426	5.82267	0.580331	2244	720	0.320856	0.886674	0.0682269	0.281417	0.24244	-0.163243	-0.1	-0.0781952	-0.14	0.25207	0.2175	0.228627	51091.4	44012.9	0.9953	0.9953	0.0290864	0.0272951
ENSG00000138814	6.24724	5.9792	-0.0632662	1566	232.5	0.148467	0.893092	0.0673067	0.277686	0.242384	-0.262143	-0.095	-0.0926437	-0.08	0.31655	0.2226	0.214349	45265.8	39167	0.998125	0.99255	0.0249571	0.0271232
ENSG00000140264	22.7255	48.6411	1.09787	513	144	0.280702	0.914297	0.0618614	0.255408	0.242206	-0.16375	-0.09	-0.21462	-0.29	0.29325	0.21235	0.201323	51443.4	49287.2	1.0604	0.9953	0.021727	0.0259673
ENSG00000076356				5685	1318.5	0.231926		0.0729651	0.301301	0.242167	-0.137797	-0.17	-0.107931	-0.16	0.255353	0.2214	0.249377	55818.3	44637.7	0.9953	0.99245	0.0295278	0.0279248
ENSG00000141965	2.18628	9.24607	2.08036	2010	445.5	0.221642	0.878344	0.0687388	0.28407	0.241978	0.137143	0.08	-0.121597	-0.17	0.206719	0.2175	0.256265	44422.9	46708.8	1.01825	0.9971	0.0233319	0.0274759
ENSG00000179262	6.01008	7.30019	0.280551	1092	192	0.175824	0.898984	0.0658234	0.272205	0.241815	0.216667	0.49	-0.0725275	-0.05	0.293333	0.2872	0.25254	42252.1	41959.2	1.03072	1.00125	0.0224629	0.025278
ENSG00000134597	4.29691	5.81297	0.435975	969	361.5	0.373065		0.0701823	0.290434	0.241646	0.301905	0.61	0.043808	0.01	0.240895	0.1694	0.215639	39209.1	39090.7	0.96795	0.9937	0.0275947	0.025909
ENSG00000158169	3.17818	9.06685	1.5124	1677	276	0.16458	0.886674	0.067772	0.280544	0.241574	-0.0333333	0.02	-0.130948	-0.16	0.343947	0.2872	0.21397	37806.5	43603.4	0.985775	0.9937	0.0278209	0.0253431
ENSG00000149639						0.314982		0.0721293	0.298813	0.241386	-0.0419718	-0.05	-0.0654874	-0.08	0.249544	0.2214	0.244804	43013.9	44804.9	0.9971	0.9971	0.027079	0.029348
ENSG00000213337	4.37981	5.21791	0.252604	552	229.5	0.415761		0.0707888	0.293347	0.241314	-0.179091	-0.44	-0.0667935	-0.05	0.342845	0.2503	0.237688	37902.1	45869.5	0.999575	0.9937	0.030608	0.0279998
ENSG00000213588				1422	252	0.177215		0.0712502	0.2953	0.241281	-0.116364	-0.36	-0.0819831	-0.08	0.217109	0.2204	0.210448	44297.4	39161	1.1522	0.9975	0.0113143	0.0274475
ENSG00000006607				3165	618	0.195261		0.0703508	0.291592	0.241264	0.0285294	-0.045	-0.101953	-0.08	0.241897	0.2226	0.228798	40253.3	43084.4	0.9975	0.9953	0.0320481	0.0268194
ENSG00000137337	7.44246	13.4971	0.858798	6270	1258.5	0.200718	0.923905	0.059336	0.246122	0.241084	-0.0498795	-0.05	-0.0720622	-0.1	0.202593	0.1572	0.213129	34368.8	40826.4	1.00608	0.9959	0.0254872	0.0262397
ENSG00000117899	3.94734	6.73851	0.771549	705	106.5	0.151064	0.893775	0.0665658	0.276208	0.240999	-0.145	-0.325	-0.00889362	-0.04	0.193467	0.1875	0.223892	48004.7	38243.6	0.99685	0.99245	0.028116	0.0265488
ENSG00000103671	4.06528	4.40764	0.116651	1746	301.5	0.17268	0.873905	0.0688532	0.285751	0.240955	0.110625	0.175	-0.0358763	-0.04	0.225219	0.16185	0.222023	45399.2	36724.2	0.9735	0.99245	0.0305706	0.0275619
ENSG00000179163	5.5895	7.26346	0.377938	1401	268.5	0.191649	0.890286	0.0672943	0.279385	0.240865	-0.158333	-0.25	-0.0866381	-0.08	0.243583	0.188	0.215261	52975.2	40314.7	0.99255	0.9908	0.0316806	0.0304449
ENSG00000168806				2061	529.5	0.256914	0.875461	0.0688126	0.286049	0.240563	-0.052	-0.04	-0.157249	-0.17	0.325788	0.2175	0.220873	50651.6	42337.3	1.03505	0.9959	0.023637	0.0257617
ENSG00000111676				3573	774	0.216625	0.894819	0.066247	0.275782	0.240215	0.0437838	0.02	-0.129614	-0.17	0.254811	0.1795	0.213088	50852.9	44276.9	0.99245	0.99245	0.0290821	0.0283313
ENSG00000198924	2.63806	2.50953	-0.0720608	3123	228	0.0730067	0.889917	0.0671512	0.279759	0.240033	-0.0507692	0.01	-0.0864457	-0.08	0.2319	0.2175	0.208054	42808.8	37936.1	0.9908	0.9953	0.0265227	0.0273701
ENSG00000167617				447	81	0.181208		0.0723461	0.301437	0.240004	-0.196667	-0.37	-0.207919	-0.34	0.148833	0.1042	0.226664	37199.6	41627.1	1.01825	0.9979	0.0236766	0.0272824
ENSG00000221968				1338	160.5	0.119955		0.0719174	0.299947	0.239767	-0.06375	-0.255	-0.148139	-0.19	0.4025	0.3381	0.250815	52898.1	48842.8	1.00115	0.99255	0.0399782	0.0292665
ENSG00000174177				1761	469.5	0.26661	0.875461	0.0685833	0.286135	0.239688	-0.00625	-0.015	-0.142624	-0.19	0.221046	0.2214	0.25264	34844.4	43931.5	1.0249	0.99835	0.0180116	0.0247236
ENSG00000141644	3.87595	7.39943	0.932865	2043	724.5	0.354626	0.886077	0.0675761	0.282383	0.239307	0.0727778	0.015	-0.0743025	-0.08	0.214697	0.19945	0.220834	42191	41235.3	1.0149	0.99835	0.026022	0.0271404
ENSG00000087303				4128	780	0.188953	0.893775	0.0661569	0.276561	0.239213	-0.08	-0.08	-0.0940698	-0.14	0.251922	0.1665	0.219123	48844.4	40747.5	0.99835	0.9971	0.025357	0.0273267
ENSG00000017797	3.7888	4.77191	0.332826			0.175305	0.872236	0.0686112	0.286856	0.239183	-0.0442105	-0.22	0.017622	0.01	0.268842	0.2214	0.224354	43154	38148.5	0.968	0.9937	0.0291406	0.0288641
ENSG00000124541	3.64777	27.2183	2.89949	780	318	0.407692	0.903481	0.0640194	0.267755	0.239097	0.01625	-0.09	-0.0458077	-0.05	0.244062	0.2055	0.233979	33760.1	39427.9	1.0432	0.99835	0.0222763	0.024772
ENSG00000106948				4320	1170	0.270833		0.0715877	0.299484	0.239036	-0.119677	-0.08	-0.0762569	-0.08	0.225769	0.19945	0.213922	46431.8	43294.7	0.99255	0.99245	0.0310298	0.0287539
ENSG00000182195				441	139.5	0.316327		0.0699964	0.293091	0.238821	-0.47	-0.535	-0.0938095	-0.155	0.213667	0.2214	0.265901	86886.1	43199.4	0.9908	0.9937	0.0317817	0.0282941
ENSG00000136856	10.465	15.041	0.523318	1434	160.5	0.111925	0.862646	0.0688299	0.288358	0.238696	-0.26625	-0.21	-0.258389	-0.34	0.180037	0.15395	0.260849	46143.6	51075.7	0.99245	0.9937	0.0274905	0.0275035
ENSG00000183955	6.35699	11.7458	0.885729	1059	286.5	0.270538		0.0706965	0.29653	0.238413	0.173529	0.08	-0.0524646	-0.05	0.240524	0.2503	0.221622	32774.9	38146.6	1.02048	1.01825	0.0215698	0.0246142
ENSG00000141098	1.89889	3.45989	0.865568	1158	273	0.235751		0.0707263	0.296724	0.238357	-0.05	-0.05	-0.153031	-0.19	0.289523	0.2238	0.283437	43485.2	44346	0.99255	0.99245	0.0230999	0.026907
ENSG00000143093				2514	642	0.25537	0.904415	0.0636392	0.26716	0.238206	0.00806452	0.01	-0.0822434	-0.08	0.243565	0.2214	0.242355	43807.8	43545.6	0.99835	0.9908	0.0335459	0.0281075
ENSG00000159399	2.62856	3.42598	0.382245	2754	690	0.250545	0.904415	0.0637296	0.267693	0.23807	-0.16125	-0.17	-0.0762527	-0.05	0.243919	0.21295	0.272356	45136.4	39046.3	0.9735	0.99245	0.0363159	0.0282885
ENSG00000204580				2760	949.5	0.344022		0.0705527	0.296449	0.237993	-0.187143	-0.295	-0.150424	-0.17	0.236662	0.2214	0.246004	62384.7	43653.4	0.99245	0.9937	0.0316412	0.0277217
ENSG00000185658	2.9456	3.33615	0.179623			0.163292	0.841789	0.0691425	0.290644	0.237894	-0.0594444	0.01	-0.0539509	-0.05	0.204832	0.1832	0.201985	39214.4	37454.8	0.9937	0.9953	0.0227682	0.0266822
[truncated: 20,849 more rows]

## Sheet: description
Variable	Description
GENE_ID	Gene ID
HL_WT	Half-life of wild-type cells, from Zhu et al. (2024)
HL_CNOT3KO	Half-life of cells under CNOT3 knockout, from Zhu et al. (2024)
HL_FC_LOG2	Log2 of the Fold Change (ratio) between mRNA half-life under CNOT3 knockout versus the mRNA half-life of wild-type cells from Zhu et al. (2024)
GENE_LEN	Length of the longest possibe transcript for a given gene.
PTMD_SCORE	Score based on the frequency of PTMD codons, and their enrichment in selective ribo-seq, for ribosomes associated to CNOT3, from Zhu et al. (2024), normalized by gene size
PTMD_SCORE_ABSOLUTE	Score based on the frequency of PTMD codons, and their enrichment in selective ribo-seq, for ribosomes associated to CNOT3, from Zhu et al. (2024)
LOG2_FC_IP	Log2 of Fold Change between CNOT3 immunoprecipitated ribo-seq and regular ribo-seq, after filtering, using raw data from Zhu et al. (2024), calculated using DeSEQ2
ADJP_FC_IP	Adjusted P-value for the Fold Change between CNOT3 immunoprecipitated ribo-seq and regular ribo-seq, after filtering, using raw data from Zhu et al. (2024), calculated using DeSEQ2
SE_IP	Standard Error for the Fold Change between CNOT3 immunoprecipitated ribo-seq and regular ribo-seq, after filtering, using raw data from Zhu et al. (2024), calculated using DeSEQ2
STAT_IP	Stat metric (Fold Change/Standard Error) for the Fold Change between CNOT3 immunoprecipitated ribo-seq and regular ribo-seq, after filtering, using raw data from Zhu et al. (2024), calculated using DeSEQ2
A-SITE_MEAN_DWELL_TIME	Mean dwell time of the codons in the A-site following a PTMD codon on the P-site. Dwell time values from Narula et al. (2019)
A-SITE_MEDIAN_DWELL_TIME	Median dwell time of the codons in the A-site following a PTMD codon on the P-site. Dwell time values from Narula et al. (2019)
GENE_MEAN_DWELL_TIME	Mean dwell time of every codon on the transcript. Dwell time values from Narula et al. (2019)
GENE_MEDIAN_DWELL_TIME	Median dwell time of every codon on the transcript. Dwell time values from Narula et al. (2019)
A-SITE_MEAN_TAI	Mean tAI of the codons in the A-site following a PTMD codon on the P-site, tAI values from Forrest et al. (2020)
A-SITE_MEDIAN_TAI	Median tAI of the codons in the A-site following a PTMD codon on the P-site, tAI values from Forrest et al. (2020)
GENE_MEAN_TAI	Median tAI of every codon on the transcript, tAI values from Forrest et al. (2020)
A-SITE_TRNA	Mean tRNA abundance of the codons in the A-site following a PTMD codon on the P-site. tRNA abundance values from Behrens et al. (2021)
GENE_TRNA	Mean tRNA abundance of every codon on the transcript. tRNA abundance values from Behrens et al. (2021)
A-SITE_DT_GAO	Median dwell time of the codons in the A-site following a PTMD codon on the P-site. Dwell time values of hiPSC cells, from Gao et al. (2024)
GENE_DT_GAO	Median dwell time of every codon on the transcript. Dwell time values of hiPSC cells, from Gao et al. (2024)
A-SITE_TRNA_GAO	Mean tRNA abundance of the codons in the A-site following a PTMD codon on the P-site. tRNA abundance values of hiPSC cells, from Gao et al. (2024)
GENE_TRNA_GAO	Mean tRNA abundance of every codon on the transcript. tRNA abundance values of hiPSC cells, from Gao et al. (2024)
